# Supplementary material for: Long‐lived macrophage reprogramming drives spike protein‐mediated inflammasome activation in COVID‐19
Source: EMBO Mol Med. 2021 Jun 16;13(8):e14150. doi: 10.15252/emmm.202114150 (PMC8350892; doi:10.15252/emmm.202114150)
Supplement: Supplementary file 3 — Dataset EV1 [file EMMM-13-e14150-s004.zip]

Archive with 10 entries (10 files):
- A RNAseq Naïve_LPS vs Naïve_unstimulated.xlsx
- B RNAseq_SC-conv_LPS vs SC-conv_unstimulated.xlsx
- C RNAseq_Naïve_SP vs Naïve_unstimulated.xlsx
- D RNAseq_SC-conv_SP vs SC-conv_unstimulated.xlsx
- E RNAseq_SC-conv_SP vs SC-conv_LPS.xlsx
- F RNAseq_SC-conv_SP vs Naïve_SP.xlsx
- G RNAseq_SC-conv_LPS vs Naïve_LPS.xlsx
- H RNAseq_SC-conv_unstimulated vs Naïve_unstimulated.xlsx
- I miRNA_SC-conv_unstimulated vs Naïve_unstimulated.xlsx
- Legend.docx
