# Supplementary material for: Long‐lived macrophage reprogramming drives spike protein‐mediated inflammasome activation in COVID‐19
Source: EMBO Mol Med. 2021 Jun 16;13(8):e14150. doi: 10.15252/emmm.202114150 (PMC8350892; doi:10.15252/emmm.202114150)
Supplement: Supplementary file 3 — Dataset EV1 [file EMMM-13-e14150-s004.zip › A RNAseq Naïve_LPS vs Naïve_unstimulated.xlsx]

## Sheet: all
RNA dataset: SARS-CoV-2 naïve individuals LPS stimulated macrophages vs SARS-CoV-2 naïve individuals unstimulated macrophages
ENSEMBL	SYMBOL	DESCRIPTION	GO_ID	GO_NAME	baseMean	log2FoldChange	lfcSE	stat	pvalue	padj
ENSG00000002549	LAP3	leucine aminopeptidase 3 [Source:HGNC Symbol;Acc:HGNC:18449]	GO:0030145;GO:0005737;GO:0006508;GO:0008235;GO:0004177;GO:0019538;GO:0005634;GO:0046872;GO:0005654;GO:0005829;GO:0008233;GO:0016787;GO:0005925;GO:0005515;GO:0030496;GO:0070062;GO:0005802	manganese ion binding;cytoplasm;proteolysis;metalloexopeptidase activity;aminopeptidase activity;protein metabolic process;nucleus;metal ion binding;nucleoplasm;cytosol;peptidase activity;hydrolase activity;focal adhesion;protein binding;midbody;extracellular exosome;trans-Golgi network	23376.9	3.03212	0.124374	24.3787	2.87911e-131	1.12914e-128
ENSG00000003400	CASP10	caspase 10 [Source:HGNC Symbol;Acc:HGNC:1500]	GO:0005515;GO:0042981;GO:0006508;GO:0008234;GO:0004197;GO:0097199;GO:0008233;GO:0016787;GO:0006915;GO:0005737;GO:0097194;GO:0097190;GO:0005829;GO:0031625;GO:0043123;GO:0007166;GO:0006919;GO:0097153;GO:0097200;GO:0097342;GO:0031265;GO:0035877	protein binding;regulation of apoptotic process;proteolysis;cysteine-type peptidase activity;cysteine-type endopeptidase activity;cysteine-type endopeptidase activity involved in apoptotic signaling pathway;peptidase activity;hydrolase activity;apoptotic process;cytoplasm;execution phase of apoptosis;apoptotic signaling pathway;cytosol;ubiquitin protein ligase binding;positive regulation of I-kap…	2713.79	2.54288	0.128262	19.8245	1.82854e-87	2.53332e-85
ENSG00000003402	CFLAR	CASP8 and FADD like apoptosis regulator [Source:HGNC Symbol;Acc:HGNC:1876]	GO:0005515;GO:0042981;GO:0006508;GO:0008234;GO:0004197;GO:0005737;GO:0006915;GO:0016032;GO:0002020;GO:0005123;GO:0016504;GO:0044877;GO:0001666;GO:0007519;GO:0009617;GO:0010667;GO:0010976;GO:0014732;GO:0014842;GO:0014866;GO:0032869;GO:0033574;GO:0042060;GO:0043066;GO:0043154;GO:0043403;GO:0051092;GO:0060546;GO:0070374;GO:0071364;GO:0071392;GO:0071456;GO:0071549;GO:0071732;GO:0072126;GO:1901740;GO:…	protein binding;regulation of apoptotic process;proteolysis;cysteine-type peptidase activity;cysteine-type endopeptidase activity;cytoplasm;apoptotic process;viral process;protease binding;death receptor binding;peptidase activator activity;protein-containing complex binding;response to hypoxia;skeletal muscle tissue development;response to bacterium;negative regulation of cardiac muscle cell apo…	42238.1	3.21719	0.156122	20.6068	2.38624e-94	3.95e-92
ENSG00000004660	CAMKK1	calcium/calmodulin dependent protein kinase kinase 1 [Source:HGNC Symbol;Acc:HGNC:1469]	GO:0005524;GO:0006468;GO:0004672;GO:0000166;GO:0005634;GO:0005737;GO:0004674;GO:0016301;GO:0016740;GO:0016310;GO:0005515;GO:0005516;GO:0035556;GO:0004683;GO:0005654;GO:0005829;GO:0045860	ATP binding;protein phosphorylation;protein kinase activity;nucleotide binding;nucleus;cytoplasm;protein serine/threonine kinase activity;kinase activity;transferase activity;phosphorylation;protein binding;calmodulin binding;intracellular signal transduction;calmodulin-dependent protein kinase activity;nucleoplasm;cytosol;positive regulation of protein kinase activity	1433.92	-4.77034	0.233554	-20.3938	1.89733e-92	2.9856e-90
ENSG00000004700	RECQL	RecQ like helicase [Source:HGNC Symbol;Acc:HGNC:9948]	GO:0005524;GO:0003676;GO:0005634;GO:0016020;GO:0000166;GO:0005654;GO:0016787;GO:0003677;GO:0005515;GO:0004386;GO:0032508;GO:0003678;GO:0006310;GO:0005737;GO:0006281;GO:0000724;GO:0009378;GO:0036310;GO:0043138;GO:0000733;GO:0006268;GO:0005694	ATP binding;nucleic acid binding;nucleus;membrane;nucleotide binding;nucleoplasm;hydrolase activity;DNA binding;protein binding;helicase activity;DNA duplex unwinding;DNA helicase activity;DNA recombination;cytoplasm;DNA repair;double-strand break repair via homologous recombination;four-way junction helicase activity;annealing helicase activity;3'-5' DNA helicase activity;DNA strand renaturation…	5206	1.245	0.0732128	17.0052	7.51204e-65	5.53459e-63
ENSG00000004975	DVL2	dishevelled segment polarity protein 2 [Source:HGNC Symbol;Acc:HGNC:3086]	GO:0005515;GO:0035556;GO:0016055;GO:0051091;GO:0045944;GO:0005737;GO:0001934;GO:0003151;GO:0043507;GO:0005634;GO:0016020;GO:0005654;GO:0005886;GO:0005829;GO:0031410;GO:0007275;GO:0016235;GO:0016604;GO:0042802;GO:0060071;GO:0090090;GO:0006355;GO:0060070;GO:0061024;GO:0005109;GO:0035567;GO:0090179;GO:0150012;GO:1904886;GO:0019901;GO:0019904;GO:0030674;GO:0043621;GO:0048365;GO:0001843;GO:0003007;GO:…	protein binding;intracellular signal transduction;Wnt signaling pathway;positive regulation of DNA-binding transcription factor activity;positive regulation of transcription by RNA polymerase II;cytoplasm;positive regulation of protein phosphorylation;outflow tract morphogenesis;positive regulation of JUN kinase activity;nucleus;membrane;nucleoplasm;plasma membrane;cytosol;cytoplasmic vesicle;mul…	925.86	-1.53195	0.0975832	-15.6974	1.57554e-55	8.23025e-54
ENSG00000006062	MAP3K14	mitogen-activated protein kinase kinase kinase 14 [Source:HGNC Symbol;Acc:HGNC:6853]	GO:0005524;GO:0006468;GO:0004674;GO:0004672;GO:0005737;GO:0043231;GO:0000166;GO:0016301;GO:0016740;GO:0016310;GO:0005654;GO:0005829;GO:0001650;GO:0000165;GO:0005515;GO:0051607;GO:0006955;GO:0004709;GO:0000186;GO:0043123;GO:0033209;GO:0038061;GO:0071260;GO:0007249;GO:0004704	ATP binding;protein phosphorylation;protein serine/threonine kinase activity;protein kinase activity;cytoplasm;intracellular membrane-bounded organelle;nucleotide binding;kinase activity;transferase activity;phosphorylation;nucleoplasm;cytosol;fibrillar center;MAPK cascade;protein binding;defense response to virus;immune response;MAP kinase kinase kinase activity;activation of MAPKK activity;posi…	1750.28	-2.33978	0.134105	-17.4452	3.74528e-68	3.02135e-66
ENSG00000008294	SPAG9	sperm associated antigen 9 [Source:HGNC Symbol;Acc:HGNC:14524]	GO:0005515;GO:0005078;GO:0005737;GO:0016020;GO:0005829;GO:0005765;GO:0031410;GO:0005764;GO:0048471;GO:0034451;GO:0001669;GO:0016192;GO:0070062;GO:0030335;GO:0019894;GO:0007257;GO:0008432;GO:0030159;GO:0042802;GO:0000187;GO:0032418;GO:0042147;GO:0043410;GO:0045666;GO:0051146;GO:0051149;GO:0016021	protein binding;MAP-kinase scaffold activity;cytoplasm;membrane;cytosol;lysosomal membrane;cytoplasmic vesicle;lysosome;perinuclear region of cytoplasm;centriolar satellite;acrosomal vesicle;vesicle-mediated transport;extracellular exosome;positive regulation of cell migration;kinesin binding;activation of JUN kinase activity;JUN kinase binding;receptor signaling complex adaptor activity;identica…	33411.6	2.81372	0.158587	17.7422	1.97999e-70	1.72856e-68
ENSG00000010030	ETV7	ETS variant transcription factor 7 [Source:HGNC Symbol;Acc:HGNC:18160]	GO:0006355;GO:0042025;GO:0003700;GO:0043565;GO:0005634;GO:0005654;GO:0003677;GO:0005515;GO:0006357;GO:0000981;GO:0000790;GO:0030154;GO:0001227;GO:1990837;GO:0000122;GO:0006366;GO:0000977;GO:0009887	regulation of transcription, DNA-templated;host cell nucleus;DNA-binding transcription factor activity;sequence-specific DNA binding;nucleus;nucleoplasm;DNA binding;protein binding;regulation of transcription by RNA polymerase II;DNA-binding transcription factor activity, RNA polymerase II-specific;nuclear chromatin;cell differentiation;DNA-binding transcription repressor activity, RNA polymerase…	956.738	9.41859	0.462614	18.8107	6.16991e-79	6.69291e-77
ENSG00000010244	ZNF207	zinc finger protein 207 [Source:HGNC Symbol;Acc:HGNC:12998]	GO:0003676;GO:0005634;GO:0003723;GO:0005737;GO:0046872;GO:0007049;GO:0005654;GO:0005730;GO:0005856;GO:0008270;GO:0003677;GO:0003700;GO:0051301;GO:0005694;GO:0005874;GO:0000776;GO:0007059;GO:0000775;GO:0005819;GO:0000777;GO:0008017;GO:0005515;GO:0050821;GO:0001578;GO:0006355;GO:0090307;GO:0008608;GO:0007094;GO:0008201;GO:0000070;GO:0046785;GO:0051983;GO:1990047	nucleic acid binding;nucleus;RNA binding;cytoplasm;metal ion binding;cell cycle;nucleoplasm;nucleolus;cytoskeleton;zinc ion binding;DNA binding;DNA-binding transcription factor activity;cell division;chromosome;microtubule;kinetochore;chromosome segregation;chromosome, centromeric region;spindle;condensed chromosome kinetochore;microtubule binding;protein binding;protein stabilization;microtubule…	10076.8	1.05541	0.0619135	17.0465	3.70921e-65	2.75671e-63
ENSG00000013374	NUB1	negative regulator of ubiquitin like proteins 1 [Source:HGNC Symbol;Acc:HGNC:17623]	GO:0005515;GO:0005654;GO:0005730;GO:0005829;GO:0005634;GO:0016567;GO:0006511;GO:0043687;GO:0034612;GO:0034341;GO:0032436;GO:2000058	protein binding;nucleoplasm;nucleolus;cytosol;nucleus;protein ubiquitination;ubiquitin-dependent protein catabolic process;post-translational protein modification;response to tumor necrosis factor;response to interferon-gamma;positive regulation of proteasomal ubiquitin-dependent protein catabolic process;regulation of ubiquitin-dependent protein catabolic process	12187.7	3.20328	0.171504	18.6772	7.58613e-78	8.0243e-76
ENSG00000022840	RNF10	ring finger protein 10 [Source:HGNC Symbol;Acc:HGNC:10055]	GO:0005634;GO:0005737;GO:0046872;GO:0003677;GO:0005515;GO:0045893;GO:0000976;GO:0045944;GO:0051865;GO:0031643;GO:0061630;GO:0010626	nucleus;cytoplasm;metal ion binding;DNA binding;protein binding;positive regulation of transcription, DNA-templated;transcription regulatory region sequence-specific DNA binding;positive regulation of transcription by RNA polymerase II;protein autoubiquitination;positive regulation of myelination;ubiquitin protein ligase activity;negative regulation of Schwann cell proliferation	9325.75	0.887104	0.056678	15.6516	3.23767e-55	1.67413e-53
ENSG00000025708	TYMP	thymidine phosphorylase [Source:HGNC Symbol;Acc:HGNC:3148]	GO:0016763;GO:0006213;GO:0016740;GO:0004645;GO:0006206;GO:0016757;GO:0016154;GO:0007165;GO:0007275;GO:0030154;GO:0006935;GO:0005515;GO:0008083;GO:0001525;GO:0005829;GO:0009032;GO:0043097;GO:0046135;GO:0042803;GO:0000002;GO:0031641;GO:0051969;GO:1905333	transferase activity, transferring pentosyl groups;pyrimidine nucleoside metabolic process;transferase activity;1,4-alpha-oligoglucan phosphorylase activity;pyrimidine nucleobase metabolic process;transferase activity, transferring glycosyl groups;pyrimidine-nucleoside phosphorylase activity;signal transduction;multicellular organism development;cell differentiation;chemotaxis;protein binding;gro…	33436.5	2.06799	0.1137	18.1881	6.41162e-74	6.16773e-72
ENSG00000026508	CD44	CD44 molecule (Indian blood group) [Source:HGNC Symbol;Acc:HGNC:1681]	GO:0016021;GO:0007155;GO:0005540;GO:0005886;GO:0042995;GO:0005902;GO:0070374;GO:0016020;GO:0005794;GO:0043066;GO:0005829;GO:0005925;GO:0016324;GO:0005515;GO:0009986;GO:0051216;GO:0050900;GO:0005887;GO:0031258;GO:0070062;GO:0016477;GO:0004888;GO:0043312;GO:0004896;GO:0033138;GO:0050731;GO:0006954;GO:0030667;GO:0042110;GO:0030198;GO:0043154;GO:0060333;GO:0044319;GO:0022617;GO:0007160;GO:0044344;GO:…	integral component of membrane;cell adhesion;hyaluronic acid binding;plasma membrane;cell projection;microvillus;positive regulation of ERK1 and ERK2 cascade;membrane;Golgi apparatus;negative regulation of apoptotic process;cytosol;focal adhesion;apical plasma membrane;protein binding;cell surface;cartilage development;leukocyte migration;integral component of plasma membrane;lamellipodium membra…	209867	3.44303	0.191775	17.9536	4.50052e-72	4.15679e-70
ENSG00000026751	SLAMF7	SLAM family member 7 [Source:HGNC Symbol;Acc:HGNC:21394]	GO:0016020;GO:0016021;GO:0007155;GO:0002376;GO:0045087;GO:0002250;GO:0050776;GO:0005886;GO:0042802;GO:0030101;GO:0042267;GO:0005783	membrane;integral component of membrane;cell adhesion;immune system process;innate immune response;adaptive immune response;regulation of immune response;plasma membrane;identical protein binding;natural killer cell activation;natural killer cell mediated cytotoxicity;endoplasmic reticulum	145197	5.10504	0.243912	20.9294	2.88939e-97	5.11503e-95
ENSG00000027697	IFNGR1	interferon gamma receptor 1 [Source:HGNC Symbol;Acc:HGNC:5439]	GO:0005515;GO:0016020;GO:0019955;GO:0010628;GO:0001774;GO:1900222;GO:1902004;GO:1904469;GO:0016021;GO:0005886;GO:0004896;GO:0019221;GO:0005887;GO:0007165;GO:0009615;GO:0060333;GO:0060334;GO:0048143;GO:0004906	protein binding;membrane;cytokine binding;positive regulation of gene expression;microglial cell activation;negative regulation of amyloid-beta clearance;positive regulation of amyloid-beta formation;positive regulation of tumor necrosis factor secretion;integral component of membrane;plasma membrane;cytokine receptor activity;cytokine-mediated signaling pathway;integral component of plasma membr…	8169.33	-1.79927	0.112689	-15.9666	2.18366e-57	1.23977e-55
ENSG00000028116	VRK2	VRK serine/threonine kinase 2 [Source:HGNC Symbol;Acc:HGNC:12719]	GO:0005524;GO:0006468;GO:0004672;GO:0005634;GO:0005737;GO:0016020;GO:0016021;GO:0000166;GO:0004674;GO:0016301;GO:0016740;GO:0016310;GO:0005783;GO:0005789;GO:0005739;GO:0005515;GO:0016032;GO:0031966;GO:0005635;GO:0032991;GO:0018105;GO:0034599;GO:0046777;GO:0043408;GO:0019901;GO:0019904;GO:2000659	ATP binding;protein phosphorylation;protein kinase activity;nucleus;cytoplasm;membrane;integral component of membrane;nucleotide binding;protein serine/threonine kinase activity;kinase activity;transferase activity;phosphorylation;endoplasmic reticulum;endoplasmic reticulum membrane;mitochondrion;protein binding;viral process;mitochondrial membrane;nuclear envelope;protein-containing complex;pept…	2156.69	1.70187	0.0596057	28.5515	2.68808e-179	2.53795e-176
ENSG00000038210	PI4K2B	phosphatidylinositol 4-kinase type 2 beta [Source:HGNC Symbol;Acc:HGNC:18215]	GO:0004430;GO:0016020;GO:0016301;GO:0016310;GO:0046854;GO:0005737;GO:0000166;GO:0005524;GO:0016740;GO:0005886;GO:0005829;GO:0005802;GO:0007030;GO:0006661;GO:0005768;GO:0007032	1-phosphatidylinositol 4-kinase activity;membrane;kinase activity;phosphorylation;phosphatidylinositol phosphorylation;cytoplasm;nucleotide binding;ATP binding;transferase activity;plasma membrane;cytosol;trans-Golgi network;Golgi organization;phosphatidylinositol biosynthetic process;endosome;endosome organization	6450.44	3.65788	0.129552	28.233	2.29918e-175	2.02106e-172
ENSG00000040933	INPP4A	inositol polyphosphate-4-phosphatase type I A [Source:HGNC Symbol;Acc:HGNC:6074]	GO:0016316;GO:0005634;GO:0005737;GO:0016020;GO:0005886;GO:0016787;GO:0005768;GO:0030054;GO:0016311;GO:0045202;GO:0055038;GO:0031901;GO:0036092;GO:0014069;GO:0005515;GO:0005829;GO:0034597;GO:0007165;GO:0006661;GO:0043647	phosphatidylinositol-3,4-bisphosphate 4-phosphatase activity;nucleus;cytoplasm;membrane;plasma membrane;hydrolase activity;endosome;cell junction;dephosphorylation;synapse;recycling endosome membrane;early endosome membrane;phosphatidylinositol-3-phosphate biosynthetic process;postsynaptic density;protein binding;cytosol;phosphatidylinositol-4,5-bisphosphate 4-phosphatase activity;signal transduc…	2577.16	-3.26958	0.189853	-17.2182	1.93963e-66	1.49834e-64
ENSG00000041357	PSMA4	proteasome 20S subunit alpha 4 [Source:HGNC Symbol;Acc:HGNC:9533]	GO:0051603;GO:0005839;GO:0004298;GO:0005634;GO:0005737;GO:0008233;GO:0006508;GO:0016787;GO:0000502;GO:0019773;GO:0004175;GO:0006511;GO:0043231;GO:0005654;GO:0005829;GO:0005515;GO:0016032;GO:0000932;GO:0038095;GO:0050852;GO:0070062;GO:0000165;GO:0000209;GO:0002223;GO:0002479;GO:0006521;GO:0010498;GO:0010499;GO:0010972;GO:0016579;GO:0031145;GO:0031146;GO:0033209;GO:0038061;GO:0043161;GO:0043488;GO:…	proteolysis involved in cellular protein catabolic process;proteasome core complex;threonine-type endopeptidase activity;nucleus;cytoplasm;peptidase activity;proteolysis;hydrolase activity;proteasome complex;proteasome core complex, alpha-subunit complex;endopeptidase activity;ubiquitin-dependent protein catabolic process;intracellular membrane-bounded organelle;nucleoplasm;cytosol;protein bindin…	7164.45	1.34718	0.0748203	18.0055	1.76255e-72	1.65187e-70
ENSG00000043462	LCP2	lymphocyte cytosolic protein 2 [Source:HGNC Symbol;Acc:HGNC:6529]	GO:0005515;GO:0005737;GO:0005829;GO:0038095;GO:0050852;GO:0035556;GO:0006955;GO:0030168;GO:0007169;GO:0045860;GO:0044853;GO:0045576;GO:0050663;GO:0005911;GO:0036398	protein binding;cytoplasm;cytosol;Fc-epsilon receptor signaling pathway;T cell receptor signaling pathway;intracellular signal transduction;immune response;platelet activation;transmembrane receptor protein tyrosine kinase signaling pathway;positive regulation of protein kinase activity;plasma membrane raft;mast cell activation;cytokine secretion;cell-cell junction;TCR signalosome	15046.7	2.88384	0.152638	18.893	1.30236e-79	1.44977e-77
ENSG00000047365	ARAP2	ArfGAP with RhoGAP domain, ankyrin repeat and PH domain 2 [Source:HGNC Symbol;Acc:HGNC:16924]	GO:0005515;GO:0007165;GO:0005096;GO:0043547;GO:0005547;GO:0005737;GO:0046872;GO:0005829;GO:0051056	protein binding;signal transduction;GTPase activator activity;positive regulation of GTPase activity;phosphatidylinositol-3,4,5-trisphosphate binding;cytoplasm;metal ion binding;cytosol;regulation of small GTPase mediated signal transduction	3988.29	3.24806	0.198417	16.3683	3.21965e-60	2.03157e-58
ENSG00000054267	ARID4B	AT-rich interaction domain 4B [Source:HGNC Symbol;Acc:HGNC:15550]	GO:0006355;GO:0003677;GO:0005634;GO:0005737;GO:0006325;GO:0005515;GO:0006357;GO:0000976;GO:0005654;GO:0003674;GO:0008150;GO:0005575;GO:0006349;GO:0007283;GO:0034773;GO:0036124;GO:0045944;GO:0097368	regulation of transcription, DNA-templated;DNA binding;nucleus;cytoplasm;chromatin organization;protein binding;regulation of transcription by RNA polymerase II;transcription regulatory region sequence-specific DNA binding;nucleoplasm;molecular_function;biological_process;cellular_component;regulation of gene expression by genetic imprinting;spermatogenesis;histone H4-K20 trimethylation;histone H…	4970.35	1.83609	0.113606	16.1618	9.37896e-59	5.61241e-57
ENSG00000055208	TAB2	TGF-beta activated kinase 1 (MAP3K7) binding protein 2 [Source:HGNC Symbol;Acc:HGNC:17075]	GO:0046872;GO:0005515;GO:0032496;GO:0005737;GO:0016020;GO:0005829;GO:0038095;GO:0005886;GO:0050852;GO:0043123;GO:0005654;GO:0007507;GO:0010008;GO:0002223;GO:0070498;GO:0010507;GO:0002755;GO:0007249;GO:0007254;GO:0051092;GO:0045860;GO:0000187;GO:0070423;GO:0070530	metal ion binding;protein binding;response to lipopolysaccharide;cytoplasm;membrane;cytosol;Fc-epsilon receptor signaling pathway;plasma membrane;T cell receptor signaling pathway;positive regulation of I-kappaB kinase/NF-kappaB signaling;nucleoplasm;heart development;endosome membrane;stimulatory C-type lectin receptor signaling pathway;interleukin-1-mediated signaling pathway;negative regulatio…	9305.36	1.60112	0.100633	15.9105	5.36186e-57	2.98438e-55
ENSG00000055332	EIF2AK2	eukaryotic translation initiation factor 2 alpha kinase 2 [Source:HGNC Symbol;Acc:HGNC:9437]	GO:0005524;GO:0006468;GO:0004672;GO:0005634;GO:0003723;GO:0005737;GO:0016020;GO:0000166;GO:0004674;GO:0016301;GO:0016740;GO:0016310;GO:0005829;GO:0004713;GO:0018108;GO:0017148;GO:0010998;GO:0005515;GO:0048471;GO:0016032;GO:0051607;GO:0002376;GO:0045087;GO:0004715;GO:0043666;GO:0042802;GO:0001819;GO:0009615;GO:0045071;GO:0051092;GO:1901224;GO:0046777;GO:0032874;GO:0008285;GO:0032722;GO:0003725;GO:…	ATP binding;protein phosphorylation;protein kinase activity;nucleus;RNA binding;cytoplasm;membrane;nucleotide binding;protein serine/threonine kinase activity;kinase activity;transferase activity;phosphorylation;cytosol;protein tyrosine kinase activity;peptidyl-tyrosine phosphorylation;negative regulation of translation;regulation of translational initiation by eIF2 alpha phosphorylation;protein …	12065.1	4.03033	0.161566	24.9439	2.48471e-137	1.17297e-134
ENSG00000056558	TRAF1	TNF receptor associated factor 1 [Source:HGNC Symbol;Acc:HGNC:12031]	GO:0005515;GO:0042981;GO:0005164;GO:0008270;GO:0006915;GO:0007165;GO:0043122;GO:0042802;GO:0031625;GO:0005829;GO:0005737;GO:0051092;GO:0070534;GO:0065003;GO:0031996;GO:0033209;GO:0046330;GO:0009898;GO:0010803;GO:2001236	protein binding;regulation of apoptotic process;tumor necrosis factor receptor binding;zinc ion binding;apoptotic process;signal transduction;regulation of I-kappaB kinase/NF-kappaB signaling;identical protein binding;ubiquitin protein ligase binding;cytosol;cytoplasm;positive regulation of NF-kappaB transcription factor activity;protein K63-linked ubiquitination;protein-containing complex assemb…	73372.7	6.34271	0.273601	23.1812	7.04744e-119	1.91121e-116
ENSG00000056972	TRAF3IP2	TRAF3 interacting protein 2 [Source:HGNC Symbol;Acc:HGNC:1343]	GO:0005515;GO:0061630;GO:0043123;GO:0005575;GO:0070534;GO:0035556;GO:0002230;GO:0006959;GO:0097400;GO:0005102;GO:0001783;GO:0048305	protein binding;ubiquitin protein ligase activity;positive regulation of I-kappaB kinase/NF-kappaB signaling;cellular_component;protein K63-linked ubiquitination;intracellular signal transduction;positive regulation of defense response to virus by host;humoral immune response;interleukin-17-mediated signaling pathway;signaling receptor binding;B cell apoptotic process;immunoglobulin secretion	2799.79	3.16371	0.198246	15.9569	2.54908e-57	1.44082e-55
ENSG00000060491	OGFR	opioid growth factor receptor [Source:HGNC Symbol;Acc:HGNC:15768]	GO:0016020;GO:0038023;GO:0004985;GO:0005634;GO:0005737;GO:0005515;GO:0040008;GO:0038003;GO:0005575;GO:0001558	membrane;signaling receptor activity;opioid receptor activity;nucleus;cytoplasm;protein binding;regulation of growth;opioid receptor signaling pathway;cellular_component;regulation of cell growth	10058.1	2.12638	0.113833	18.6797	7.24017e-78	7.69027e-76
ENSG00000062194	GPBP1	GC-rich promoter binding protein 1 [Source:HGNC Symbol;Acc:HGNC:29520]	GO:0005634;GO:0003700;GO:0006351;GO:0045893;GO:0043231;GO:0005829;GO:0005886;GO:0005737;GO:0003677;GO:0005515;GO:0006355	nucleus;DNA-binding transcription factor activity;transcription, DNA-templated;positive regulation of transcription, DNA-templated;intracellular membrane-bounded organelle;cytosol;plasma membrane;cytoplasm;DNA binding;protein binding;regulation of transcription, DNA-templated	5776.26	2.38337	0.144252	16.5219	2.55251e-61	1.65149e-59
ENSG00000065243	PKN2	protein kinase N2 [Source:HGNC Symbol;Acc:HGNC:9406]	GO:0007165;GO:0006468;GO:0004674;GO:0017049;GO:0016020;GO:0016021;GO:0016301;GO:0016310;GO:0005654;GO:0005813;GO:0045111;GO:0004697;GO:0004698;GO:0005524;GO:0004672;GO:0005634;GO:0003723;GO:0005737;GO:0000166;GO:0016740;GO:0007049;GO:0005829;GO:0005856;GO:0005886;GO:0006915;GO:0007155;GO:0051301;GO:0030054;GO:0042995;GO:0005515;GO:0016032;GO:0016604;GO:0030030;GO:0048471;GO:0030027;GO:0030496;GO:…	signal transduction;protein phosphorylation;protein serine/threonine kinase activity;GTP-Rho binding;membrane;integral component of membrane;kinase activity;phosphorylation;nucleoplasm;centrosome;intermediate filament cytoskeleton;protein kinase C activity;calcium-dependent protein kinase C activity;ATP binding;protein kinase activity;nucleus;RNA binding;cytoplasm;nucleotide binding;transferase a…	2242.56	1.39668	0.0856629	16.3043	9.20258e-60	5.73575e-58
ENSG00000065427	KARS1	lysyl-tRNA synthetase 1 [Source:HGNC Symbol;Acc:HGNC:6215]	GO:0005524;GO:0005737;GO:0003676;GO:0004812;GO:0006418;GO:0000166;GO:0004824;GO:0006430;GO:0005634;GO:0016020;GO:0006412;GO:0016740;GO:0005829;GO:0005886;GO:0008033;GO:0005739;GO:0005576;GO:0042803;GO:0016874;GO:0005515;GO:0016032;GO:0000049;GO:0005615;GO:0042802;GO:0005759;GO:0033209;GO:0000187;GO:0045893;GO:0017101;GO:0070371;GO:0070374;GO:0008285;GO:1900745;GO:0043032;GO:0015966;GO:0003877;GO:…	ATP binding;cytoplasm;nucleic acid binding;aminoacyl-tRNA ligase activity;tRNA aminoacylation for protein translation;nucleotide binding;lysine-tRNA ligase activity;lysyl-tRNA aminoacylation;nucleus;membrane;translation;transferase activity;cytosol;plasma membrane;tRNA processing;mitochondrion;extracellular region;protein homodimerization activity;ligase activity;protein binding;viral process;tRN…	7016.41	1.17739	0.0676711	17.3987	8.44068e-68	6.70311e-66
ENSG00000066084	DIP2B	disco interacting protein 2 homolog B [Source:HGNC Symbol;Acc:HGNC:29284]	GO:0003824;GO:0005634;GO:0005737;GO:0016020;GO:0070062;GO:0003674;GO:0008150	catalytic activity;nucleus;cytoplasm;membrane;extracellular exosome;molecular_function;biological_process	7225.88	1.66436	0.0980511	16.9744	1.27105e-64	9.23126e-63
ENSG00000068079	IFI35	interferon induced protein 35 [Source:HGNC Symbol;Acc:HGNC:5399]	GO:0005634;GO:0005515;GO:0005829;GO:0060337	nucleus;protein binding;cytosol;type I interferon signaling pathway	7891.96	4.04399	0.131842	30.6706	1.40617e-206	2.1086e-203
ENSG00000070614	NDST1	N-deacetylase and N-sulfotransferase 1 [Source:HGNC Symbol;Acc:HGNC:7680]	GO:0016020;GO:0016021;GO:0016787;GO:0015016;GO:0008146;GO:0016740;GO:0000139;GO:0030210;GO:0005794;GO:0003824;GO:0008152;GO:0006954;GO:0005515;GO:0015012;GO:0019213;GO:0006024;GO:0015014;GO:0102140;GO:0000271;GO:0003279;GO:0006477;GO:0007507;GO:0007585;GO:0008283;GO:0008543;GO:0009887;GO:0030203;GO:0030900;GO:0030901;GO:0035904;GO:0043410;GO:0045880;GO:0048702;GO:0048703;GO:0060976	membrane;integral component of membrane;hydrolase activity;[heparan sulfate]-glucosamine N-sulfotransferase activity;sulfotransferase activity;transferase activity;Golgi membrane;heparin biosynthetic process;Golgi apparatus;catalytic activity;metabolic process;inflammatory response;protein binding;heparan sulfate proteoglycan biosynthetic process;deacetylase activity;glycosaminoglycan biosyntheti…	5795.42	-1.8476	0.0880033	-20.9944	7.38586e-98	1.33532e-95
ENSG00000071054	MAP4K4	mitogen-activated protein kinase kinase kinase kinase 4 [Source:HGNC Symbol;Acc:HGNC:6866]	GO:0005524;GO:0006468;GO:0004672;GO:0000166;GO:0001953;GO:0030335;GO:0005737;GO:0004674;GO:0016301;GO:0016740;GO:0016310;GO:0005515;GO:0008017;GO:0048812;GO:0035556;GO:0046328;GO:0032147;GO:0023014;GO:0031098;GO:0004111;GO:0032014;GO:0043066;GO:0043547;GO:0051549;GO:0051894;GO:0120183;GO:0005925;GO:0010977;GO:0061179;GO:0070571	ATP binding;protein phosphorylation;protein kinase activity;nucleotide binding;negative regulation of cell-matrix adhesion;positive regulation of cell migration;cytoplasm;protein serine/threonine kinase activity;kinase activity;transferase activity;phosphorylation;protein binding;microtubule binding;neuron projection morphogenesis;intracellular signal transduction;regulation of JNK cascade;activa…	26363.2	3.54165	0.213341	16.5998	6.99076e-62	4.5812e-60
ENSG00000072736	NFATC3	nuclear factor of activated T cells 3 [Source:HGNC Symbol;Acc:HGNC:7777]	GO:0003677;GO:0006355;GO:0003700;GO:0005634;GO:0005654;GO:0005829;GO:1905064;GO:0005737;GO:0007275;GO:0005515;GO:0038095;GO:0003682;GO:0000978;GO:0045944;GO:0000981;GO:0000790;GO:0008134;GO:0005667;GO:1990837;GO:0001228;GO:0045893;GO:0006954;GO:0006357;GO:1902894;GO:0001227;GO:0001816;GO:0033173	DNA binding;regulation of transcription, DNA-templated;DNA-binding transcription factor activity;nucleus;nucleoplasm;cytosol;negative regulation of vascular smooth muscle cell differentiation;cytoplasm;multicellular organism development;protein binding;Fc-epsilon receptor signaling pathway;chromatin binding;RNA polymerase II cis-regulatory region sequence-specific DNA binding;positive regulation …	1367.35	-1.88325	0.108266	-17.393	9.32712e-68	7.38407e-66
ENSG00000073756	PTGS2	prostaglandin-endoperoxide synthase 2 [Source:HGNC Symbol;Acc:HGNC:9605]	GO:0006954;GO:0055114;GO:0008217;GO:0020037;GO:0006979;GO:0004601;GO:0001516;GO:0004666;GO:0019371;GO:0090050;GO:0045429;GO:0005634;GO:0005737;GO:0016020;GO:0046872;GO:0005783;GO:0005789;GO:0016491;GO:0031090;GO:0043231;GO:0006629;GO:0006631;GO:0006633;GO:0051213;GO:0005637;GO:0098869;GO:0005640;GO:0019899;GO:0019221;GO:0005515;GO:0006693;GO:0050727;GO:0071456;GO:0019372;GO:0010575;GO:0090336;GO:…	inflammatory response;oxidation-reduction process;regulation of blood pressure;heme binding;response to oxidative stress;peroxidase activity;prostaglandin biosynthetic process;prostaglandin-endoperoxide synthase activity;cyclooxygenase pathway;positive regulation of cell migration involved in sprouting angiogenesis;positive regulation of nitric oxide biosynthetic process;nucleus;cytoplasm;membran…	133972	10.3186	0.422007	24.4831	2.23867e-132	9.35545e-130
ENSG00000075240	GRAMD4	GRAM domain containing 4 [Source:HGNC Symbol;Acc:HGNC:29113]	GO:0006915;GO:0016020;GO:0016021;GO:0005783;GO:0005789;GO:0005739;GO:0005515;GO:0031966;GO:0003674;GO:0043280;GO:0034164	apoptotic process;membrane;integral component of membrane;endoplasmic reticulum;endoplasmic reticulum membrane;mitochondrion;protein binding;mitochondrial membrane;molecular_function;positive regulation of cysteine-type endopeptidase activity involved in apoptotic process;negative regulation of toll-like receptor 9 signaling pathway	5423.9	-4.54494	0.204178	-22.2521	1.07656e-109	2.42864e-107
ENSG00000075336	TIMM21	translocase of inner mitochondrial membrane 21 [Source:HGNC Symbol;Acc:HGNC:25010]	GO:0030150;GO:0005744;GO:0003674;GO:0016020;GO:0016021;GO:0015031;GO:0005739;GO:0005515;GO:0031966;GO:0032981;GO:0033617	protein import into mitochondrial matrix;TIM23 mitochondrial import inner membrane translocase complex;molecular_function;membrane;integral component of membrane;protein transport;mitochondrion;protein binding;mitochondrial membrane;mitochondrial respiratory chain complex I assembly;mitochondrial respiratory chain complex IV assembly	734.411	-2.06383	0.115542	-17.8576	2.52242e-71	2.2562e-69
ENSG00000075539	FRYL	FRY like transcription coactivator [Source:HGNC Symbol;Acc:HGNC:29127]	GO:0000902;GO:0005515;GO:0005938;GO:0031175;GO:0030427	cell morphogenesis;protein binding;cell cortex;neuron projection development;site of polarized growth	5013.5	1.18525	0.0706418	16.7783	3.51936e-63	2.44456e-61
ENSG00000077420	APBB1IP	amyloid beta precursor protein binding family B member 1 interacting protein [Source:HGNC Symbol;Acc:HGNC:17379]	GO:0007165;GO:0005737;GO:0016020;GO:0005829;GO:0005886;GO:0005856;GO:0005925;GO:0030054;GO:0042995;GO:0005515;GO:0030027;GO:0002291;GO:0045785;GO:0042101	signal transduction;cytoplasm;membrane;cytosol;plasma membrane;cytoskeleton;focal adhesion;cell junction;cell projection;protein binding;lamellipodium;T cell activation via T cell receptor contact with antigen bound to MHC molecule on antigen presenting cell;positive regulation of cell adhesion;T cell receptor complex	3475.06	-3.87314	0.24388	-15.8779	9.01468e-57	4.96333e-55
ENSG00000078081	LAMP3	lysosomal associated membrane protein 3 [Source:HGNC Symbol;Acc:HGNC:14582]	GO:0016020;GO:0016021;GO:0043231;GO:0005765;GO:0031410;GO:0005764;GO:0002376;GO:0002250;GO:0030659;GO:0005886;GO:0048471;GO:0031902;GO:0005769;GO:0031982;GO:0010628;GO:0010506;GO:0072594;GO:0043154;GO:0035455;GO:1901799;GO:1903900;GO:0097233	membrane;integral component of membrane;intracellular membrane-bounded organelle;lysosomal membrane;cytoplasmic vesicle;lysosome;immune system process;adaptive immune response;cytoplasmic vesicle membrane;plasma membrane;perinuclear region of cytoplasm;late endosome membrane;early endosome;vesicle;positive regulation of gene expression;regulation of autophagy;establishment of protein localization…	7193.74	7.93182	0.488451	16.1816	6.80039e-59	4.08857e-57
ENSG00000078401	EDN1	endothelin 1 [Source:HGNC Symbol;Acc:HGNC:3176]	GO:0005576;GO:0019229;GO:0005615;GO:0008284;GO:0061051;GO:0010595;GO:0051091;GO:0045429;GO:0030335;GO:0045944;GO:0005737;GO:0010460;GO:0060298;GO:0010613;GO:0043507;GO:0007204;GO:0005515;GO:0042310;GO:0007186;GO:0000122;GO:0030133;GO:0005125;GO:0043406;GO:0019722;GO:0007166;GO:0007267;GO:0045840;GO:0086100;GO:0005179;GO:0048016;GO:0048661;GO:0030195;GO:0014065;GO:0005102;GO:0031707;GO:0031708;GO:…	extracellular region;regulation of vasoconstriction;extracellular space;positive regulation of cell population proliferation;positive regulation of cell growth involved in cardiac muscle cell development;positive regulation of endothelial cell migration;positive regulation of DNA-binding transcription factor activity;positive regulation of nitric oxide biosynthetic process;positive regulation of …	406.776	7.59235	0.434959	16.7544	5.25812e-63	3.6227e-61
ENSG00000079332	SAR1A	secretion associated Ras related GTPase 1A [Source:HGNC Symbol;Acc:HGNC:10534]	GO:0005525;GO:0006886;GO:0015031;GO:0000166;GO:0005783;GO:0005794;GO:0016192;GO:0005515;GO:0000139;GO:0006888;GO:0070971;GO:0003924;GO:0070863;GO:0030127;GO:0090110;GO:0061024;GO:0016050;GO:0003400	GTP binding;intracellular protein transport;protein transport;nucleotide binding;endoplasmic reticulum;Golgi apparatus;vesicle-mediated transport;protein binding;Golgi membrane;endoplasmic reticulum to Golgi vesicle-mediated transport;endoplasmic reticulum exit site;GTPase activity;positive regulation of protein exit from endoplasmic reticulum;COPII vesicle coat;COPII-coated vesicle cargo loading…	8404.67	2.48057	0.133502	18.5805	4.62341e-77	4.77166e-75
ENSG00000080345	RIF1	replication timing regulatory factor 1 [Source:HGNC Symbol;Acc:HGNC:23207]	GO:0005634;GO:0005737;GO:0007049;GO:0005654;GO:0005856;GO:0005886;GO:0031965;GO:0005694;GO:0006281;GO:0006974;GO:0005515;GO:0016604;GO:0005819;GO:0000781;GO:2000042;GO:2001034;GO:0035861;GO:0000122;GO:0000790;GO:0000723;GO:0006303;GO:0045830;GO:0051233;GO:0006348;GO:0043247;GO:0051574;GO:0000793;GO:0019827;GO:1990830;GO:0001939;GO:0001940	nucleus;cytoplasm;cell cycle;nucleoplasm;cytoskeleton;plasma membrane;nuclear membrane;chromosome;DNA repair;cellular response to DNA damage stimulus;protein binding;nuclear body;spindle;chromosome, telomeric region;negative regulation of double-strand break repair via homologous recombination;positive regulation of double-strand break repair via nonhomologous end joining;site of double-strand br…	5221.92	1.47369	0.078594	18.7505	1.91746e-78	2.05377e-76
ENSG00000080815	PSEN1	presenilin 1 [Source:HGNC Symbol;Acc:HGNC:9508]	GO:0016021;GO:0016020;GO:0035556;GO:0004190;GO:0016485;GO:0042500;GO:0042987;GO:0005794;GO:0005654;GO:0030054;GO:0010008;GO:0031901;GO:0006508;GO:0010629;GO:1904646;GO:0010628;GO:0005515;GO:0043066;GO:0005783;GO:0005789;GO:0005886;GO:0008233;GO:0016787;GO:0005768;GO:0006915;GO:0007155;GO:0005739;GO:0005791;GO:0045121;GO:0000139;GO:0042995;GO:0031965;GO:0045202;GO:0043005;GO:0000776;GO:0005769;GO:…	integral component of membrane;membrane;intracellular signal transduction;aspartic-type endopeptidase activity;protein processing;aspartic endopeptidase activity, intramembrane cleaving;amyloid precursor protein catabolic process;Golgi apparatus;nucleoplasm;cell junction;endosome membrane;early endosome membrane;proteolysis;negative regulation of gene expression;cellular response to amyloid-beta;…	17785.9	1.67611	0.104681	16.0116	1.06021e-57	6.10085e-56
ENSG00000083799	CYLD	CYLD lysine 63 deubiquitinase [Source:HGNC Symbol;Acc:HGNC:2584]	GO:0036459;GO:0016579;GO:0005737;GO:0016020;GO:0046872;GO:0007049;GO:0005886;GO:0005856;GO:0008233;GO:0008234;GO:0006508;GO:0016787;GO:0008270;GO:0005829;GO:0042995;GO:0016055;GO:0005874;GO:0005515;GO:0048471;GO:0002376;GO:0045087;GO:0006511;GO:0005815;GO:0005819;GO:0030496;GO:0005813;GO:0004843;GO:0036064;GO:0070507;GO:0031234;GO:0019901;GO:0090090;GO:1902017;GO:0032088;GO:0061578;GO:0070536;GO:…	thiol-dependent ubiquitinyl hydrolase activity;protein deubiquitination;cytoplasm;membrane;metal ion binding;cell cycle;plasma membrane;cytoskeleton;peptidase activity;cysteine-type peptidase activity;proteolysis;hydrolase activity;zinc ion binding;cytosol;cell projection;Wnt signaling pathway;microtubule;protein binding;perinuclear region of cytoplasm;immune system process;innate immune response…	9566.66	2.22404	0.106102	20.9612	1.48239e-97	2.6612e-95
ENSG00000086061	DNAJA1	DnaJ heat shock protein family (Hsp40) member A1 [Source:HGNC Symbol;Acc:HGNC:5229]	GO:0005524;GO:0006457;GO:0031072;GO:0051082;GO:0009408;GO:0005634;GO:0005737;GO:0016020;GO:0046872;GO:0043066;GO:0005783;GO:0005829;GO:0043231;GO:0005739;GO:0015630;GO:0005515;GO:0048471;GO:0032781;GO:0070062;GO:0043065;GO:0051087;GO:0006986;GO:0031625;GO:0050750;GO:0001664;GO:0001671;GO:0030544;GO:0043508;GO:0055131;GO:0031397;GO:1903748;GO:0098554;GO:0030957;GO:0007283;GO:0030317;GO:0030521;GO:…	ATP binding;protein folding;heat shock protein binding;unfolded protein binding;response to heat;nucleus;cytoplasm;membrane;metal ion binding;negative regulation of apoptotic process;endoplasmic reticulum;cytosol;intracellular membrane-bounded organelle;mitochondrion;microtubule cytoskeleton;protein binding;perinuclear region of cytoplasm;positive regulation of ATPase activity;extracellular exoso…	22017.1	2.33806	0.109096	21.4312	6.84149e-102	1.34156e-99
ENSG00000086065	CHMP5	charged multivesicular body protein 5 [Source:HGNC Symbol;Acc:HGNC:26942]	GO:0007034;GO:0005737;GO:0016020;GO:0015031;GO:0005768;GO:0005829;GO:0010008;GO:0005515;GO:0045296;GO:0070062;GO:0071222;GO:0016197;GO:0019058;GO:0036258;GO:0071985;GO:0032511;GO:0007080;GO:0071225;GO:0010824;GO:0006997;GO:0061952;GO:1901673;GO:1904903;GO:0005771;GO:0006900;GO:0046755;GO:0001919;GO:0007040;GO:0008333;GO:0005634	vacuolar transport;cytoplasm;membrane;protein transport;endosome;cytosol;endosome membrane;protein binding;cadherin binding;extracellular exosome;cellular response to lipopolysaccharide;endosomal transport;viral life cycle;multivesicular body assembly;multivesicular body sorting pathway;late endosome to vacuole transport via multivesicular body sorting pathway;mitotic metaphase plate congression;…	5491.94	1.955	0.0884031	22.1143	2.30076e-108	5.05611e-106
ENSG00000087074	PPP1R15A	protein phosphatase 1 regulatory subunit 15A [Source:HGNC Symbol;Acc:HGNC:14375]	GO:0016020;GO:0005783;GO:0005789;GO:0006915;GO:0005739;GO:0005741;GO:0006417;GO:0005515;GO:0005737;GO:0005829;GO:0019901;GO:0000164;GO:0070059;GO:0005794;GO:0007050;GO:0034976;GO:0006974;GO:0019888;GO:0008157;GO:0072542;GO:0032058;GO:0032515;GO:0032516;GO:0035308;GO:0036496;GO:0070972;GO:1902310;GO:1903898;GO:1903917	membrane;endoplasmic reticulum;endoplasmic reticulum membrane;apoptotic process;mitochondrion;mitochondrial outer membrane;regulation of translation;protein binding;cytoplasm;cytosol;protein kinase binding;protein phosphatase type 1 complex;intrinsic apoptotic signaling pathway in response to endoplasmic reticulum stress;Golgi apparatus;cell cycle arrest;response to endoplasmic reticulum stress;c…	23814.1	2.65608	0.15756	16.8575	9.23671e-64	6.50448e-62
ENSG00000089127	OAS1	2'-5'-oligoadenylate synthetase 1 [Source:HGNC Symbol;Acc:HGNC:8086]	GO:0005524;GO:0003723;GO:0006955;GO:0016740;GO:0016779;GO:0003725;GO:0051607;GO:0005634;GO:0005737;GO:0046872;GO:0000166;GO:0005783;GO:0005654;GO:0005829;GO:0043231;GO:0005739;GO:0005576;GO:0005515;GO:0002376;GO:0045087;GO:0001730;GO:0016020;GO:0006006;GO:0009615;GO:0045071;GO:0060333;GO:0060337;GO:0042593;GO:0060700	ATP binding;RNA binding;immune response;transferase activity;nucleotidyltransferase activity;double-stranded RNA binding;defense response to virus;nucleus;cytoplasm;metal ion binding;nucleotide binding;endoplasmic reticulum;nucleoplasm;cytosol;intracellular membrane-bounded organelle;mitochondrion;extracellular region;protein binding;immune system process;innate immune response;2'-5'-oligoadenyla…	10506.3	4.7314	0.266669	17.7378	2.14122e-70	1.85954e-68
ENSG00000089351	GRAMD1A	GRAM domain containing 1A [Source:HGNC Symbol;Acc:HGNC:29305]	GO:0016020;GO:0016021;GO:0005789;GO:0005829;GO:0005886;GO:0005783;GO:0031410;GO:0006869;GO:0005515;GO:0006914;GO:0005776;GO:0120009;GO:0008289;GO:0031227;GO:0031234;GO:0044232;GO:0140268;GO:0015918;GO:0015485;GO:0120020;GO:0071397	membrane;integral component of membrane;endoplasmic reticulum membrane;cytosol;plasma membrane;endoplasmic reticulum;cytoplasmic vesicle;lipid transport;protein binding;autophagy;autophagosome;intermembrane lipid transfer;lipid binding;intrinsic component of endoplasmic reticulum membrane;extrinsic component of cytoplasmic side of plasma membrane;organelle membrane contact site;endoplasmic reticu…	35203.7	4.50668	0.235674	19.1237	1.60423e-81	1.90209e-79
ENSG00000092010	PSME1	proteasome activator subunit 1 [Source:HGNC Symbol;Acc:HGNC:9568]	GO:0008537;GO:0000502;GO:0005737;GO:0005515;GO:0038095;GO:0050852;GO:0005654;GO:0005829;GO:0070062;GO:0000165;GO:0000209;GO:0002223;GO:0002479;GO:0006521;GO:0010972;GO:0016579;GO:0031145;GO:0031146;GO:0033209;GO:0038061;GO:0043161;GO:0043488;GO:0043687;GO:0055085;GO:0060071;GO:0061418;GO:0070498;GO:0090090;GO:0090263;GO:1901990;GO:1902036;GO:0061133;GO:0010950;GO:0061136;GO:2000045;GO:0019884	proteasome activator complex;proteasome complex;cytoplasm;protein binding;Fc-epsilon receptor signaling pathway;T cell receptor signaling pathway;nucleoplasm;cytosol;extracellular exosome;MAPK cascade;protein polyubiquitination;stimulatory C-type lectin receptor signaling pathway;antigen processing and presentation of exogenous peptide antigen via MHC class I, TAP-dependent;regulation of cellular…	7131.23	1.19176	0.0736704	16.1768	7.34746e-59	4.40709e-57
ENSG00000093167	LRRFIP2	LRR binding FLII interacting protein 2 [Source:HGNC Symbol;Acc:HGNC:6703]	GO:0006355;GO:0016055;GO:0005515;GO:0008150;GO:0005575;GO:0030275	regulation of transcription, DNA-templated;Wnt signaling pathway;protein binding;biological_process;cellular_component;LRR domain binding	4170.6	2.05818	0.126669	16.2483	2.29716e-59	1.41106e-57
ENSG00000096968	JAK2	Janus kinase 2 [Source:HGNC Symbol;Acc:HGNC:6192]	GO:0005524;GO:0016020;GO:0006468;GO:0005856;GO:0035556;GO:0004672;GO:0004713;GO:0004715;GO:0042393;GO:0000166;GO:0016301;GO:0016740;GO:0016310;GO:0005654;GO:0005886;GO:0018108;GO:0006325;GO:0005925;GO:0012505;GO:0042531;GO:0008285;GO:0001774;GO:0006919;GO:0005737;GO:0014068;GO:0005634;GO:0032731;GO:0046872;GO:0007165;GO:0005515;GO:0002376;GO:0045087;GO:0002250;GO:0042802;GO:0020037;GO:0030218;GO:…	ATP binding;membrane;protein phosphorylation;cytoskeleton;intracellular signal transduction;protein kinase activity;protein tyrosine kinase activity;non-membrane spanning protein tyrosine kinase activity;histone binding;nucleotide binding;kinase activity;transferase activity;phosphorylation;nucleoplasm;plasma membrane;peptidyl-tyrosine phosphorylation;chromatin organization;focal adhesion;endomem…	6603.63	3.57988	0.111945	31.9773	2.2556e-224	5.22724e-221
ENSG00000099308	MAST3	microtubule associated serine/threonine kinase 3 [Source:HGNC Symbol;Acc:HGNC:19036]	GO:0005524;GO:0005515;GO:0000287;GO:0006468;GO:0004674;GO:0004672;GO:0000166;GO:0016301;GO:0016740;GO:0016310;GO:0035556;GO:0007010;GO:0018105	ATP binding;protein binding;magnesium ion binding;protein phosphorylation;protein serine/threonine kinase activity;protein kinase activity;nucleotide binding;kinase activity;transferase activity;phosphorylation;intracellular signal transduction;cytoskeleton organization;peptidyl-serine phosphorylation	1577.24	-2.22368	0.12032	-18.4794	3.02454e-76	3.02359e-74
ENSG00000100024	UPB1	beta-ureidopropionase 1 [Source:HGNC Symbol;Acc:HGNC:16297]	GO:0006807;GO:0005737;GO:0016787;GO:0042803;GO:0005829;GO:0070062;GO:0051260;GO:0051289;GO:0046135;GO:0016811;GO:0019483;GO:0003837;GO:0019482;GO:0033396	nitrogen compound metabolic process;cytoplasm;hydrolase activity;protein homodimerization activity;cytosol;extracellular exosome;protein homooligomerization;protein homotetramerization;pyrimidine nucleoside catabolic process;hydrolase activity, acting on carbon-nitrogen (but not peptide) bonds, in linear amides;beta-alanine biosynthetic process;beta-ureidopropionase activity;beta-alanine metaboli…	245.619	5.33761	0.328494	15.9385	3.42438e-57	1.92278e-55
ENSG00000100084	HIRA	histone cell cycle regulator [Source:HGNC Symbol;Acc:HGNC:4916]	GO:0006355;GO:0005634;GO:0005515;GO:0006351;GO:0006325;GO:0005654;GO:0000790;GO:1903507;GO:0016605;GO:0003714;GO:0070062;GO:0032991;GO:0006357;GO:0009653;GO:0006336;GO:0001085;GO:0000070;GO:0042393;GO:0031935;GO:0000417;GO:0001649;GO:0007369;GO:0042692	regulation of transcription, DNA-templated;nucleus;protein binding;transcription, DNA-templated;chromatin organization;nucleoplasm;nuclear chromatin;negative regulation of nucleic acid-templated transcription;PML body;transcription corepressor activity;extracellular exosome;protein-containing complex;regulation of transcription by RNA polymerase II;anatomical structure morphogenesis;DNA replicati…	930.931	1.23676	0.0710187	17.4144	6.41816e-68	5.14502e-66
ENSG00000100220	RTCB	RNA 2',3'-cyclic phosphate and 5'-OH ligase [Source:HGNC Symbol;Acc:HGNC:26935]	GO:0006396;GO:0008452;GO:0006388;GO:0072669;GO:0003972;GO:0005634;GO:0003723;GO:0005737;GO:0043231;GO:0046872;GO:0000166;GO:0005654;GO:0005829;GO:0008033;GO:0005525;GO:0016874;GO:0005515;GO:0017166;GO:0005789;GO:0016886;GO:0000971;GO:0001701;GO:0001890;GO:0005635	RNA processing;RNA ligase activity;tRNA splicing, via endonucleolytic cleavage and ligation;tRNA-splicing ligase complex;RNA ligase (ATP) activity;nucleus;RNA binding;cytoplasm;intracellular membrane-bounded organelle;metal ion binding;nucleotide binding;nucleoplasm;cytosol;tRNA processing;GTP binding;ligase activity;protein binding;vinculin binding;endoplasmic reticulum membrane;ligase activity,…	8611.65	1.80655	0.0896251	20.1566	2.35314e-90	3.5286e-88
ENSG00000100226	GTPBP1	GTP binding protein 1 [Source:HGNC Symbol;Acc:HGNC:4669]	GO:0005525;GO:0003924;GO:0003723;GO:0005737;GO:0016020;GO:0000166;GO:0005829;GO:0005515;GO:0006955;GO:0007165;GO:0003746;GO:0006414;GO:0046039;GO:0061014;GO:0000177	GTP binding;GTPase activity;RNA binding;cytoplasm;membrane;nucleotide binding;cytosol;protein binding;immune response;signal transduction;translation elongation factor activity;translational elongation;GTP metabolic process;positive regulation of mRNA catabolic process;cytoplasmic exosome (RNase complex)	9022.16	3.55608	0.125053	28.4355	7.3609e-178	6.70158e-175
ENSG00000100258	LMF2	lipase maturation factor 2 [Source:HGNC Symbol;Acc:HGNC:25096]	GO:0016020;GO:0016021;GO:0005783;GO:0005789;GO:0005515;GO:0051604	membrane;integral component of membrane;endoplasmic reticulum;endoplasmic reticulum membrane;protein binding;protein maturation	4249.14	0.855159	0.0518219	16.5019	3.55755e-61	2.27862e-59
ENSG00000100292	HMOX1	heme oxygenase 1 [Source:HGNC Symbol;Acc:HGNC:5013]	GO:0055114;GO:0004392;GO:0006788;GO:0046872;GO:0016491;GO:0005615;GO:0045766;GO:1903589;GO:0090050;GO:0005634;GO:0016020;GO:0016021;GO:0005783;GO:0005789;GO:0043231;GO:0006915;GO:0042803;GO:0005515;GO:0048471;GO:0042802;GO:0020037;GO:0006979;GO:0043123;GO:0019221;GO:0019899;GO:0001525;GO:0048661;GO:0071456;GO:0005198;GO:1902042;GO:0034605;GO:0045765;GO:0008219;GO:0035556;GO:0048662;GO:0006879;GO:…	oxidation-reduction process;heme oxygenase (decyclizing) activity;heme oxidation;metal ion binding;oxidoreductase activity;extracellular space;positive regulation of angiogenesis;positive regulation of blood vessel endothelial cell proliferation involved in sprouting angiogenesis;positive regulation of cell migration involved in sprouting angiogenesis;nucleus;membrane;integral component of membra…	13734.4	-3.19313	0.193658	-16.4884	4.44292e-61	2.83857e-59
ENSG00000100342	APOL1	apolipoprotein L1 [Source:HGNC Symbol;Acc:HGNC:618]	GO:0005576;GO:0008289;GO:0006869;GO:0042157;GO:0005615;GO:0006629;GO:0008202;GO:0008203;GO:0034364;GO:0005515;GO:0006898;GO:0044267;GO:0072562;GO:0043687;GO:0045087;GO:0005788;GO:0005254;GO:0051838;GO:1902476;GO:0031224;GO:0034361	extracellular region;lipid binding;lipid transport;lipoprotein metabolic process;extracellular space;lipid metabolic process;steroid metabolic process;cholesterol metabolic process;high-density lipoprotein particle;protein binding;receptor-mediated endocytosis;cellular protein metabolic process;blood microparticle;post-translational protein modification;innate immune response;endoplasmic reticulu…	4512.05	3.59623	0.219797	16.359	3.75511e-60	2.36359e-58
ENSG00000100567	PSMA3	proteasome 20S subunit alpha 3 [Source:HGNC Symbol;Acc:HGNC:9532]	GO:0004175;GO:0051603;GO:0005839;GO:0006511;GO:0019773;GO:0004298;GO:0005634;GO:0005737;GO:0008233;GO:0006508;GO:0016787;GO:0005515;GO:0016032;GO:0000502;GO:0038095;GO:0050852;GO:0045202;GO:0005654;GO:0005829;GO:0070062;GO:0000165;GO:0000209;GO:0002223;GO:0002479;GO:0006521;GO:0010498;GO:0010499;GO:0010972;GO:0016579;GO:0031145;GO:0031146;GO:0033209;GO:0038061;GO:0043161;GO:0043488;GO:0043687;GO:…	endopeptidase activity;proteolysis involved in cellular protein catabolic process;proteasome core complex;ubiquitin-dependent protein catabolic process;proteasome core complex, alpha-subunit complex;threonine-type endopeptidase activity;nucleus;cytoplasm;peptidase activity;proteolysis;hydrolase activity;protein binding;viral process;proteasome complex;Fc-epsilon receptor signaling pathway;T cell …	6186.52	1.69192	0.100718	16.7984	2.50732e-63	1.74636e-61
ENSG00000100883	SRP54	signal recognition particle 54 [Source:HGNC Symbol;Acc:HGNC:11301]	GO:0005525;GO:0003924;GO:0006614;GO:0008312;GO:0048500;GO:0005634;GO:0003723;GO:0005737;GO:0016607;GO:0000166;GO:0005783;GO:0005829;GO:0016787;GO:0005786;GO:0030593;GO:0005515;GO:0045047;GO:0019003;GO:0008144;GO:0043021;GO:0042493;GO:0030851;GO:0006616;GO:0030942;GO:0006617;GO:0031017	GTP binding;GTPase activity;SRP-dependent cotranslational protein targeting to membrane;7S RNA binding;signal recognition particle;nucleus;RNA binding;cytoplasm;nuclear speck;nucleotide binding;endoplasmic reticulum;cytosol;hydrolase activity;signal recognition particle, endoplasmic reticulum targeting;neutrophil chemotaxis;protein binding;protein targeting to ER;GDP binding;drug binding;ribonucl…	4323.97	1.26034	0.0651647	19.3408	2.43754e-83	3.07613e-81
ENSG00000100911	PSME2	proteasome activator subunit 2 [Source:HGNC Symbol;Acc:HGNC:9569]	GO:0008537;GO:0000502;GO:0016020;GO:0005515;GO:0005737;GO:0038095;GO:0042802;GO:0050852;GO:0005654;GO:0005829;GO:0070062;GO:0000165;GO:0000209;GO:0002223;GO:0002479;GO:0006521;GO:0010972;GO:0016579;GO:0031145;GO:0031146;GO:0033209;GO:0038061;GO:0043161;GO:0043488;GO:0043687;GO:0055085;GO:0060071;GO:0061418;GO:0070498;GO:0090090;GO:0090263;GO:1901990;GO:1902036;GO:0035722;GO:0061133;GO:0010950;GO:…	proteasome activator complex;proteasome complex;membrane;protein binding;cytoplasm;Fc-epsilon receptor signaling pathway;identical protein binding;T cell receptor signaling pathway;nucleoplasm;cytosol;extracellular exosome;MAPK cascade;protein polyubiquitination;stimulatory C-type lectin receptor signaling pathway;antigen processing and presentation of exogenous peptide antigen via MHC class I, T…	9220.33	2.24201	0.120905	18.5434	9.22596e-77	9.37005e-75
ENSG00000100918	REC8	REC8 meiotic recombination protein [Source:HGNC Symbol;Acc:HGNC:16879]	GO:0005515;GO:0007062;GO:0008278;GO:0005634;GO:0005694;GO:0007059;GO:0000775;GO:0051321;GO:0003682;GO:0006302;GO:0007283;GO:0007131;GO:0000798;GO:0000724;GO:0001556;GO:0007129;GO:0007130;GO:0007141;GO:0007286;GO:0009566;GO:0072520;GO:0000778;GO:0000780;GO:0000793;GO:0000794;GO:0000795;GO:0000800;GO:0001673;GO:0030893;GO:0034991	protein binding;sister chromatid cohesion;cohesin complex;nucleus;chromosome;chromosome segregation;chromosome, centromeric region;meiotic cell cycle;chromatin binding;double-strand break repair;spermatogenesis;reciprocal meiotic recombination;nuclear cohesin complex;double-strand break repair via homologous recombination;oocyte maturation;synapsis;synaptonemal complex assembly;male meiosis I;spe…	640.201	2.85235	0.166929	17.082	2.02152e-65	1.5068e-63
ENSG00000100991	TRPC4AP	transient receptor potential cation channel subfamily C member 4 associated protein [Source:HGNC Symbol;Acc:HGNC:16181]	GO:0006511;GO:0031464;GO:0016567;GO:0005515;GO:0005886;GO:0019902;GO:0070588;GO:0048820	ubiquitin-dependent protein catabolic process;Cul4A-RING E3 ubiquitin ligase complex;protein ubiquitination;protein binding;plasma membrane;phosphatase binding;calcium ion transmembrane transport;hair follicle maturation	9808.25	1.28513	0.0616027	20.8615	1.19729e-96	2.09051e-94
ENSG00000101384	JAG1	jagged canonical Notch ligand 1 [Source:HGNC Symbol;Acc:HGNC:6188]	GO:0016021;GO:0005515;GO:0016020;GO:0005509;GO:0007154;GO:0007275;GO:0007219;GO:0005112;GO:0045944;GO:0005576;GO:0005912;GO:0016324;GO:0007399;GO:0008083;GO:0001525;GO:0005886;GO:0005887;GO:0002456;GO:0042127;GO:0001709;GO:0030097;GO:0045747;GO:0072006;GO:0097150;GO:0022408;GO:0072015;GO:0030216;GO:0001953;GO:0030336;GO:0005198;GO:0003180;GO:0003184;GO:0061314;GO:0045446;GO:2000737;GO:0060411;GO:…	integral component of membrane;protein binding;membrane;calcium ion binding;cell communication;multicellular organism development;Notch signaling pathway;Notch binding;positive regulation of transcription by RNA polymerase II;extracellular region;adherens junction;apical plasma membrane;nervous system development;growth factor activity;angiogenesis;plasma membrane;integral component of plasma mem…	4943.21	4.13358	0.245467	16.8381	1.28369e-63	9.01482e-62
ENSG00000101460	MAP1LC3A	microtubule associated protein 1 light chain 3 alpha [Source:HGNC Symbol;Acc:HGNC:6838]	GO:0005737;GO:0016020;GO:0043231;GO:0005856;GO:0031090;GO:0005829;GO:0031410;GO:0012505;GO:0005874;GO:0005515;GO:0006914;GO:0005776;GO:0000421;GO:0031625;GO:0008429;GO:0000045;GO:0005543;GO:0008017;GO:0000422;GO:0006995;GO:0016236;GO:0097352;GO:0009267;GO:0044754;GO:0010040;GO:0010288;GO:0031667;GO:0034198;GO:0043278;GO:0070301;GO:0071280;GO:0005770;GO:0045202	cytoplasm;membrane;intracellular membrane-bounded organelle;cytoskeleton;organelle membrane;cytosol;cytoplasmic vesicle;endomembrane system;microtubule;protein binding;autophagy;autophagosome;autophagosome membrane;ubiquitin protein ligase binding;phosphatidylethanolamine binding;autophagosome assembly;phospholipid binding;microtubule binding;autophagy of mitochondrion;cellular response to nitrog…	1769.58	5.19897	0.31874	16.2913	1.13782e-59	7.07447e-58
ENSG00000101596	SMCHD1	structural maintenance of chromosomes flexible hinge domain containing 1 [Source:HGNC Symbol;Acc:HGNC:29090]	GO:0005524;GO:0005515;GO:0005694;GO:0006302;GO:0051276;GO:0016787;GO:0003677;GO:0006325;GO:0006281;GO:0006974;GO:0042803;GO:0016887;GO:0000784;GO:0009048;GO:0043584;GO:0045739;GO:0060820;GO:0060821;GO:0070868;GO:2000042;GO:2001034;GO:0001740;GO:0035861	ATP binding;protein binding;chromosome;double-strand break repair;chromosome organization;hydrolase activity;DNA binding;chromatin organization;DNA repair;cellular response to DNA damage stimulus;protein homodimerization activity;ATPase activity;nuclear chromosome, telomeric region;dosage compensation by inactivation of X chromosome;nose development;positive regulation of DNA repair;inactivation …	5532.36	1.79794	0.108325	16.5975	7.26959e-62	4.75171e-60
ENSG00000102081	FMR1	FMRP translational regulator 1 [Source:HGNC Symbol;Acc:HGNC:3775]	GO:0003723;GO:0003676;GO:0003729;GO:0006417;GO:0006397;GO:0008380;GO:0005634;GO:0051028;GO:0005737;GO:0016020;GO:0005829;GO:0005886;GO:0030054;GO:0005694;GO:0042995;GO:0005730;GO:0006974;GO:0042803;GO:0030425;GO:0005515;GO:0045202;GO:0043005;GO:0048471;GO:0016032;GO:0031047;GO:0007399;GO:0000775;GO:0030424;GO:0015030;GO:0042802;GO:0043204;GO:0045211;GO:0005654;GO:0010494;GO:0014069;GO:0008017;GO:…	RNA binding;nucleic acid binding;mRNA binding;regulation of translation;mRNA processing;RNA splicing;nucleus;mRNA transport;cytoplasm;membrane;cytosol;plasma membrane;cell junction;chromosome;cell projection;nucleolus;cellular response to DNA damage stimulus;protein homodimerization activity;dendrite;protein binding;synapse;neuron projection;perinuclear region of cytoplasm;viral process;gene sile…	3281.25	1.5848	0.0868916	18.2386	2.54738e-74	2.4976e-72
ENSG00000102218	RP2	RP2 activator of ARL3 GTPase [Source:HGNC Symbol;Acc:HGNC:10274]	GO:0005096;GO:0000902;GO:0005737;GO:0016020;GO:0015031;GO:0000166;GO:0005654;GO:0005886;GO:0005929;GO:0005525;GO:0042995;GO:0043547;GO:0005515;GO:0016604;GO:0000287;GO:0036064;GO:0005794;GO:0005814;GO:1990075;GO:0070062;GO:0007601;GO:0006457;GO:0031410;GO:0051082;GO:0006892	GTPase activator activity;cell morphogenesis;cytoplasm;membrane;protein transport;nucleotide binding;nucleoplasm;plasma membrane;cilium;GTP binding;cell projection;positive regulation of GTPase activity;protein binding;nuclear body;magnesium ion binding;ciliary basal body;Golgi apparatus;centriole;periciliary membrane compartment;extracellular exosome;visual perception;protein folding;cytoplasmic…	10658.8	2.86345	0.152037	18.8335	4.01225e-79	4.38971e-77
ENSG00000102794	ACOD1	aconitate decarboxylase 1 [Source:HGNC Symbol;Acc:HGNC:33904]	GO:0016829;GO:0005739;GO:0051607;GO:0002376;GO:0045087;GO:0006954;GO:0006952;GO:0071222;GO:0047613;GO:0002760;GO:0007566;GO:0032088;GO:0032480;GO:0034136;GO:0034144;GO:0035458;GO:0045824;GO:0050728;GO:0071219;GO:0071346;GO:0071347;GO:0071356;GO:0071393;GO:0072573;GO:2000379	lyase activity;mitochondrion;defense response to virus;immune system process;innate immune response;inflammatory response;defense response;cellular response to lipopolysaccharide;aconitate decarboxylase activity;positive regulation of antimicrobial humoral response;embryo implantation;negative regulation of NF-kappaB transcription factor activity;negative regulation of type I interferon productio…	33831.4	11.9318	0.499785	23.1671	9.78659e-119	2.6261e-116
ENSG00000102871	TRADD	TNFRSF1A associated via death domain [Source:HGNC Symbol;Acc:HGNC:12030]	GO:0005515;GO:0007165;GO:0043123;GO:0060090;GO:0071356;GO:1901224;GO:0050729;GO:0030335;GO:0005634;GO:0005737;GO:0005886;GO:0005856;GO:0006915;GO:0042802;GO:0005829;GO:0033209;GO:0043065;GO:0051092;GO:0007249;GO:0006919;GO:0097191;GO:1902041;GO:1902042;GO:0043235;GO:0010803;GO:0031264;GO:0019900;GO:0008625;GO:0071550;GO:0005068;GO:0070513;GO:0002947;GO:0005164;GO:0044877;GO:0007169;GO:0051798;GO:…	protein binding;signal transduction;positive regulation of I-kappaB kinase/NF-kappaB signaling;molecular adaptor activity;cellular response to tumor necrosis factor;positive regulation of NIK/NF-kappaB signaling;positive regulation of inflammatory response;positive regulation of cell migration;nucleus;cytoplasm;plasma membrane;cytoskeleton;apoptotic process;identical protein binding;cytosol;tumor…	2910.15	2.7328	0.106261	25.7164	7.66775e-146	4.15886e-143
ENSG00000102908	NFAT5	nuclear factor of activated T cells 5 [Source:HGNC Symbol;Acc:HGNC:7774]	GO:1901224;GO:0071345;GO:0005634;GO:0005737;GO:0005654;GO:0005829;GO:0006355;GO:0003677;GO:0003700;GO:0006366;GO:0005515;GO:0003682;GO:0000978;GO:0045944;GO:0000981;GO:0000790;GO:0008134;GO:0005667;GO:1990837;GO:0001228;GO:0007165;GO:0007588;GO:0001816;GO:0033173;GO:1904996;GO:0006970;GO:0010628;GO:0070884;GO:0016020;GO:0016021	positive regulation of NIK/NF-kappaB signaling;cellular response to cytokine stimulus;nucleus;cytoplasm;nucleoplasm;cytosol;regulation of transcription, DNA-templated;DNA binding;DNA-binding transcription factor activity;transcription by RNA polymerase II;protein binding;chromatin binding;RNA polymerase II cis-regulatory region sequence-specific DNA binding;positive regulation of transcription by…	12791.7	3.06806	0.184397	16.6382	3.68563e-62	2.45311e-60
ENSG00000103150	MLYCD	malonyl-CoA decarboxylase [Source:HGNC Symbol;Acc:HGNC:7150]	GO:0006633;GO:0050080;GO:0005737;GO:0016829;GO:0005739;GO:0005759;GO:0006629;GO:0006631;GO:0005777;GO:0016831;GO:0042802;GO:0006085;GO:0046321;GO:2001294;GO:0005782;GO:0005829;GO:0006625;GO:0006637;GO:0002931;GO:0010906;GO:0019395;GO:0031998;GO:0046320	fatty acid biosynthetic process;malonyl-CoA decarboxylase activity;cytoplasm;lyase activity;mitochondrion;mitochondrial matrix;lipid metabolic process;fatty acid metabolic process;peroxisome;carboxy-lyase activity;identical protein binding;acetyl-CoA biosynthetic process;positive regulation of fatty acid oxidation;malonyl-CoA catabolic process;peroxisomal matrix;cytosol;protein targeting to perox…	940.685	-1.56315	0.0815014	-19.1771	5.74521e-82	7.00751e-80
ENSG00000103365	GGA2	golgi associated, gamma adaptin ear containing, ARF binding protein 2 [Source:HGNC Symbol;Acc:HGNC:16064]	GO:0006886;GO:0016192;GO:0016020;GO:0015031;GO:0005794;GO:0005768;GO:0010008;GO:0005515;GO:0031901;GO:0030136;GO:0044267;GO:0005802;GO:0034394;GO:0030306;GO:0043001	intracellular protein transport;vesicle-mediated transport;membrane;protein transport;Golgi apparatus;endosome;endosome membrane;protein binding;early endosome membrane;clathrin-coated vesicle;cellular protein metabolic process;trans-Golgi network;protein localization to cell surface;ADP-ribosylation factor binding;Golgi to plasma membrane protein transport	7756.8	-3.03143	0.168055	-18.0374	9.90362e-73	9.38524e-71
ENSG00000104064	GABPB1	GA binding protein transcription factor subunit beta 1 [Source:HGNC Symbol;Acc:HGNC:4074]	GO:0005515;GO:0005634;GO:0005654;GO:0036464;GO:0000976;GO:0045944;GO:0007005	protein binding;nucleus;nucleoplasm;cytoplasmic ribonucleoprotein granule;transcription regulatory region sequence-specific DNA binding;positive regulation of transcription by RNA polymerase II;mitochondrion organization	1297.3	1.25144	0.0772824	16.1929	5.66099e-59	3.42779e-57
ENSG00000104213	PDGFRL	platelet derived growth factor receptor like [Source:HGNC Symbol;Acc:HGNC:8805]	GO:0005576;GO:0007186;GO:0008150;GO:0005575;GO:0004992;GO:0005019;GO:0035791	extracellular region;G protein-coupled receptor signaling pathway;biological_process;cellular_component;platelet activating factor receptor activity;platelet-derived growth factor beta-receptor activity;platelet-derived growth factor receptor-beta signaling pathway	657.28	8.32687	0.471586	16.6111	5.78992e-62	3.80404e-60
ENSG00000104312	RIPK2	receptor interacting serine/threonine kinase 2 [Source:HGNC Symbol;Acc:HGNC:10020]	GO:0005524;GO:0005737;GO:0042981;GO:0006468;GO:0004674;GO:0004672;GO:0043065;GO:0045944;GO:0000166;GO:0016301;GO:0016740;GO:0016310;GO:0005829;GO:0005856;GO:0006915;GO:0018108;GO:0005515;GO:0002376;GO:0045087;GO:0004715;GO:0002250;GO:0042802;GO:0050852;GO:0001961;GO:0002827;GO:0007249;GO:0031663;GO:0032722;GO:0032729;GO:0032743;GO:0032755;GO:0032760;GO:0032874;GO:0033091;GO:0034142;GO:0042098;GO:…	ATP binding;cytoplasm;regulation of apoptotic process;protein phosphorylation;protein serine/threonine kinase activity;protein kinase activity;positive regulation of apoptotic process;positive regulation of transcription by RNA polymerase II;nucleotide binding;kinase activity;transferase activity;phosphorylation;cytosol;cytoskeleton;apoptotic process;peptidyl-tyrosine phosphorylation;protein bind…	15201.4	3.88895	0.195006	19.9421	1.75433e-88	2.49841e-86
ENSG00000104320	NBN	nibrin [Source:HGNC Symbol;Acc:HGNC:7652]	GO:0005634;GO:0005515;GO:0006281;GO:0006302;GO:0030870;GO:0000723;GO:0006974;GO:0007093;GO:0007095;GO:0007049;GO:0005694;GO:0016032;GO:0051321;GO:0016605;GO:0000781;GO:0003684;GO:0007050;GO:0005654;GO:0005829;GO:0000784;GO:0035861;GO:0047485;GO:0008134;GO:1901796;GO:0006260;GO:0005730;GO:0030330;GO:0000724;GO:0090656;GO:0090737;GO:0003678;GO:0000077;GO:0000729;GO:0001701;GO:0001832;GO:0006303;GO:…	nucleus;protein binding;DNA repair;double-strand break repair;Mre11 complex;telomere maintenance;cellular response to DNA damage stimulus;mitotic cell cycle checkpoint;mitotic G2 DNA damage checkpoint;cell cycle;chromosome;viral process;meiotic cell cycle;PML body;chromosome, telomeric region;damaged DNA binding;cell cycle arrest;nucleoplasm;cytosol;nuclear chromosome, telomeric region;site of do…	24895.8	3.81565	0.167146	22.8278	2.42666e-115	6.31229e-113
ENSG00000104375	STK3	serine/threonine kinase 3 [Source:HGNC Symbol;Acc:HGNC:11406]	GO:0005524;GO:0007165;GO:0006468;GO:0004674;GO:0004672;GO:0090090;GO:0005634;GO:0005737;GO:0046872;GO:0000166;GO:0016301;GO:0016740;GO:0016310;GO:0006915;GO:0005515;GO:0000287;GO:0071902;GO:0042802;GO:0035329;GO:0005829;GO:0043065;GO:0032991;GO:0035556;GO:0032147;GO:0023014;GO:0031098;GO:0043539;GO:0032092;GO:0050821;GO:0051091;GO:0001841;GO:0003157;GO:0007417;GO:0008285;GO:0045600;GO:0046330;GO:…	ATP binding;signal transduction;protein phosphorylation;protein serine/threonine kinase activity;protein kinase activity;negative regulation of canonical Wnt signaling pathway;nucleus;cytoplasm;metal ion binding;nucleotide binding;kinase activity;transferase activity;phosphorylation;apoptotic process;protein binding;magnesium ion binding;positive regulation of protein serine/threonine kinase acti…	1563.53	2.33054	0.12301	18.9447	4.88433e-80	5.48508e-78
ENSG00000104973	MED25	mediator complex subunit 25 [Source:HGNC Symbol;Acc:HGNC:28845]	GO:0005634;GO:0005654;GO:0005515;GO:0045944;GO:0000122;GO:0005667;GO:0016592;GO:0042974;GO:0008134;GO:0006367;GO:0071158;GO:0001223;GO:0046965;GO:0048147;GO:0035563;GO:2001178	nucleus;nucleoplasm;protein binding;positive regulation of transcription by RNA polymerase II;negative regulation of transcription by RNA polymerase II;transcription factor complex;mediator complex;retinoic acid receptor binding;transcription factor binding;transcription initiation from RNA polymerase II promoter;positive regulation of cell cycle arrest;transcription coactivator binding;retinoid …	5088.82	1.72081	0.0775628	22.1858	4.70735e-109	1.05263e-106
ENSG00000105402	NAPA	NSF attachment protein alpha [Source:HGNC Symbol;Acc:HGNC:7641]	GO:0005515;GO:0006886;GO:0016020;GO:0015031;GO:0005886;GO:0016192;GO:0000149;GO:0019905;GO:0044877;GO:0007420;GO:0010807;GO:0016082;GO:0030182;GO:0032781;GO:0032984;GO:0035249;GO:0035494;GO:0045176;GO:0070044;GO:0098978;GO:0000139;GO:0005829;GO:0070062;GO:0006890;GO:0031201;GO:0005774;GO:0061025;GO:0006888;GO:0048208;GO:0006891;GO:0005483	protein binding;intracellular protein transport;membrane;protein transport;plasma membrane;vesicle-mediated transport;SNARE binding;syntaxin binding;protein-containing complex binding;brain development;regulation of synaptic vesicle priming;synaptic vesicle priming;neuron differentiation;positive regulation of ATPase activity;protein-containing complex disassembly;synaptic transmission, glutamate…	9016.95	1.81323	0.095034	19.0797	3.72091e-81	4.39137e-79
ENSG00000105559	PLEKHA4	pleckstrin homology domain containing A4 [Source:HGNC Symbol;Acc:HGNC:14339]	GO:0005737;GO:0016020;GO:0008289;GO:0005886;GO:0005546;GO:0031234;GO:0032266;GO:0080025;GO:0043325;GO:0006661;GO:0090263;GO:2000096	cytoplasm;membrane;lipid binding;plasma membrane;phosphatidylinositol-4,5-bisphosphate binding;extrinsic component of cytoplasmic side of plasma membrane;phosphatidylinositol-3-phosphate binding;phosphatidylinositol-3,5-bisphosphate binding;phosphatidylinositol-3,4-bisphosphate binding;phosphatidylinositol biosynthetic process;positive regulation of canonical Wnt signaling pathway;positive regula…	466.887	5.13545	0.292835	17.4765	2.1625e-68	1.76123e-66
ENSG00000105939	ZC3HAV1	zinc finger CCCH-type containing, antiviral 1 [Source:HGNC Symbol;Acc:HGNC:23721]	GO:0046872;GO:0003950;GO:0005634;GO:0003723;GO:0005737;GO:0005829;GO:0005515;GO:0051607;GO:0002376;GO:0045087;GO:0045296;GO:0009615;GO:0045071;GO:0061014;GO:0006471	metal ion binding;NAD+ ADP-ribosyltransferase activity;nucleus;RNA binding;cytoplasm;cytosol;protein binding;defense response to virus;immune system process;innate immune response;cadherin binding;response to virus;negative regulation of viral genome replication;positive regulation of mRNA catabolic process;protein ADP-ribosylation	20019.4	4.46499	0.191742	23.2849	6.31034e-120	1.76773e-117
ENSG00000106346	USP42	ubiquitin specific peptidase 42 [Source:HGNC Symbol;Acc:HGNC:20068]	GO:0006511;GO:0036459;GO:0016579;GO:0008233;GO:0008234;GO:0006508;GO:0016787;GO:0030154;GO:0005515;GO:0007283;GO:0005634;GO:0005829;GO:0005654;GO:0004197;GO:0004843;GO:0042981	ubiquitin-dependent protein catabolic process;thiol-dependent ubiquitinyl hydrolase activity;protein deubiquitination;peptidase activity;cysteine-type peptidase activity;proteolysis;hydrolase activity;cell differentiation;protein binding;spermatogenesis;nucleus;cytosol;nucleoplasm;cysteine-type endopeptidase activity;thiol-dependent ubiquitin-specific protease activity;regulation of apoptotic pro…	1601.89	2.29549	0.102028	22.4973	4.41067e-112	1.04108e-109
ENSG00000107175	CREB3	cAMP responsive element binding protein 3 [Source:HGNC Symbol;Acc:HGNC:2347]	GO:0006355;GO:0003700;GO:0045944;GO:0035497;GO:0030968;GO:0005634;GO:0005737;GO:0016020;GO:0016021;GO:0005783;GO:0005789;GO:0005829;GO:0005794;GO:0003677;GO:0006935;GO:0005515;GO:0006986;GO:0016032;GO:0000981;GO:0000790;GO:0000978;GO:1990837;GO:0005654;GO:0001228;GO:0000139;GO:0000977;GO:0006990;GO:0090026;GO:1902236	regulation of transcription, DNA-templated;DNA-binding transcription factor activity;positive regulation of transcription by RNA polymerase II;cAMP response element binding;endoplasmic reticulum unfolded protein response;nucleus;cytoplasm;membrane;integral component of membrane;endoplasmic reticulum;endoplasmic reticulum membrane;cytosol;Golgi apparatus;DNA binding;chemotaxis;protein binding;resp…	2630.33	1.42717	0.0898244	15.8883	7.63402e-57	4.2214e-55
ENSG00000107201	DDX58	DExD/H-box helicase 58 [Source:HGNC Symbol;Acc:HGNC:19102]	GO:0005524;GO:0003676;GO:0005737;GO:0046872;GO:0000166;GO:0005829;GO:0005886;GO:0016787;GO:0008270;GO:0003724;GO:0004386;GO:0051607;GO:0002376;GO:0045087;GO:0051091;GO:0045944;GO:0003723;GO:0016020;GO:0005856;GO:0030054;GO:0042995;GO:0005515;GO:0016032;GO:0042802;GO:0005923;GO:0032587;GO:0016579;GO:0009615;GO:0032755;GO:1904469;GO:0031625;GO:1990904;GO:0032728;GO:0003727;GO:0030334;GO:0010628;GO:…	ATP binding;nucleic acid binding;cytoplasm;metal ion binding;nucleotide binding;cytosol;plasma membrane;hydrolase activity;zinc ion binding;RNA helicase activity;helicase activity;defense response to virus;immune system process;innate immune response;positive regulation of DNA-binding transcription factor activity;positive regulation of transcription by RNA polymerase II;RNA binding;membrane;cyto…	18242.4	6.83211	0.269311	25.3575	7.43131e-142	3.71449e-139
ENSG00000107262	BAG1	BAG cochaperone 1 [Source:HGNC Symbol;Acc:HGNC:937]	GO:0005515;GO:0051087;GO:0005634;GO:0005737;GO:0006915;GO:0050790;GO:0005829;GO:1900034;GO:0007166;GO:0043066;GO:0000774;GO:0031625;GO:0051085	protein binding;chaperone binding;nucleus;cytoplasm;apoptotic process;regulation of catalytic activity;cytosol;regulation of cellular response to heat;cell surface receptor signaling pathway;negative regulation of apoptotic process;adenyl-nucleotide exchange factor activity;ubiquitin protein ligase binding;chaperone cofactor-dependent protein refolding	5720.26	1.49364	0.0937973	15.9241	4.31458e-57	2.40673e-55
ENSG00000107443	CCNJ	cyclin J [Source:HGNC Symbol;Acc:HGNC:23434]	GO:0042025;GO:0005634;GO:0005737;GO:0005813;GO:0016538;GO:0000079;GO:0044772;GO:0000307	host cell nucleus;nucleus;cytoplasm;centrosome;cyclin-dependent protein serine/threonine kinase regulator activity;regulation of cyclin-dependent protein serine/threonine kinase activity;mitotic cell cycle phase transition;cyclin-dependent protein kinase holoenzyme complex	2065.41	2.08084	0.110381	18.8508	2.89332e-79	3.19292e-77
ENSG00000107854	TNKS2	tankyrase 2 [Source:HGNC Symbol;Acc:HGNC:15677]	GO:0005515;GO:0003950;GO:0048471;GO:0005737;GO:0005634;GO:0090263;GO:0016020;GO:0046872;GO:0016740;GO:0005794;GO:0016757;GO:0005694;GO:0000139;GO:0016055;GO:0000781;GO:0005829;GO:0000784;GO:0019899;GO:0032212;GO:1904355;GO:0005635;GO:0000209;GO:1990404;GO:0006471;GO:0070198;GO:0070212;GO:0070213;GO:1904357;GO:0000242;GO:0035264;GO:0040014	protein binding;NAD+ ADP-ribosyltransferase activity;perinuclear region of cytoplasm;cytoplasm;nucleus;positive regulation of canonical Wnt signaling pathway;membrane;metal ion binding;transferase activity;Golgi apparatus;transferase activity, transferring glycosyl groups;chromosome;Golgi membrane;Wnt signaling pathway;chromosome, telomeric region;cytosol;nuclear chromosome, telomeric region;enzy…	8132.81	1.03213	0.0606428	17.0198	5.85261e-65	4.32448e-63
ENSG00000108021	TASOR2	transcription activation suppressor family member 2 [Source:HGNC Symbol;Acc:HGNC:23484]	GO:0005654;GO:0005829;GO:0005515	nucleoplasm;cytosol;protein binding	4086.98	1.45188	0.0923745	15.7172	1.15262e-55	6.08334e-54
ENSG00000108106	UBE2S	ubiquitin conjugating enzyme E2 S [Source:HGNC Symbol;Acc:HGNC:17895]	GO:0000166;GO:0005524;GO:0016740;GO:0007049;GO:0016567;GO:0051301;GO:0005515;GO:0004842;GO:0085020;GO:0005634;GO:0061631;GO:0000209;GO:0006511;GO:0005654;GO:0005829;GO:0006464;GO:0070534;GO:0010458;GO:0010994;GO:0031145;GO:0070979;GO:1904668;GO:0005680;GO:0010997;GO:0035519;GO:0044314	nucleotide binding;ATP binding;transferase activity;cell cycle;protein ubiquitination;cell division;protein binding;ubiquitin-protein transferase activity;protein K6-linked ubiquitination;nucleus;ubiquitin conjugating enzyme activity;protein polyubiquitination;ubiquitin-dependent protein catabolic process;nucleoplasm;cytosol;cellular protein modification process;protein K63-linked ubiquitination;…	3142.38	2.72417	0.143711	18.9549	4.02392e-80	4.53884e-78
ENSG00000108175	ZMIZ1	zinc finger MIZ-type containing 1 [Source:HGNC Symbol;Acc:HGNC:16493]	GO:0008270;GO:0005634;GO:0005737;GO:0043231;GO:0046872;GO:0005654;GO:0003713;GO:0045944;GO:0060395;GO:0007179;GO:0045747;GO:0030521;GO:0046332;GO:0045582;GO:0030374;GO:0048096;GO:0001570;GO:0001701;GO:0003007;GO:0007296;GO:0007569;GO:0021852;GO:0033233;GO:0048146;GO:0048589;GO:0048844;GO:1903508	zinc ion binding;nucleus;cytoplasm;intracellular membrane-bounded organelle;metal ion binding;nucleoplasm;transcription coactivator activity;positive regulation of transcription by RNA polymerase II;SMAD protein signal transduction;transforming growth factor beta receptor signaling pathway;positive regulation of Notch signaling pathway;androgen receptor signaling pathway;SMAD binding;positive reg…	25971.7	-2.08927	0.132961	-15.7133	1.2272e-55	6.45027e-54
ENSG00000108312	UBTF	upstream binding transcription factor [Source:HGNC Symbol;Acc:HGNC:12511]	GO:0005634;GO:0003723;GO:0001650;GO:0003677;GO:0005730;GO:0005515;GO:0006357;GO:0000981;GO:0005654;GO:0003682;GO:0006361;GO:0006362;GO:0006363;GO:0045943;GO:0001164;GO:0001165;GO:0001181;GO:0097110;GO:0001188;GO:0006360	nucleus;RNA binding;fibrillar center;DNA binding;nucleolus;protein binding;regulation of transcription by RNA polymerase II;DNA-binding transcription factor activity, RNA polymerase II-specific;nucleoplasm;chromatin binding;transcription initiation from RNA polymerase I promoter;transcription elongation from RNA polymerase I promoter;termination of RNA polymerase I transcription;positive regulati…	3371.09	-1.81936	0.113749	-15.9941	1.40514e-57	8.06753e-56
ENSG00000108669	CYTH1	cytohesin 1 [Source:HGNC Symbol;Acc:HGNC:9501]	GO:0005086;GO:0032012;GO:0005737;GO:0016020;GO:0005886;GO:0005829;GO:0005912;GO:0030054;GO:0005085;GO:0005515;GO:0008289;GO:0005923;GO:0031234;GO:0000139;GO:0090162;GO:0016192;GO:0030155	ARF guanyl-nucleotide exchange factor activity;regulation of ARF protein signal transduction;cytoplasm;membrane;plasma membrane;cytosol;adherens junction;cell junction;guanyl-nucleotide exchange factor activity;protein binding;lipid binding;bicellular tight junction;extrinsic component of cytoplasmic side of plasma membrane;Golgi membrane;establishment of epithelial cell polarity;vesicle-mediated…	19997.8	1.61425	0.100082	16.1293	1.58871e-58	9.37483e-57
ENSG00000108700	CCL8	C-C motif chemokine ligand 8 [Source:HGNC Symbol;Acc:HGNC:10635]	GO:0005576;GO:0006955;GO:0008009;GO:0044828;GO:0006887;GO:0006468;GO:0005615;GO:0006935;GO:0005515;GO:0008201;GO:0006816;GO:0005125;GO:0006954;GO:0007186;GO:0048020;GO:0002548;GO:0007165;GO:0030593;GO:0043547;GO:0048245;GO:0048247;GO:0070098;GO:0070374;GO:0071346;GO:0071347;GO:0071356;GO:0004672;GO:0009615;GO:0007267;GO:0006874;GO:0016004;GO:0002687;GO:0070664	extracellular region;immune response;chemokine activity;negative regulation by host of viral genome replication;exocytosis;protein phosphorylation;extracellular space;chemotaxis;protein binding;heparin binding;calcium ion transport;cytokine activity;inflammatory response;G protein-coupled receptor signaling pathway;CCR chemokine receptor binding;monocyte chemotaxis;signal transduction;neutrophil …	2976.47	8.1276	0.46321	17.3262	2.98283e-67	2.33964e-65
ENSG00000108771	DHX58	DExH-box helicase 58 [Source:HGNC Symbol;Acc:HGNC:29517]	GO:0003677;GO:0005524;GO:0016787;GO:0003723;GO:0005737;GO:0046872;GO:0000166;GO:0008270;GO:0005515;GO:0003724;GO:0004386;GO:0016032;GO:0051607;GO:0003725;GO:0002376;GO:0009615;GO:0009617;GO:0032480;GO:0032481;GO:0039536;GO:0045087;GO:0045824;GO:1900245;GO:1900246;GO:0045088;GO:0032728;GO:0032755;GO:0003727;GO:0039534	DNA binding;ATP binding;hydrolase activity;RNA binding;cytoplasm;metal ion binding;nucleotide binding;zinc ion binding;protein binding;RNA helicase activity;helicase activity;viral process;defense response to virus;double-stranded RNA binding;immune system process;response to virus;response to bacterium;negative regulation of type I interferon production;positive regulation of type I interferon p…	10507.9	4.83806	0.225067	21.4924	1.83364e-102	3.70977e-100
ENSG00000108819	PPP1R9B	protein phosphatase 1 regulatory subunit 9B [Source:HGNC Symbol;Acc:HGNC:9298]	GO:0005515;GO:0003779;GO:0042127;GO:0008157;GO:0050804;GO:0008380;GO:0005634;GO:0005737;GO:0016020;GO:0005886;GO:0005856;GO:0006468;GO:0005912;GO:0030054;GO:0007275;GO:0030154;GO:0030175;GO:0042995;GO:0045202;GO:0007399;GO:0004864;GO:0030027;GO:0005654;GO:0014069;GO:0032587;GO:0043197;GO:0007050;GO:0051015;GO:0016477;GO:0015629;GO:0046847;GO:0007015;GO:0031175;GO:0030425;GO:0030308;GO:0019722;GO:…	protein binding;actin binding;regulation of cell population proliferation;protein phosphatase 1 binding;modulation of chemical synaptic transmission;RNA splicing;nucleus;cytoplasm;membrane;plasma membrane;cytoskeleton;protein phosphorylation;adherens junction;cell junction;multicellular organism development;cell differentiation;filopodium;cell projection;synapse;nervous system development;protein…	6215.01	-2.78483	0.163805	-17.0002	8.18759e-65	6.01493e-63
ENSG00000109332	UBE2D3	ubiquitin conjugating enzyme E2 D3 [Source:HGNC Symbol;Acc:HGNC:12476]	GO:0016020;GO:0000166;GO:0005524;GO:0016740;GO:0005886;GO:0005768;GO:0016567;GO:0006915;GO:0006281;GO:0006974;GO:0010008;GO:0005515;GO:0004842;GO:0043161;GO:0005634;GO:0061631;GO:0000209;GO:0070979;GO:0070936;GO:0005654;GO:0005829;GO:0070062;GO:0006625;GO:0002756;GO:0035666;GO:0030509;GO:0006464;GO:1903955;GO:0006511;GO:0006513;GO:0051865;GO:0000122;GO:0071276;GO:0071288	membrane;nucleotide binding;ATP binding;transferase activity;plasma membrane;endosome;protein ubiquitination;apoptotic process;DNA repair;cellular response to DNA damage stimulus;endosome membrane;protein binding;ubiquitin-protein transferase activity;proteasome-mediated ubiquitin-dependent protein catabolic process;nucleus;ubiquitin conjugating enzyme activity;protein polyubiquitination;protein …	18869	1.15998	0.0718777	16.1382	1.3743e-58	8.12847e-57
ENSG00000109756	RAPGEF2	Rap guanine nucleotide exchange factor 2 [Source:HGNC Symbol;Acc:HGNC:16854]	GO:0005515;GO:0007165;GO:0005085;GO:0005096;GO:0007264;GO:0043547;GO:0042127;GO:0017034;GO:0005768;GO:0005770;GO:0030054;GO:0030154;GO:0048471;GO:0005737;GO:0016020;GO:0007186;GO:0005886;GO:0005829;GO:0016324;GO:0007275;GO:0045202;GO:0043005;GO:0007399;GO:0030552;GO:0007218;GO:0005509;GO:0005923;GO:0005887;GO:2001224;GO:0008285;GO:0000165;GO:0032991;GO:0070374;GO:2000670;GO:0032092;GO:0019933;GO:…	protein binding;signal transduction;guanyl-nucleotide exchange factor activity;GTPase activator activity;small GTPase mediated signal transduction;positive regulation of GTPase activity;regulation of cell population proliferation;Rap guanyl-nucleotide exchange factor activity;endosome;late endosome;cell junction;cell differentiation;perinuclear region of cytoplasm;cytoplasm;membrane;G protein-cou…	30162.7	4.55949	0.287619	15.8545	1.30818e-56	7.17163e-55
ENSG00000110218	PANX1	pannexin 1 [Source:HGNC Symbol;Acc:HGNC:8599]	GO:0015267;GO:0006812;GO:0050716;GO:0016020;GO:0016021;GO:0005783;GO:0005789;GO:0005886;GO:0006811;GO:0030054;GO:0030154;GO:0005515;GO:0006816;GO:0002020;GO:0003779;GO:0005198;GO:0005243;GO:0044325;GO:0044877;GO:0051015;GO:0097110;GO:0002931;GO:0007267;GO:0032730;GO:0032731;GO:0033198;GO:0050715;GO:0055085;GO:0005921;GO:0032991;GO:0005262;GO:0070588;GO:0048477;GO:0005102;GO:0032059;GO:0022840;GO:…	channel activity;cation transport;positive regulation of interleukin-1 secretion;membrane;integral component of membrane;endoplasmic reticulum;endoplasmic reticulum membrane;plasma membrane;ion transport;cell junction;cell differentiation;protein binding;calcium ion transport;protease binding;actin binding;structural molecule activity;gap junction channel activity;ion channel binding;protein-cont…	4773.34	3.32486	0.188655	17.6228	1.64656e-69	1.39449e-67
ENSG00000110324	IL10RA	interleukin 10 receptor subunit alpha [Source:HGNC Symbol;Acc:HGNC:5964]	GO:0005515;GO:0005737;GO:0016020;GO:0016021;GO:0005886;GO:0070086;GO:0004896;GO:0019221;GO:0038023;GO:0010507;GO:0046427;GO:0004920;GO:0019969;GO:0032496;GO:0050807	protein binding;cytoplasm;membrane;integral component of membrane;plasma membrane;ubiquitin-dependent endocytosis;cytokine receptor activity;cytokine-mediated signaling pathway;signaling receptor activity;negative regulation of autophagy;positive regulation of receptor signaling pathway via JAK-STAT;interleukin-10 receptor activity;interleukin-10 binding;response to lipopolysaccharide;regulation …	57244.9	3.62145	0.185373	19.5357	5.45934e-85	7.28636e-83
ENSG00000110330	BIRC2	baculoviral IAP repeat containing 2 [Source:HGNC Symbol;Acc:HGNC:590]	GO:0042981;GO:0005634;GO:0005737;GO:0046872;GO:0016740;GO:0043066;GO:0008270;GO:0006915;GO:1903508;GO:0005515;GO:0004842;GO:0045088;GO:0043161;GO:0003713;GO:0042802;GO:0061630;GO:0005829;GO:0016579;GO:0033209;GO:0051726;GO:0043123;GO:0042127;GO:0047485;GO:0002756;GO:0007249;GO:0035666;GO:0007166;GO:0009898;GO:0035631;GO:1902523;GO:0051087;GO:0050727;GO:0010803;GO:0043027;GO:0043154;GO:0060544;GO:…	regulation of apoptotic process;nucleus;cytoplasm;metal ion binding;transferase activity;negative regulation of apoptotic process;zinc ion binding;apoptotic process;positive regulation of nucleic acid-templated transcription;protein binding;ubiquitin-protein transferase activity;regulation of innate immune response;proteasome-mediated ubiquitin-dependent protein catabolic process;transcription co…	5981.85	2.16873	0.125225	17.3184	3.41503e-67	2.67043e-65
ENSG00000110925	CSRNP2	cysteine and serine rich nuclear protein 2 [Source:HGNC Symbol;Acc:HGNC:16006]	GO:0005634;GO:0006915;GO:0003677;GO:0003700;GO:0005515;GO:0000981;GO:0000790;GO:0045944;GO:0019902;GO:0010923;GO:0001228;GO:0043565	nucleus;apoptotic process;DNA binding;DNA-binding transcription factor activity;protein binding;DNA-binding transcription factor activity, RNA polymerase II-specific;nuclear chromatin;positive regulation of transcription by RNA polymerase II;phosphatase binding;negative regulation of phosphatase activity;DNA-binding transcription activator activity, RNA polymerase II-specific;sequence-specific DN…	2077.3	2.03373	0.0951915	21.364	2.89238e-101	5.62843e-99
ENSG00000111224	PARP11	poly(ADP-ribose) polymerase family member 11 [Source:HGNC Symbol;Acc:HGNC:1186]	GO:0005634;GO:0051028;GO:0015031;GO:0016740;GO:0005654;GO:0005829;GO:0016757;GO:0030154;GO:0005643;GO:0016604;GO:0003950;GO:0007283;GO:0005635;GO:1990404;GO:0070213;GO:0140289;GO:0006998	nucleus;mRNA transport;protein transport;transferase activity;nucleoplasm;cytosol;transferase activity, transferring glycosyl groups;cell differentiation;nuclear pore;nuclear body;NAD+ ADP-ribosyltransferase activity;spermatogenesis;nuclear envelope;protein ADP-ribosylase activity;protein auto-ADP-ribosylation;protein mono-ADP-ribosylation;nuclear envelope organization	1262.18	1.88042	0.099868	18.8282	4.43482e-79	4.8313e-77
ENSG00000111331	OAS3	2'-5'-oligoadenylate synthetase 3 [Source:HGNC Symbol;Acc:HGNC:8088]	GO:0005524;GO:0003723;GO:0006955;GO:0016740;GO:0003725;GO:0051607;GO:0005829;GO:0005886;GO:0001730;GO:0016779;GO:0005634;GO:0005737;GO:0046872;GO:0000166;GO:0005654;GO:0005615;GO:0005515;GO:0002376;GO:0045087;GO:0016020;GO:0009615;GO:0045071;GO:0006139;GO:0060333;GO:0060337;GO:0043231;GO:0060700	ATP binding;RNA binding;immune response;transferase activity;double-stranded RNA binding;defense response to virus;cytosol;plasma membrane;2'-5'-oligoadenylate synthetase activity;nucleotidyltransferase activity;nucleus;cytoplasm;metal ion binding;nucleotide binding;nucleoplasm;extracellular space;protein binding;immune system process;innate immune response;membrane;response to virus;negative reg…	43761.2	5.78345	0.247196	23.3913	5.24451e-121	1.59158e-118
ENSG00000111335	OAS2	2'-5'-oligoadenylate synthetase 2 [Source:HGNC Symbol;Acc:HGNC:8087]	GO:0005524;GO:0003723;GO:0006955;GO:0016740;GO:0016779;GO:0003725;GO:0051607;GO:0005737;GO:0016020;GO:0046872;GO:0000166;GO:0005515;GO:0048471;GO:0002376;GO:0045087;GO:0005634;GO:0001730;GO:0005829;GO:0005654;GO:0009615;GO:0006139;GO:0060333;GO:0060337;GO:0043231;GO:0045071;GO:0060700;GO:0006401;GO:0009617;GO:1903487	ATP binding;RNA binding;immune response;transferase activity;nucleotidyltransferase activity;double-stranded RNA binding;defense response to virus;cytoplasm;membrane;metal ion binding;nucleotide binding;protein binding;perinuclear region of cytoplasm;immune system process;innate immune response;nucleus;2'-5'-oligoadenylate synthetase activity;cytosol;nucleoplasm;response to virus;nucleobase-conta…	29443.1	6.20904	0.312546	19.8585	9.30393e-88	1.30316e-85
ENSG00000111615	KRR1	KRR1 small subunit processome component homolog [Source:HGNC Symbol;Acc:HGNC:5176]	GO:0003723;GO:0003676;GO:0005634;GO:0005737;GO:0016020;GO:0005654;GO:0005730;GO:0045171;GO:0005515;GO:0006364;GO:0042254;GO:0032040	RNA binding;nucleic acid binding;nucleus;cytoplasm;membrane;nucleoplasm;nucleolus;intercellular bridge;protein binding;rRNA processing;ribosome biogenesis;small-subunit processome	1999.09	1.61105	0.0791175	20.3624	3.60192e-92	5.56485e-90
ENSG00000111711	GOLT1B	golgi transport 1B [Source:HGNC Symbol;Acc:HGNC:20175]	GO:0016192;GO:0016020;GO:0016021;GO:0000139;GO:0015031;GO:0005794;GO:0005515;GO:0005783;GO:0032991;GO:0043123	vesicle-mediated transport;membrane;integral component of membrane;Golgi membrane;protein transport;Golgi apparatus;protein binding;endoplasmic reticulum;protein-containing complex;positive regulation of I-kappaB kinase/NF-kappaB signaling	4112.1	1.40676	0.0784738	17.9264	7.34306e-72	6.68533e-70
ENSG00000111912	NCOA7	nuclear receptor coactivator 7 [Source:HGNC Symbol;Acc:HGNC:21081]	GO:0005634;GO:0005515;GO:0030374;GO:0045944;GO:0006979;GO:1903204;GO:0005622;GO:0035257;GO:1900408;GO:1902083	nucleus;protein binding;nuclear receptor transcription coactivator activity;positive regulation of transcription by RNA polymerase II;response to oxidative stress;negative regulation of oxidative stress-induced neuron death;intracellular;nuclear hormone receptor binding;negative regulation of cellular response to oxidative stress;negative regulation of peptidyl-cysteine S-nitrosylation	5345.19	3.04284	0.172217	17.6673	7.48578e-70	6.42517e-68
ENSG00000112096	SOD2	superoxide dismutase 2 [Source:HGNC Symbol;Acc:HGNC:11180]	GO:0046872;GO:0055114;GO:0004784;GO:0006801;GO:1904706;GO:0008285;GO:0030335;GO:1905461;GO:1905932;GO:0016491;GO:0005739;GO:0005759;GO:0005515;GO:0030145;GO:0042802;GO:0019430;GO:0003677;GO:0019825;GO:0019899;GO:0000302;GO:0000303;GO:0001306;GO:0001666;GO:0001836;GO:0001889;GO:0003032;GO:0003069;GO:0006357;GO:0006749;GO:0006979;GO:0007005;GO:0007507;GO:0007568;GO:0007626;GO:0008217;GO:0008630;GO:…	metal ion binding;oxidation-reduction process;superoxide dismutase activity;superoxide metabolic process;negative regulation of vascular smooth muscle cell proliferation;negative regulation of cell population proliferation;positive regulation of cell migration;positive regulation of vascular associated smooth muscle cell apoptotic process;positive regulation of vascular smooth muscle cell differe…	386502	4.42436	0.252171	17.5468	6.28811e-69	5.18759e-67
ENSG00000112941	TENT4A	terminal nucleotidyltransferase 4A [Source:HGNC Symbol;Acc:HGNC:16705]	GO:0016779;GO:0043631;GO:0004652;GO:0005794;GO:0046872;GO:0005654;GO:0031965;GO:0006397;GO:0005634;GO:0005737;GO:0000166;GO:0005524;GO:0016740;GO:0006302;GO:0005730;GO:0007062;GO:0042493;GO:0007076;GO:1905870;GO:0060212;GO:0071044;GO:0071076;GO:0043221;GO:0070568;GO:0071050;GO:0031499	nucleotidyltransferase activity;RNA polyadenylation;polynucleotide adenylyltransferase activity;Golgi apparatus;metal ion binding;nucleoplasm;nuclear membrane;mRNA processing;nucleus;cytoplasm;nucleotide binding;ATP binding;transferase activity;double-strand break repair;nucleolus;sister chromatid cohesion;response to drug;mitotic chromosome condensation;positive regulation of 3'-UTR-mediated mRN…	3921.42	2.3845	0.119707	19.919	2.7876e-88	3.92605e-86
ENSG00000114127	XRN1	5'-3' exoribonuclease 1 [Source:HGNC Symbol;Acc:HGNC:30654]	GO:0003676;GO:0004527;GO:0008409;GO:0000956;GO:0003723;GO:0005737;GO:0016020;GO:0005829;GO:0005886;GO:0016787;GO:0003677;GO:0004518;GO:0005634;GO:0005515;GO:0043488;GO:0070034;GO:0071044;GO:0071028;GO:0090503;GO:0032211;GO:0016075;GO:0051880;GO:0004534;GO:0002151;GO:0017148;GO:0033574;GO:0071409;GO:1905795;GO:0000932;GO:0030425;GO:0043025;GO:0045202;GO:0090305	nucleic acid binding;exonuclease activity;5'-3' exonuclease activity;nuclear-transcribed mRNA catabolic process;RNA binding;cytoplasm;membrane;cytosol;plasma membrane;hydrolase activity;DNA binding;nuclease activity;nucleus;protein binding;regulation of mRNA stability;telomerase RNA binding;histone mRNA catabolic process;nuclear mRNA surveillance;RNA phosphodiester bond hydrolysis, exonucleolytic…	11413.1	3.73621	0.0992313	37.6501	0	0
ENSG00000115008	IL1A	interleukin 1 alpha [Source:HGNC Symbol;Acc:HGNC:5991]	GO:0005576;GO:0005125;GO:0006955;GO:0006954;GO:0005615;GO:0005149;GO:0045766;GO:0008285;GO:0032755;GO:1904469;GO:0005829;GO:0005515;GO:0051781;GO:0071222;GO:0010628;GO:0070498;GO:0005507;GO:0001660;GO:0019221;GO:0006915;GO:2001240;GO:0034605;GO:0045840;GO:0010575;GO:0050715;GO:0032743;GO:0002248;GO:0033092;GO:0035234;GO:0045944;GO:0046688;GO:0050714;GO:0050999;GO:0097192	extracellular region;cytokine activity;immune response;inflammatory response;extracellular space;interleukin-1 receptor binding;positive regulation of angiogenesis;negative regulation of cell population proliferation;positive regulation of interleukin-6 production;positive regulation of tumor necrosis factor secretion;cytosol;protein binding;positive regulation of cell division;cellular response …	56911	8.43086	0.419278	20.1422	3.15164e-90	4.64402e-88
ENSG00000115009	CCL20	C-C motif chemokine ligand 20 [Source:HGNC Symbol;Acc:HGNC:10619]	GO:0005576;GO:0006955;GO:0008009;GO:0005615;GO:0006935;GO:0005515;GO:0005125;GO:0006954;GO:0042742;GO:0007186;GO:0072678;GO:0048020;GO:0002548;GO:0007165;GO:0007267;GO:0030593;GO:0043547;GO:0048247;GO:0070098;GO:0070374;GO:0071346;GO:0071347;GO:0071356;GO:0019221;GO:0060326;GO:2000406;GO:0031731;GO:0035584;GO:0072679	extracellular region;immune response;chemokine activity;extracellular space;chemotaxis;protein binding;cytokine activity;inflammatory response;defense response to bacterium;G protein-coupled receptor signaling pathway;T cell migration;CCR chemokine receptor binding;monocyte chemotaxis;signal transduction;cell-cell signaling;neutrophil chemotaxis;positive regulation of GTPase activity;lymphocyte c…	42616.4	9.32549	0.447592	20.861	1.21151e-96	2.10094e-94
ENSG00000115183	TANC1	tetratricopeptide repeat, ankyrin repeat and coiled-coil containing 1 [Source:HGNC Symbol;Acc:HGNC:29364]	GO:0005515;GO:0030054;GO:0045202;GO:0014069;GO:0007520;GO:0008542;GO:0097062;GO:0030425;GO:0043025;GO:0043679	protein binding;cell junction;synapse;postsynaptic density;myoblast fusion;visual learning;dendritic spine maintenance;dendrite;neuronal cell body;axon terminus	218.76	4.76543	0.29051	16.3306	5.97813e-60	3.74433e-58
ENSG00000115267	IFIH1	interferon induced with helicase C domain 1 [Source:HGNC Symbol;Acc:HGNC:18873]	GO:0003677;GO:0005524;GO:0016787;GO:0005634;GO:0003723;GO:0005737;GO:0046872;GO:0000166;GO:0008270;GO:0005515;GO:0003724;GO:0004386;GO:0016032;GO:0051607;GO:0002376;GO:0045087;GO:0016925;GO:0042802;GO:0005829;GO:0016579;GO:0009615;GO:0032755;GO:1904469;GO:0043021;GO:0032728;GO:0003727;GO:0032727;GO:0032480;GO:0003725;GO:0071360;GO:0009597;GO:0034344;GO:0039528;GO:0060760;GO:0039530	DNA binding;ATP binding;hydrolase activity;nucleus;RNA binding;cytoplasm;metal ion binding;nucleotide binding;zinc ion binding;protein binding;RNA helicase activity;helicase activity;viral process;defense response to virus;immune system process;innate immune response;protein sumoylation;identical protein binding;cytosol;protein deubiquitination;response to virus;positive regulation of interleukin…	21099.5	5.12388	0.23117	22.1618	8.02462e-109	1.77881e-106
ENSG00000115415	STAT1	signal transducer and activator of transcription 1 [Source:HGNC Symbol;Acc:HGNC:11362]	GO:0006355;GO:0005634;GO:0007165;GO:0003700;GO:0003677;GO:0045944;GO:0005737;GO:0005654;GO:0005730;GO:0005829;GO:0005164;GO:0042803;GO:0030425;GO:0005515;GO:0016032;GO:0051607;GO:0030424;GO:0048471;GO:0045893;GO:0042802;GO:0000978;GO:0000122;GO:0000981;GO:0000790;GO:0045296;GO:0006952;GO:0001228;GO:0032991;GO:0071346;GO:0016525;GO:0003690;GO:0019221;GO:0060337;GO:0042127;GO:0042981;GO:0019899;GO:…	regulation of transcription, DNA-templated;nucleus;signal transduction;DNA-binding transcription factor activity;DNA binding;positive regulation of transcription by RNA polymerase II;cytoplasm;nucleoplasm;nucleolus;cytosol;tumor necrosis factor receptor binding;protein homodimerization activity;dendrite;protein binding;viral process;defense response to virus;axon;perinuclear region of cytoplasm;p…	28870	2.71405	0.13961	19.4399	3.54755e-84	4.66156e-82
ENSG00000115520	COQ10B	coenzyme Q10B [Source:HGNC Symbol;Acc:HGNC:25819]	GO:0016020;GO:0005743;GO:0005739;GO:0048039;GO:0006744;GO:0045333	membrane;mitochondrial inner membrane;mitochondrion;ubiquinone binding;ubiquinone biosynthetic process;cellular respiration	2520.51	1.60954	0.0898351	17.9163	8.795e-72	7.97872e-70
ENSG00000115839	RAB3GAP1	RAB3 GTPase activating protein catalytic subunit 1 [Source:HGNC Symbol;Acc:HGNC:17063]	GO:0005096;GO:0005737;GO:0043547;GO:0005515;GO:0098794;GO:0005794;GO:0005789;GO:0005829;GO:0070062;GO:0017112;GO:0021854;GO:0032991;GO:0043087;GO:0017137;GO:0005085;GO:0005811;GO:0048172;GO:0007420;GO:0060325;GO:0043010;GO:0060079;GO:0097051;GO:0071782;GO:0034389;GO:0061646;GO:1903061;GO:1903233;GO:1903373;GO:2000786;GO:0010628	GTPase activator activity;cytoplasm;positive regulation of GTPase activity;protein binding;postsynapse;Golgi apparatus;endoplasmic reticulum membrane;cytosol;extracellular exosome;Rab guanyl-nucleotide exchange factor activity;hypothalamus development;protein-containing complex;regulation of GTPase activity;Rab GTPase binding;guanyl-nucleotide exchange factor activity;lipid droplet;regulation of …	5712.22	1.29232	0.0652732	19.7986	3.05979e-87	4.21622e-85
ENSG00000115919	KYNU	kynureninase [Source:HGNC Symbol;Acc:HGNC:6469]	GO:0005737;GO:0003824;GO:0030170;GO:0009435;GO:0030429;GO:0006569;GO:0005654;GO:0005829;GO:0016787;GO:0005739;GO:0042803;GO:0019363;GO:0034341;GO:0019805;GO:0034354;GO:0043420;GO:0019441;GO:0061981;GO:0007568;GO:0019442;GO:0034516;GO:0097053	cytoplasm;catalytic activity;pyridoxal phosphate binding;NAD biosynthetic process;kynureninase activity;tryptophan catabolic process;nucleoplasm;cytosol;hydrolase activity;mitochondrion;protein homodimerization activity;pyridine nucleotide biosynthetic process;response to interferon-gamma;quinolinate biosynthetic process;'de novo' NAD biosynthetic process from tryptophan;anthranilate metabolic pr…	33769.8	3.31881	0.184877	17.9517	4.6535e-72	4.28256e-70
ENSG00000116001	TIA1	TIA1 cytotoxic granule associated RNA binding protein [Source:HGNC Symbol;Acc:HGNC:11802]	GO:0003676;GO:0005634;GO:0003723;GO:0005737;GO:0005654;GO:0005829;GO:0006915;GO:0005515;GO:0010494;GO:1903608;GO:0008543;GO:0048024;GO:0008143;GO:0035925;GO:0017148;GO:0042036;GO:1904037;GO:0097165;GO:1990904	nucleic acid binding;nucleus;RNA binding;cytoplasm;nucleoplasm;cytosol;apoptotic process;protein binding;cytoplasmic stress granule;protein localization to cytoplasmic stress granule;fibroblast growth factor receptor signaling pathway;regulation of mRNA splicing, via spliceosome;poly(A) binding;mRNA 3'-UTR AU-rich region binding;negative regulation of translation;negative regulation of cytokine b…	3847.53	1.4344	0.0893584	16.0522	5.52063e-58	3.21306e-56
ENSG00000116350	SRSF4	serine and arginine rich splicing factor 4 [Source:HGNC Symbol;Acc:HGNC:10786]	GO:0003676;GO:0006397;GO:0008380;GO:0005634;GO:0003723;GO:0016607;GO:0005515;GO:0003729;GO:0005654;GO:0000381;GO:0006406;GO:0006405;GO:0031124;GO:0048025;GO:0000398;GO:0045292;GO:1990825;GO:0000375;GO:0032868	nucleic acid binding;mRNA processing;RNA splicing;nucleus;RNA binding;nuclear speck;protein binding;mRNA binding;nucleoplasm;regulation of alternative mRNA splicing, via spliceosome;mRNA export from nucleus;RNA export from nucleus;mRNA 3'-end processing;negative regulation of mRNA splicing, via spliceosome;mRNA splicing, via spliceosome;mRNA cis splicing, via spliceosome;sequence-specific mRNA bi…	6150.16	1.40604	0.0771822	18.2171	3.77612e-74	3.66011e-72
ENSG00000116514	RNF19B	ring finger protein 19B [Source:HGNC Symbol;Acc:HGNC:26886]	GO:0004842;GO:0016567;GO:0016020;GO:0016021;GO:0046872;GO:0016740;GO:0005783;GO:0005789;GO:0005829;GO:0005515;GO:0051865;GO:0002376;GO:0002250;GO:0061630;GO:0043130;GO:0005737;GO:0000209;GO:0006511;GO:0000151;GO:0031624;GO:0032436;GO:0044194	ubiquitin-protein transferase activity;protein ubiquitination;membrane;integral component of membrane;metal ion binding;transferase activity;endoplasmic reticulum;endoplasmic reticulum membrane;cytosol;protein binding;protein autoubiquitination;immune system process;adaptive immune response;ubiquitin protein ligase activity;ubiquitin binding;cytoplasm;protein polyubiquitination;ubiquitin-dependen…	19942.1	4.03324	0.208567	19.3375	2.59864e-83	3.26328e-81
ENSG00000116663	FBXO6	F-box protein 6 [Source:HGNC Symbol;Acc:HGNC:13585]	GO:0005515;GO:0005737;GO:0016567;GO:0006281;GO:0006974;GO:0006986;GO:0030433;GO:0061630;GO:0005829;GO:0000209;GO:0043687;GO:0031146;GO:0019005;GO:0006516;GO:0000077;GO:0006508;GO:0030246;GO:0044322	protein binding;cytoplasm;protein ubiquitination;DNA repair;cellular response to DNA damage stimulus;response to unfolded protein;ubiquitin-dependent ERAD pathway;ubiquitin protein ligase activity;cytosol;protein polyubiquitination;post-translational protein modification;SCF-dependent proteasomal ubiquitin-dependent protein catabolic process;SCF ubiquitin ligase complex;glycoprotein catabolic pro…	2169.7	3.51511	0.155868	22.5483	1.3963e-112	3.3266e-110
ENSG00000116863	ADPRS	ADP-ribosylserine hydrolase [Source:HGNC Symbol;Acc:HGNC:21304]	GO:0005634;GO:0005737;GO:0046872;GO:0005654;GO:0016787;GO:0005739;GO:0005759;GO:0005694;GO:0006281;GO:0006974;GO:0005515;GO:0016604;GO:0000287;GO:0090734;GO:0004649;GO:0004553;GO:0061463;GO:0140292;GO:0071451;GO:0140290	nucleus;cytoplasm;metal ion binding;nucleoplasm;hydrolase activity;mitochondrion;mitochondrial matrix;chromosome;DNA repair;cellular response to DNA damage stimulus;protein binding;nuclear body;magnesium ion binding;site of DNA damage;poly(ADP-ribose) glycohydrolase activity;hydrolase activity, hydrolyzing O-glycosyl compounds;O-acetyl-ADP-ribose deacetylase activity;ADP-ribosylserine hydrolase a…	3990.95	2.17958	0.105996	20.5625	5.94605e-94	9.71646e-92
ENSG00000116990	MYCL	MYCL proto-oncogene, bHLH transcription factor [Source:HGNC Symbol;Acc:HGNC:7555]	GO:0006355;GO:0042025;GO:0003700;GO:0046983;GO:0005634;GO:0005654;GO:0003677;GO:0000978;GO:0045944;GO:0000981;GO:0000790;GO:0001228;GO:0045607	regulation of transcription, DNA-templated;host cell nucleus;DNA-binding transcription factor activity;protein dimerization activity;nucleus;nucleoplasm;DNA binding;RNA polymerase II cis-regulatory region sequence-specific DNA binding;positive regulation of transcription by RNA polymerase II;DNA-binding transcription factor activity, RNA polymerase II-specific;nuclear chromatin;DNA-binding transc…	215.793	-4.7676	0.280638	-16.634	3.95091e-62	2.61602e-60
ENSG00000117091	CD48	CD48 molecule [Source:HGNC Symbol;Acc:HGNC:1683]	GO:0038023;GO:0003823;GO:0002819;GO:0016020;GO:0005886;GO:0045121;GO:0005515;GO:0031225;GO:0050900;GO:0070062;GO:0031226;GO:0006952	signaling receptor activity;antigen binding;regulation of adaptive immune response;membrane;plasma membrane;membrane raft;protein binding;anchored component of membrane;leukocyte migration;extracellular exosome;intrinsic component of plasma membrane;defense response	14062.3	2.75962	0.128677	21.446	4.98157e-102	9.84419e-100
ENSG00000117228	GBP1	guanylate binding protein 1 [Source:HGNC Symbol;Acc:HGNC:4182]	GO:0005525;GO:0003924;GO:0005737;GO:0016020;GO:0000166;GO:0005886;GO:0005794;GO:0016787;GO:0003779;GO:0005576;GO:0005829;GO:0000139;GO:0042803;GO:0051607;GO:0002376;GO:0005515;GO:0042802;GO:0031410;GO:0071346;GO:0071347;GO:0071356;GO:0019899;GO:0060333;GO:0070373;GO:1900025;GO:0015629;GO:1903076;GO:0050860;GO:0051879;GO:0019003;GO:0019955;GO:0032703;GO:0012506;GO:0030507;GO:0050848;GO:0072665;GO:…	GTP binding;GTPase activity;cytoplasm;membrane;nucleotide binding;plasma membrane;Golgi apparatus;hydrolase activity;actin binding;extracellular region;cytosol;Golgi membrane;protein homodimerization activity;defense response to virus;immune system process;protein binding;identical protein binding;cytoplasmic vesicle;cellular response to interferon-gamma;cellular response to interleukin-1;cellula…	73720.5	6.85833	0.20877	32.8479	1.22017e-236	4.44351e-233
ENSG00000117360	PRPF3	pre-mRNA processing factor 3 [Source:HGNC Symbol;Acc:HGNC:17348]	GO:0006397;GO:0000398;GO:0046540;GO:0008380;GO:0005634;GO:0005681;GO:0003723;GO:0016607;GO:0005654;GO:0005829;GO:0005515;GO:0042802;GO:0000375;GO:0071005;GO:0015030;GO:0000244;GO:0032991	mRNA processing;mRNA splicing, via spliceosome;U4/U6 x U5 tri-snRNP complex;RNA splicing;nucleus;spliceosomal complex;RNA binding;nuclear speck;nucleoplasm;cytosol;protein binding;identical protein binding;RNA splicing, via transesterification reactions;U2-type precatalytic spliceosome;Cajal body;spliceosomal tri-snRNP complex assembly;protein-containing complex	8183.6	3.02037	0.123853	24.386	2.40533e-131	9.58074e-129
ENSG00000117475	BLZF1	basic leucine zipper nuclear factor 1 [Source:HGNC Symbol;Acc:HGNC:1065]	GO:0007030;GO:0043001;GO:0005737;GO:0016020;GO:0015031;GO:0005794;GO:0005654;GO:0016192;GO:0000139;GO:0005515;GO:0005634;GO:0031625;GO:0019899	Golgi organization;Golgi to plasma membrane protein transport;cytoplasm;membrane;protein transport;Golgi apparatus;nucleoplasm;vesicle-mediated transport;Golgi membrane;protein binding;nucleus;ubiquitin protein ligase binding;enzyme binding	3659.83	3.35146	0.0981378	34.1479	1.43563e-255	7.31943e-252
ENSG00000117543	DPH5	diphthamide biosynthesis 5 [Source:HGNC Symbol;Acc:HGNC:24270]	GO:0008168;GO:0004164;GO:0017183;GO:0016740;GO:0032259;GO:0005829;GO:0005575	methyltransferase activity;diphthine synthase activity;peptidyl-diphthamide biosynthetic process from peptidyl-histidine;transferase activity;methylation;cytosol;cellular_component	203.614	-2.12626	0.126259	-16.8143	1.91783e-63	1.34312e-61
ENSG00000117758	STX12	syntaxin 12 [Source:HGNC Symbol;Acc:HGNC:11430]	GO:0016020;GO:0006886;GO:0016192;GO:0005484;GO:0050821;GO:0016021;GO:0015031;GO:0005794;GO:0005768;GO:0000139;GO:0012505;GO:0010008;GO:0005515;GO:0055038;GO:0031901;GO:0006906;GO:0031201;GO:0000149;GO:0008021;GO:0048278;GO:0031982;GO:0033344;GO:0030285;GO:0045121;GO:0031083;GO:0045335;GO:0098837;GO:0000045;GO:0000407	membrane;intracellular protein transport;vesicle-mediated transport;SNAP receptor activity;protein stabilization;integral component of membrane;protein transport;Golgi apparatus;endosome;Golgi membrane;endomembrane system;endosome membrane;protein binding;recycling endosome membrane;early endosome membrane;vesicle fusion;SNARE complex;SNARE binding;synaptic vesicle;vesicle docking;vesicle;cholest…	8430.64	1.79406	0.0942805	19.0288	9.84109e-81	1.15078e-78
ENSG00000118308	IRAG2	inositol 1,4,5-triphosphate receptor associated 2 [Source:HGNC Symbol;Acc:HGNC:6690]	GO:0005737;GO:0016020;GO:0016021;GO:0005634;GO:0005783;GO:0005789;GO:0005856;GO:0005694;GO:0002376;GO:0005815;GO:0008017;GO:0000922;GO:0005886;GO:0007338;GO:0005635;GO:0043312;GO:0005887;GO:0006903;GO:0035577;GO:0006997;GO:0006906	cytoplasm;membrane;integral component of membrane;nucleus;endoplasmic reticulum;endoplasmic reticulum membrane;cytoskeleton;chromosome;immune system process;microtubule organizing center;microtubule binding;spindle pole;plasma membrane;single fertilization;nuclear envelope;neutrophil degranulation;integral component of plasma membrane;vesicle targeting;azurophil granule membrane;nucleus organizat…	296.68	-3.25877	0.203474	-15.9737	1.95006e-57	1.1121e-55
ENSG00000119906	SLF2	SMC5-SMC6 complex localization factor 2 [Source:HGNC Symbol;Acc:HGNC:17814]	GO:0005634;GO:0043231;GO:0005654;GO:0006281;GO:0006974;GO:0005515;GO:0035861;GO:0031625;GO:0000785;GO:0044877;GO:0031334;GO:2000781;GO:0034184;GO:1990166	nucleus;intracellular membrane-bounded organelle;nucleoplasm;DNA repair;cellular response to DNA damage stimulus;protein binding;site of double-strand break;ubiquitin protein ligase binding;chromatin;protein-containing complex binding;positive regulation of protein-containing complex assembly;positive regulation of double-strand break repair;positive regulation of maintenance of mitotic sister ch…	2107.24	-1.61048	0.0928111	-17.3514	1.92367e-67	1.51821e-65
ENSG00000119917	IFIT3	interferon induced protein with tetratricopeptide repeats 3 [Source:HGNC Symbol;Acc:HGNC:5411]	GO:0005515;GO:0035457;GO:0005737;GO:0043066;GO:0005829;GO:0005739;GO:0051607;GO:0002376;GO:0045087;GO:0042802;GO:0003723;GO:0003674;GO:0008285;GO:0009615;GO:0060337	protein binding;cellular response to interferon-alpha;cytoplasm;negative regulation of apoptotic process;cytosol;mitochondrion;defense response to virus;immune system process;innate immune response;identical protein binding;RNA binding;molecular_function;negative regulation of cell population proliferation;response to virus;type I interferon signaling pathway	52663.8	7.77555	0.361783	21.4768	2.56541e-102	5.10917e-100
ENSG00000119922	IFIT2	interferon induced protein with tetratricopeptide repeats 2 [Source:HGNC Symbol;Acc:HGNC:5409]	GO:0005515;GO:0035457;GO:0003723;GO:0005737;GO:0005783;GO:0006915;GO:0051607;GO:0002376;GO:0045087;GO:0005829;GO:0009615;GO:0043065;GO:0032091;GO:0060337;GO:0008637	protein binding;cellular response to interferon-alpha;RNA binding;cytoplasm;endoplasmic reticulum;apoptotic process;defense response to virus;immune system process;innate immune response;cytosol;response to virus;positive regulation of apoptotic process;negative regulation of protein binding;type I interferon signaling pathway;apoptotic mitochondrial changes	44683.1	8.93675	0.413485	21.5915	2.15661e-103	4.43358e-101
ENSG00000119927	GPAM	glycerol-3-phosphate acyltransferase, mitochondrial [Source:HGNC Symbol;Acc:HGNC:24865]	GO:0005886;GO:0008654;GO:0016746;GO:0008374;GO:0044255;GO:0004366;GO:0016020;GO:0016021;GO:0016740;GO:0005739;GO:0006629;GO:0005741;GO:0005515;GO:0006655;GO:0016024;GO:0006631;GO:0031966;GO:0045540;GO:0006654;GO:0033146;GO:0019432;GO:0006651;GO:0006072;GO:0102420;GO:0006637;GO:0006641;GO:0006650;GO:0009749;GO:0032623;GO:0040018;GO:0042104;GO:0050707;GO:0051607;GO:0055089;GO:0055091;GO:0070236	plasma membrane;phospholipid biosynthetic process;transferase activity, transferring acyl groups;O-acyltransferase activity;cellular lipid metabolic process;glycerol-3-phosphate O-acyltransferase activity;membrane;integral component of membrane;transferase activity;mitochondrion;lipid metabolic process;mitochondrial outer membrane;protein binding;phosphatidylglycerol biosynthetic process;CDP-diac…	303.514	-2.16068	0.129301	-16.6952	1.4204e-62	9.60445e-61
ENSG00000119953	SMNDC1	survival motor neuron domain containing 1 [Source:HGNC Symbol;Acc:HGNC:16900]	GO:0005634;GO:0003723;GO:0005737;GO:0006397;GO:0008380;GO:0005681;GO:0016607;GO:0006915;GO:0005515;GO:0015030;GO:0005654;GO:0000375;GO:0000398	nucleus;RNA binding;cytoplasm;mRNA processing;RNA splicing;spliceosomal complex;nuclear speck;apoptotic process;protein binding;Cajal body;nucleoplasm;RNA splicing, via transesterification reactions;mRNA splicing, via spliceosome	1698.61	0.991488	0.0616866	16.0729	3.94896e-58	2.30887e-56
ENSG00000120217	CD274	CD274 molecule [Source:HGNC Symbol;Acc:HGNC:17635]	GO:0016020;GO:0016021;GO:0007165;GO:0005886;GO:0005768;GO:0012505;GO:0005515;GO:0002376;GO:0006955;GO:0002250;GO:0055038;GO:0031901;GO:0007166;GO:0009897;GO:0031295;GO:0042102;GO:0042130;GO:0071222;GO:0009986;GO:0070062;GO:0032733;GO:0032689;GO:0046007;GO:2000562;GO:0032693;GO:2001186;GO:0002845;GO:0030335;GO:0034097;GO:1901998;GO:1903556;GO:1905404	membrane;integral component of membrane;signal transduction;plasma membrane;endosome;endomembrane system;protein binding;immune system process;immune response;adaptive immune response;recycling endosome membrane;early endosome membrane;cell surface receptor signaling pathway;external side of plasma membrane;T cell costimulation;positive regulation of T cell proliferation;negative regulation of T …	23181.9	5.50628	0.311664	17.6626	8.14109e-70	6.96418e-68
ENSG00000120539	MASTL	microtubule associated serine/threonine kinase like [Source:HGNC Symbol;Acc:HGNC:19042]	GO:0005524;GO:0006468;GO:0004674;GO:0004672;GO:0005634;GO:0005737;GO:0000166;GO:0016301;GO:0016740;GO:0007049;GO:0016310;GO:0005654;GO:0005856;GO:0051301;GO:0006974;GO:0005815;GO:0032154;GO:0005813;GO:0035556;GO:0051726;GO:0018105;GO:0000278;GO:0051721;GO:0000086;GO:0032515;GO:0007147;GO:1904668	ATP binding;protein phosphorylation;protein serine/threonine kinase activity;protein kinase activity;nucleus;cytoplasm;nucleotide binding;kinase activity;transferase activity;cell cycle;phosphorylation;nucleoplasm;cytoskeleton;cell division;cellular response to DNA damage stimulus;microtubule organizing center;cleavage furrow;centrosome;intracellular signal transduction;regulation of cell cycle;p…	3822.69	3.73761	0.140544	26.591	8.61859e-156	5.63346e-153
ENSG00000120688	WBP4	WW domain binding protein 4 [Source:HGNC Symbol;Acc:HGNC:12739]	GO:0008270;GO:0005634;GO:0005515;GO:0003676;GO:0000398;GO:0006397;GO:0008380;GO:0005681;GO:0016607;GO:0046872;GO:0003723;GO:0005654;GO:0070064;GO:0071005;GO:0045292;GO:0071011	zinc ion binding;nucleus;protein binding;nucleic acid binding;mRNA splicing, via spliceosome;mRNA processing;RNA splicing;spliceosomal complex;nuclear speck;metal ion binding;RNA binding;nucleoplasm;proline-rich region binding;U2-type precatalytic spliceosome;mRNA cis splicing, via spliceosome;precatalytic spliceosome	1486.98	1.75289	0.0956203	18.3313	4.65698e-75	4.60139e-73
ENSG00000120910	PPP3CC	protein phosphatase 3 catalytic subunit gamma [Source:HGNC Symbol;Acc:HGNC:9316]	GO:0016787;GO:0046872;GO:0004721;GO:0006470;GO:0005516;GO:0033192;GO:0097720;GO:0005739;GO:0005737;GO:0005515;GO:0005829;GO:1900740;GO:0033173;GO:0005955;GO:0007420;GO:1900242;GO:1900244;GO:0098793;GO:0098978;GO:0099523	hydrolase activity;metal ion binding;phosphoprotein phosphatase activity;protein dephosphorylation;calmodulin binding;calmodulin-dependent protein phosphatase activity;calcineurin-mediated signaling;mitochondrion;cytoplasm;protein binding;cytosol;positive regulation of protein insertion into mitochondrial membrane involved in apoptotic signaling pathway;calcineurin-NFAT signaling cascade;calcineu…	2460.81	2.84251	0.146882	19.351	2.00109e-83	2.53789e-81
ENSG00000121057	AKAP1	A-kinase anchoring protein 1 [Source:HGNC Symbol;Acc:HGNC:367]	GO:0003723;GO:0005739;GO:0034237;GO:0010738;GO:0016020;GO:0016021;GO:0003676;GO:0005741;GO:0005515;GO:0005829;GO:0007596;GO:0140374	RNA binding;mitochondrion;protein kinase A regulatory subunit binding;regulation of protein kinase A signaling;membrane;integral component of membrane;nucleic acid binding;mitochondrial outer membrane;protein binding;cytosol;blood coagulation;antiviral innate immune response	1299.53	-2.63156	0.159979	-16.4458	8.99374e-61	5.7032e-59
ENSG00000121594	CD80	CD80 molecule [Source:HGNC Symbol;Acc:HGNC:1700]	GO:0015026;GO:0031295;GO:0016020;GO:0016021;GO:0005515;GO:0016032;GO:0009986;GO:0046718;GO:0045893;GO:0007166;GO:0006955;GO:0009897;GO:0005886;GO:0007165;GO:0042102;GO:0042130;GO:0071222;GO:0019221;GO:0051897;GO:0035556;GO:0001618;GO:0050731;GO:0032743;GO:0045627;GO:0098636;GO:0009967;GO:0045425	coreceptor activity;T cell costimulation;membrane;integral component of membrane;protein binding;viral process;cell surface;viral entry into host cell;positive regulation of transcription, DNA-templated;cell surface receptor signaling pathway;immune response;external side of plasma membrane;plasma membrane;signal transduction;positive regulation of T cell proliferation;negative regulation of T ce…	3642.92	7.45651	0.308018	24.113	1.8262e-128	6.65052e-126
ENSG00000121774	KHDRBS1	KH RNA binding domain containing, signal transduction associated 1 [Source:HGNC Symbol;Acc:HGNC:18116]	GO:0003723;GO:0003676;GO:0006397;GO:0005634;GO:0005737;GO:0016020;GO:0007049;GO:0005654;GO:0017124;GO:0005515;GO:0042802;GO:0045948;GO:0003729;GO:0005829;GO:0042169;GO:0000381;GO:0032991;GO:0003677;GO:0019904;GO:0045892;GO:0050852;GO:0008143;GO:0000086;GO:0000082;GO:1990782;GO:0008266;GO:0046833;GO:0035591;GO:0044877;GO:0000122;GO:0007166;GO:0007283;GO:0046831;GO:0048024;GO:0070618	RNA binding;nucleic acid binding;mRNA processing;nucleus;cytoplasm;membrane;cell cycle;nucleoplasm;SH3 domain binding;protein binding;identical protein binding;positive regulation of translational initiation;mRNA binding;cytosol;SH2 domain binding;regulation of alternative mRNA splicing, via spliceosome;protein-containing complex;DNA binding;protein domain specific binding;negative regulation of …	9375.84	1.32182	0.0832348	15.8806	8.63644e-57	4.76537e-55
ENSG00000121858	TNFSF10	TNF superfamily member 10 [Source:HGNC Symbol;Acc:HGNC:11925]	GO:0005515;GO:0016020;GO:0006955;GO:0005164;GO:0016021;GO:0046872;GO:0005886;GO:0008270;GO:0006915;GO:0007165;GO:0005576;GO:0005615;GO:0005125;GO:0042802;GO:0043123;GO:0070062;GO:0043065;GO:0005887;GO:0007267;GO:0006919;GO:0007166;GO:1902041;GO:1902042;GO:0005102;GO:0090200;GO:0043280;GO:2001238;GO:0032813;GO:0045569;GO:0008584;GO:0032868	protein binding;membrane;immune response;tumor necrosis factor receptor binding;integral component of membrane;metal ion binding;plasma membrane;zinc ion binding;apoptotic process;signal transduction;extracellular region;extracellular space;cytokine activity;identical protein binding;positive regulation of I-kappaB kinase/NF-kappaB signaling;extracellular exosome;positive regulation of apoptotic …	6594.02	8.42631	0.355106	23.6225	2.26391e-123	7.21396e-121
ENSG00000122068	FYTTD1	forty-two-three domain containing 1 [Source:HGNC Symbol;Acc:HGNC:25407]	GO:0003729;GO:0006406;GO:0005634;GO:0016607;GO:0003723;GO:0051028;GO:0005515;GO:0005654	mRNA binding;mRNA export from nucleus;nucleus;nuclear speck;RNA binding;mRNA transport;protein binding;nucleoplasm	8184.52	1.58747	0.0730324	21.7365	9.27637e-105	1.95432e-102
ENSG00000122547	EEPD1	endonuclease/exonuclease/phosphatase family domain containing 1 [Source:HGNC Symbol;Acc:HGNC:22223]	GO:0003677;GO:0006281;GO:0005515;GO:0010875;GO:0046658	DNA binding;DNA repair;protein binding;positive regulation of cholesterol efflux;anchored component of plasma membrane	2405.67	-5.89766	0.300289	-19.5916	1.8219e-85	2.45734e-83
ENSG00000122643	NT5C3A	5'-nucleotidase, cytosolic IIIA [Source:HGNC Symbol;Acc:HGNC:17820]	GO:0000287;GO:0005737;GO:0008253;GO:0046872;GO:0000166;GO:0016740;GO:0005783;GO:0016787;GO:0016311;GO:0005515;GO:0051607;GO:0009117;GO:0005829;GO:0016791;GO:0006213;GO:0000215;GO:0046135;GO:0046085	magnesium ion binding;cytoplasm;5'-nucleotidase activity;metal ion binding;nucleotide binding;transferase activity;endoplasmic reticulum;hydrolase activity;dephosphorylation;protein binding;defense response to virus;nucleotide metabolic process;cytosol;phosphatase activity;pyrimidine nucleoside metabolic process;tRNA 2'-phosphotransferase activity;pyrimidine nucleoside catabolic process;adenosine…	6865.1	4.89727	0.13187	37.1304	9.07516e-302	7.71146e-298
ENSG00000123066	MED13L	mediator complex subunit 13L [Source:HGNC Symbol;Acc:HGNC:22962]	GO:0003712;GO:0006357;GO:0016592;GO:0005634	transcription coregulator activity;regulation of transcription by RNA polymerase II;mediator complex;nucleus	9618.34	2.20437	0.103505	21.297	1.2092e-100	2.31766e-98
ENSG00000123130	ACOT9	acyl-CoA thioesterase 9 [Source:HGNC Symbol;Acc:HGNC:17152]	GO:0016787;GO:0005739;GO:0052689;GO:0005759;GO:0047617;GO:0006637;GO:0003986	hydrolase activity;mitochondrion;carboxylic ester hydrolase activity;mitochondrial matrix;acyl-CoA hydrolase activity;acyl-CoA metabolic process;acetyl-CoA hydrolase activity	5852.14	1.80837	0.0854139	21.1717	1.74197e-99	3.21785e-97
ENSG00000123240	OPTN	optineurin [Source:HGNC Symbol;Acc:HGNC:17142]	GO:0005794;GO:0016192;GO:0006914;GO:0031410;GO:0070530;GO:0005737;GO:0046872;GO:0005829;GO:0005768;GO:0005515;GO:0048471;GO:0016032;GO:0005776;GO:0002376;GO:0045087;GO:0055037;GO:0031593;GO:0005634;GO:0043122;GO:0042802;GO:0010508;GO:0005654;GO:0050829;GO:0005802;GO:0000086;GO:0008022;GO:0007165;GO:0000139;GO:0090161;GO:0007030;GO:0017137;GO:0061734;GO:0034067;GO:0055038;GO:0008219;GO:0030674;GO:…	Golgi apparatus;vesicle-mediated transport;autophagy;cytoplasmic vesicle;K63-linked polyubiquitin modification-dependent protein binding;cytoplasm;metal ion binding;cytosol;endosome;protein binding;perinuclear region of cytoplasm;viral process;autophagosome;immune system process;innate immune response;recycling endosome;polyubiquitin modification-dependent protein binding;nucleus;regulation of I-…	9098.87	3.69916	0.198445	18.6395	1.5375e-77	1.60631e-75
ENSG00000123374	CDK2	cyclin dependent kinase 2 [Source:HGNC Symbol;Acc:HGNC:1771]	GO:0005524;GO:0006468;GO:0004672;GO:0005634;GO:0005737;GO:0046872;GO:0000166;GO:0004674;GO:0016301;GO:0016740;GO:0007049;GO:0016310;GO:0005654;GO:0005856;GO:0005768;GO:0051301;GO:0005813;GO:0006281;GO:0006974;GO:0005515;GO:0006260;GO:0051321;GO:0015030;GO:0005815;GO:0000287;GO:0004693;GO:0030332;GO:0000082;GO:0000122;GO:0006813;GO:0008284;GO:0018105;GO:0032298;GO:0045893;GO:0051726;GO:0000307;GO:…	ATP binding;protein phosphorylation;protein kinase activity;nucleus;cytoplasm;metal ion binding;nucleotide binding;protein serine/threonine kinase activity;kinase activity;transferase activity;cell cycle;phosphorylation;nucleoplasm;cytoskeleton;endosome;cell division;centrosome;DNA repair;cellular response to DNA damage stimulus;protein binding;DNA replication;meiotic cell cycle;Cajal body;microt…	1157.56	1.92969	0.093197	20.7044	3.15828e-95	5.29677e-93
ENSG00000123609	NMI	N-myc and STAT interactor [Source:HGNC Symbol;Acc:HGNC:7854]	GO:0003712;GO:0006366;GO:0060333;GO:0005737;GO:0005654;GO:0005829;GO:0005515;GO:1903506;GO:0042802;GO:0006954;GO:0007259;GO:0032480;GO:0032687;GO:0032688;GO:0045824;GO:1902524	transcription coregulator activity;transcription by RNA polymerase II;interferon-gamma-mediated signaling pathway;cytoplasm;nucleoplasm;cytosol;protein binding;regulation of nucleic acid-templated transcription;identical protein binding;inflammatory response;receptor signaling pathway via JAK-STAT;negative regulation of type I interferon production;negative regulation of interferon-alpha producti…	3801.37	2.24872	0.0925411	24.2991	2.00237e-130	7.734e-128
ENSG00000123610	TNFAIP6	TNF alpha induced protein 6 [Source:HGNC Symbol;Acc:HGNC:11898]	GO:0007155;GO:0005540;GO:0005515;GO:0005615;GO:0005576;GO:0043312;GO:0006954;GO:0007165;GO:0007267;GO:1904813;GO:1904724;GO:0050728;GO:0030335;GO:0030728	cell adhesion;hyaluronic acid binding;protein binding;extracellular space;extracellular region;neutrophil degranulation;inflammatory response;signal transduction;cell-cell signaling;ficolin-1-rich granule lumen;tertiary granule lumen;negative regulation of inflammatory response;positive regulation of cell migration;ovulation	44079.7	8.22431	0.43364	19.0128	1.33591e-80	1.54796e-78
ENSG00000123836	PFKFB2	6-phosphofructo-2-kinase/fructose-2,6-biphosphatase 2 [Source:HGNC Symbol;Acc:HGNC:8873]	GO:0005524;GO:0003824;GO:0006003;GO:0003873;GO:0006000;GO:0046835;GO:0000166;GO:0016301;GO:0016740;GO:0016310;GO:0005654;GO:0016787;GO:0006096;GO:0016311;GO:0008152;GO:0005515;GO:0005829;GO:0004331;GO:0019901;GO:0019900;GO:0006007;GO:0006089;GO:0006090;GO:0009749;GO:0032024;GO:0033133;GO:0045821;GO:0005737	ATP binding;catalytic activity;fructose 2,6-bisphosphate metabolic process;6-phosphofructo-2-kinase activity;fructose metabolic process;carbohydrate phosphorylation;nucleotide binding;kinase activity;transferase activity;phosphorylation;nucleoplasm;hydrolase activity;glycolytic process;dephosphorylation;metabolic process;protein binding;cytosol;fructose-2,6-bisphosphate 2-phosphatase activity;pro…	991.543	-3.14261	0.193568	-16.2261	3.29608e-59	2.01014e-57
ENSG00000124201	ZNFX1	zinc finger NFX1-type containing 1 [Source:HGNC Symbol;Acc:HGNC:29271]	GO:0008270;GO:0006355;GO:0005634;GO:0003700;GO:0003723;GO:0046872;GO:0006357;GO:0000981;GO:0000790;GO:0031508;GO:0031048;GO:0031380	zinc ion binding;regulation of transcription, DNA-templated;nucleus;DNA-binding transcription factor activity;RNA binding;metal ion binding;regulation of transcription by RNA polymerase II;DNA-binding transcription factor activity, RNA polymerase II-specific;nuclear chromatin;pericentric heterochromatin assembly;chromatin silencing by small RNA;nuclear RNA-directed RNA polymerase complex	36649.4	3.1984	0.153983	20.7709	7.94298e-96	1.35894e-93
ENSG00000124214	STAU1	staufen double-stranded RNA binding protein 1 [Source:HGNC Symbol;Acc:HGNC:11370]	GO:0003723;GO:0005737;GO:0016020;GO:0005783;GO:0005829;GO:0005886;GO:0005791;GO:0005515;GO:0016032;GO:0070062;GO:0005875;GO:0045070;GO:0036464;GO:0003725;GO:0008157;GO:0034599;GO:0046726;GO:0050804;GO:0099010;GO:1900273;GO:0010494;GO:0030425;GO:0043005;GO:0043025;GO:0044297;GO:0098978	RNA binding;cytoplasm;membrane;endoplasmic reticulum;cytosol;plasma membrane;rough endoplasmic reticulum;protein binding;viral process;extracellular exosome;microtubule associated complex;positive regulation of viral genome replication;cytoplasmic ribonucleoprotein granule;double-stranded RNA binding;protein phosphatase 1 binding;cellular response to oxidative stress;positive regulation by virus …	6245.14	1.3622	0.0797375	17.0836	1.96741e-65	1.47077e-63
ENSG00000124422	USP22	ubiquitin specific peptidase 22 [Source:HGNC Symbol;Acc:HGNC:12621]	GO:0008270;GO:0006511;GO:0036459;GO:0016579;GO:0005515;GO:0005634;GO:0046872;GO:0007049;GO:0008233;GO:0008234;GO:0006508;GO:0016787;GO:0006325;GO:0043967;GO:0003713;GO:0030374;GO:0016578;GO:0045893;GO:0000124;GO:0004843;GO:0005654;GO:0019899;GO:0009792;GO:0010485;GO:0045931;GO:0070461;GO:0016574	zinc ion binding;ubiquitin-dependent protein catabolic process;thiol-dependent ubiquitinyl hydrolase activity;protein deubiquitination;protein binding;nucleus;metal ion binding;cell cycle;peptidase activity;cysteine-type peptidase activity;proteolysis;hydrolase activity;chromatin organization;histone H4 acetylation;transcription coactivator activity;nuclear receptor transcription coactivator acti…	7246.18	-1.03329	0.0602574	-17.1479	6.51501e-66	4.92821e-64
ENSG00000124688	MAD2L1BP	MAD2L1 binding protein [Source:HGNC Symbol;Acc:HGNC:21059]	GO:0005634;GO:0007096;GO:0005737;GO:0005654;GO:0005730;GO:0005856;GO:0031965;GO:0005515;GO:0005819;GO:0007093	nucleus;regulation of exit from mitosis;cytoplasm;nucleoplasm;nucleolus;cytoskeleton;nuclear membrane;protein binding;spindle;mitotic cell cycle checkpoint	1281.84	1.23916	0.0659194	18.798	7.8481e-79	8.47728e-77
ENSG00000125089	SH3TC1	SH3 domain and tetratricopeptide repeats 1 [Source:HGNC Symbol;Acc:HGNC:26009]	GO:0005515;GO:0008150;GO:0005575	protein binding;biological_process;cellular_component	2669.64	-3.47276	0.219717	-15.8024	2.99497e-56	1.62097e-54
ENSG00000125430	HS3ST3B1	heparan sulfate-glucosamine 3-sulfotransferase 3B1 [Source:HGNC Symbol;Acc:HGNC:5198]	GO:0008146;GO:0016020;GO:0016021;GO:0016740;GO:0005794;GO:0000139;GO:0005887;GO:0006024;GO:0008467;GO:0015015;GO:0033872;GO:0006477;GO:0015012	sulfotransferase activity;membrane;integral component of membrane;transferase activity;Golgi apparatus;Golgi membrane;integral component of plasma membrane;glycosaminoglycan biosynthetic process;[heparan sulfate]-glucosamine 3-sulfotransferase 1 activity;heparan sulfate proteoglycan biosynthetic process, enzymatic modification;[heparan sulfate]-glucosamine 3-sulfotransferase 3 activity;protein su…	12998.1	5.06106	0.250367	20.2143	7.33388e-91	1.11949e-88
ENSG00000125538	IL1B	interleukin 1 beta [Source:HGNC Symbol;Acc:HGNC:5992]	GO:0005576;GO:0005125;GO:0006955;GO:0006954;GO:0005615;GO:0005149;GO:0010628;GO:0045766;GO:0008284;GO:0008285;GO:0070555;GO:0051091;GO:0030949;GO:0010718;GO:0045429;GO:0030335;GO:0001934;GO:0050729;GO:0060252;GO:0043407;GO:0150078;GO:0032496;GO:0032755;GO:0007566;GO:0046627;GO:0070372;GO:0005737;GO:0005829;GO:0005764;GO:0051781;GO:0045893;GO:0005515;GO:0071222;GO:0070498;GO:0071260;GO:0001660;GO:…	extracellular region;cytokine activity;immune response;inflammatory response;extracellular space;interleukin-1 receptor binding;positive regulation of gene expression;positive regulation of angiogenesis;positive regulation of cell population proliferation;negative regulation of cell population proliferation;response to interleukin-1;positive regulation of DNA-binding transcription factor activity…	434969	8.15356	0.311627	26.1773	4.82388e-151	2.85978e-148
ENSG00000125657	TNFSF9	TNF superfamily member 9 [Source:HGNC Symbol;Acc:HGNC:11939]	GO:0005515;GO:0016020;GO:0006955;GO:0005164;GO:0032813;GO:0016021;GO:0007165;GO:0005615;GO:0005125;GO:0005886;GO:0033209;GO:0042981;GO:0007267;GO:0005102;GO:0042104;GO:0042129;GO:0045585	protein binding;membrane;immune response;tumor necrosis factor receptor binding;tumor necrosis factor receptor superfamily binding;integral component of membrane;signal transduction;extracellular space;cytokine activity;plasma membrane;tumor necrosis factor-mediated signaling pathway;regulation of apoptotic process;cell-cell signaling;signaling receptor binding;positive regulation of activated T …	5338.56	5.60112	0.352246	15.9011	6.22492e-57	3.4572e-55
ENSG00000125826	RBCK1	RANBP2-type and C3HC4-type zinc finger containing 1 [Source:HGNC Symbol;Acc:HGNC:15864]	GO:0046872;GO:0005515;GO:0016740;GO:0016032;GO:0004842;GO:0043130;GO:0043161;GO:0042802;GO:0000151;GO:0043123;GO:0005829;GO:0000209;GO:0032088;GO:0051092;GO:0007249;GO:0050852;GO:0010803;GO:0071797;GO:0097039;GO:0043065;GO:0060546;GO:1901224;GO:2001238	metal ion binding;protein binding;transferase activity;viral process;ubiquitin-protein transferase activity;ubiquitin binding;proteasome-mediated ubiquitin-dependent protein catabolic process;identical protein binding;ubiquitin ligase complex;positive regulation of I-kappaB kinase/NF-kappaB signaling;cytosol;protein polyubiquitination;negative regulation of NF-kappaB transcription factor activity…	6064.67	2.15571	0.0719386	29.9656	2.75599e-197	3.69767e-194
ENSG00000125901	MRPS26	mitochondrial ribosomal protein S26 [Source:HGNC Symbol;Acc:HGNC:14045]	GO:0005763;GO:0003723;GO:0005654;GO:0005739;GO:0005840;GO:0005743;GO:0070125;GO:0070126;GO:0042769	mitochondrial small ribosomal subunit;RNA binding;nucleoplasm;mitochondrion;ribosome;mitochondrial inner membrane;mitochondrial translational elongation;mitochondrial translational termination;DNA damage response, detection of DNA damage	500.099	-1.44149	0.0830653	-17.3492	2.00048e-67	1.57396e-65
ENSG00000126353	CCR7	C-C motif chemokine receptor 7 [Source:HGNC Symbol;Acc:HGNC:1608]	GO:0007186;GO:0016021;GO:0006935;GO:0004930;GO:0006955;GO:0006954;GO:0004950;GO:0016493;GO:0051897;GO:0070374;GO:0071345;GO:0016020;GO:0007165;GO:0005886;GO:0005739;GO:0070098;GO:0009986;GO:0009897;GO:0002606;GO:0002885;GO:0002922;GO:0032496;GO:0032649;GO:0032651;GO:0032695;GO:0032735;GO:0045060;GO:0048872;GO:0050862;GO:0090023;GO:0097029;GO:2000510;GO:2000522;GO:2000525;GO:2000526;GO:0030838;GO:…	G protein-coupled receptor signaling pathway;integral component of membrane;chemotaxis;G protein-coupled receptor activity;immune response;inflammatory response;chemokine receptor activity;C-C chemokine receptor activity;positive regulation of protein kinase B signaling;positive regulation of ERK1 and ERK2 cascade;cellular response to cytokine stimulus;membrane;signal transduction;plasma membrane…	22286.7	11.1192	0.483049	22.8088	3.75231e-115	9.66201e-113
ENSG00000126464	PRR12	proline rich 12 [Source:HGNC Symbol;Acc:HGNC:29217]	GO:0005634;GO:0030054;GO:0045202;GO:0043005;GO:0014069	nucleus;cell junction;synapse;neuron projection;postsynaptic density	1458.32	-2.63832	0.158089	-16.6856	1.66884e-62	1.12248e-60
ENSG00000126709	IFI6	interferon alpha inducible protein 6 [Source:HGNC Symbol;Acc:HGNC:4054]	GO:0016021;GO:0016020;GO:0043066;GO:0005743;GO:0006915;GO:0005739;GO:0051607;GO:0031966;GO:0002376;GO:0045087;GO:0005886;GO:0097190;GO:0098586;GO:0005515;GO:2001240;GO:0006955;GO:0097193;GO:0060337;GO:0043154;GO:0072593;GO:0001836;GO:0042058;GO:0051902	integral component of membrane;membrane;negative regulation of apoptotic process;mitochondrial inner membrane;apoptotic process;mitochondrion;defense response to virus;mitochondrial membrane;immune system process;innate immune response;plasma membrane;apoptotic signaling pathway;cellular response to virus;protein binding;negative regulation of extrinsic apoptotic signaling pathway in absence of l…	18672.2	2.86791	0.163154	17.5773	3.67677e-69	3.07306e-67
ENSG00000127603	MACF1	microtubule actin crosslinking factor 1 [Source:HGNC Symbol;Acc:HGNC:13664]	GO:0005515;GO:0005509;GO:0005856;GO:0008092;GO:0008017;GO:0007010;GO:0045104;GO:0005737;GO:0016020;GO:0046872;GO:0005886;GO:0003779;GO:0042995;GO:0030054;GO:0015629;GO:0005874;GO:0003723;GO:0005794;GO:0016055;GO:0016887;GO:0030177;GO:0032587;GO:0045296;GO:0051015;GO:0045773;GO:0005882;GO:0005198;GO:0042060;GO:0150011;GO:0030334;GO:0051893;GO:0032886;GO:0010632;GO:0043001;GO:0051011;GO:0016021	protein binding;calcium ion binding;cytoskeleton;cytoskeletal protein binding;microtubule binding;cytoskeleton organization;intermediate filament cytoskeleton organization;cytoplasm;membrane;metal ion binding;plasma membrane;actin binding;cell projection;cell junction;actin cytoskeleton;microtubule;RNA binding;Golgi apparatus;Wnt signaling pathway;ATPase activity;positive regulation of Wnt signal…	39879.9	2.26472	0.0973878	23.2545	1.27997e-119	3.54664e-117
ENSG00000127666	TICAM1	toll like receptor adaptor molecule 1 [Source:HGNC Symbol;Acc:HGNC:18348]	GO:0045087;GO:0010628;GO:1900017;GO:0140052;GO:0005737;GO:0006915;GO:0005739;GO:0005829;GO:0031410;GO:0005515;GO:0016032;GO:0005776;GO:0051607;GO:0002376;GO:0006954;GO:0019901;GO:0043123;GO:0051092;GO:0010008;GO:0032728;GO:0002756;GO:0007249;GO:0034128;GO:0035666;GO:0070266;GO:0097190;GO:0034138;GO:0043330;GO:0097342;GO:0032816;GO:0002735;GO:0031663;GO:0010508;GO:0002281;GO:0030890;GO:0031398;GO:…	innate immune response;positive regulation of gene expression;positive regulation of cytokine production involved in inflammatory response;cellular response to oxidised low-density lipoprotein particle stimulus;cytoplasm;apoptotic process;mitochondrion;cytosol;cytoplasmic vesicle;protein binding;viral process;autophagosome;defense response to virus;immune system process;inflammatory response;prot…	7995.78	2.75503	0.145118	18.9844	2.29726e-80	2.62609e-78
ENSG00000128271	ADORA2A	adenosine A2a receptor [Source:HGNC Symbol;Acc:HGNC:263]	GO:0007186;GO:0016021;GO:0004930;GO:0001609;GO:0001973;GO:0016020;GO:0007165;GO:0005886;GO:0005515;GO:0042802;GO:0005887;GO:0044267;GO:0006954;GO:0007267;GO:0019899;GO:0007417;GO:0007596;GO:0000139;GO:0007189;GO:0006915;GO:0007188;GO:0006968;GO:0007600;GO:0008015;GO:0006909;GO:0031802;GO:0044877;GO:0051393;GO:0001963;GO:0001975;GO:0006355;GO:0006469;GO:0007205;GO:0007271;GO:0007626;GO:0008285;GO:…	G protein-coupled receptor signaling pathway;integral component of membrane;G protein-coupled receptor activity;G protein-coupled adenosine receptor activity;G protein-coupled adenosine receptor signaling pathway;membrane;signal transduction;plasma membrane;protein binding;identical protein binding;integral component of plasma membrane;cellular protein metabolic process;inflammatory response;cell…	916.508	6.95484	0.334697	20.3885	2.11619e-92	3.30957e-90
ENSG00000128335	APOL2	apolipoprotein L2 [Source:HGNC Symbol;Acc:HGNC:619]	GO:0005576;GO:0008289;GO:0006869;GO:0042157;GO:0005737;GO:0016020;GO:0016021;GO:0005789;GO:0006629;GO:0007275;GO:0008203;GO:0005515;GO:0006953;GO:0005102;GO:0060135;GO:0008035	extracellular region;lipid binding;lipid transport;lipoprotein metabolic process;cytoplasm;membrane;integral component of membrane;endoplasmic reticulum membrane;lipid metabolic process;multicellular organism development;cholesterol metabolic process;protein binding;acute-phase response;signaling receptor binding;maternal process involved in female pregnancy;high-density lipoprotein particle bind…	11616.2	3.04407	0.167121	18.2141	3.99061e-74	3.85336e-72
ENSG00000130202	NECTIN2	nectin cell adhesion molecule 2 [Source:HGNC Symbol;Acc:HGNC:9707]	GO:0016020;GO:0016021;GO:0005886;GO:0007155;GO:0005925;GO:0005515;GO:0042803;GO:0016032;GO:0007286;GO:0050776;GO:0042802;GO:0005911;GO:0046596;GO:0070062;GO:0007010;GO:0050862;GO:0050839;GO:0009986;GO:0015026;GO:0045954;GO:0001618;GO:0007156;GO:0034332;GO:0002860;GO:0044406;GO:0043296;GO:0005915;GO:0042271;GO:0060370;GO:0002891;GO:0019062;GO:0033005;GO:0001675;GO:0019064;GO:0046814;GO:0051654;GO:…	membrane;integral component of membrane;plasma membrane;cell adhesion;focal adhesion;protein binding;protein homodimerization activity;viral process;spermatid development;regulation of immune response;identical protein binding;cell-cell junction;regulation of viral entry into host cell;extracellular exosome;cytoskeleton organization;positive regulation of T cell receptor signaling pathway;cell ad…	16880.9	3.40205	0.190671	17.8419	3.34002e-71	2.96669e-69
ENSG00000130511	SSBP4	single stranded DNA binding protein 4 [Source:HGNC Symbol;Acc:HGNC:15676]	GO:0005515;GO:0003697;GO:0005634;GO:0016020;GO:0016021;GO:0003677;GO:0045944	protein binding;single-stranded DNA binding;nucleus;membrane;integral component of membrane;DNA binding;positive regulation of transcription by RNA polymerase II	2653.61	-2.20934	0.115148	-19.1858	4.86587e-82	5.9635e-80
ENSG00000130517	PGPEP1	pyroglutamyl-peptidase I [Source:HGNC Symbol;Acc:HGNC:13568]	GO:0006508;GO:0016920;GO:0005829;GO:0008233;GO:0005737;GO:0008234;GO:0016787	proteolysis;pyroglutamyl-peptidase activity;cytosol;peptidase activity;cytoplasm;cysteine-type peptidase activity;hydrolase activity	1368.53	-3.02756	0.180651	-16.7542	5.28031e-63	3.62819e-61
ENSG00000130589	HELZ2	helicase with zinc finger 2 [Source:HGNC Symbol;Acc:HGNC:30021]	GO:0003723;GO:0004540;GO:0030374;GO:0005634;GO:0016020;GO:0046872;GO:0000166;GO:0005524;GO:0016787;GO:0003677;GO:0004386;GO:0090501;GO:0005737;GO:0005515;GO:0045944;GO:0005654;GO:0003724;GO:0019216;GO:0000184	RNA binding;ribonuclease activity;nuclear receptor transcription coactivator activity;nucleus;membrane;metal ion binding;nucleotide binding;ATP binding;hydrolase activity;DNA binding;helicase activity;RNA phosphodiester bond hydrolysis;cytoplasm;protein binding;positive regulation of transcription by RNA polymerase II;nucleoplasm;RNA helicase activity;regulation of lipid metabolic process;nuclear…	46348.8	6.84709	0.316057	21.6528	5.71496e-104	1.18444e-101
ENSG00000130695	CEP85	centrosomal protein 85 [Source:HGNC Symbol;Acc:HGNC:25309]	GO:0005794;GO:0005730;GO:0005829;GO:0005813;GO:0005634;GO:0005737;GO:0005856;GO:0005515;GO:0007059;GO:0005815;GO:0000922;GO:0006469;GO:0046602;GO:0000242	Golgi apparatus;nucleolus;cytosol;centrosome;nucleus;cytoplasm;cytoskeleton;protein binding;chromosome segregation;microtubule organizing center;spindle pole;negative regulation of protein kinase activity;regulation of mitotic centrosome separation;pericentriolar material	798.566	-2.50404	0.139864	-17.897	1.24553e-71	1.12195e-69
ENSG00000130813	SHFL	shiftless antiviral inhibitor of ribosomal frameshifting [Source:HGNC Symbol;Acc:HGNC:25649]	GO:0005634;GO:0003723;GO:0005737;GO:0005654;GO:0005829;GO:0005515;GO:0051607;GO:0000932;GO:0045071;GO:0043022;GO:0035456;GO:0034341;GO:0034340;GO:0006449;GO:1990825;GO:0019034;GO:0034342;GO:0075523;GO:2001125	nucleus;RNA binding;cytoplasm;nucleoplasm;cytosol;protein binding;defense response to virus;P-body;negative regulation of viral genome replication;ribosome binding;response to interferon-beta;response to interferon-gamma;response to type I interferon;regulation of translational termination;sequence-specific mRNA binding;viral replication complex;response to type III interferon;viral translational…	6333.15	3.55701	0.108396	32.8132	3.82069e-236	1.21746e-232
ENSG00000130939	UBE4B	ubiquitination factor E4B [Source:HGNC Symbol;Acc:HGNC:12500]	GO:0006511;GO:0004842;GO:0016567;GO:0034450;GO:0000151;GO:0005634;GO:0005737;GO:0016740;GO:0030433;GO:0000209;GO:0019899;GO:0009411;GO:0008626;GO:0043161;GO:0005524;GO:0051117;GO:0061630;GO:0003222;GO:0006513;GO:0031175;GO:0034976;GO:0044257;GO:0051865;GO:0005515	ubiquitin-dependent protein catabolic process;ubiquitin-protein transferase activity;protein ubiquitination;ubiquitin-ubiquitin ligase activity;ubiquitin ligase complex;nucleus;cytoplasm;transferase activity;ubiquitin-dependent ERAD pathway;protein polyubiquitination;enzyme binding;response to UV;granzyme-mediated apoptotic signaling pathway;proteasome-mediated ubiquitin-dependent protein catabol…	2965	-1.71351	0.108165	-15.8412	1.61729e-56	8.80939e-55
ENSG00000131203	IDO1	indoleamine 2,3-dioxygenase 1 [Source:HGNC Symbol;Acc:HGNC:6059]	GO:0046872;GO:0020037;GO:0019441;GO:0005737;GO:0016491;GO:0055114;GO:0005829;GO:0051213;GO:0002376;GO:0022900;GO:0070234;GO:0009055;GO:0006569;GO:0007565;GO:0004833;GO:0033754;GO:0034354;GO:0002534;GO:0002666;GO:0002678;GO:0002830;GO:0006954;GO:0032496;GO:0032693;GO:0032735;GO:0033555;GO:0034276;GO:0036269;GO:0042130;GO:0043065;GO:0046007;GO:0070233;GO:0030485;GO:0032421	metal ion binding;heme binding;tryptophan catabolic process to kynurenine;cytoplasm;oxidoreductase activity;oxidation-reduction process;cytosol;dioxygenase activity;immune system process;electron transport chain;positive regulation of T cell apoptotic process;electron transfer activity;tryptophan catabolic process;female pregnancy;tryptophan 2,3-dioxygenase activity;indoleamine 2,3-dioxygenase ac…	24897.3	14.1166	0.541879	19.0161	1.25399e-80	1.45967e-78
ENSG00000131378	RFTN1	raftlin, lipid raft linker 1 [Source:HGNC Symbol;Acc:HGNC:30278]	GO:0016020;GO:0005886;GO:0005737;GO:0005768;GO:0045121;GO:0005769;GO:0070062;GO:0032991;GO:0050852;GO:0050853;GO:0032620;GO:0043330;GO:0003725;GO:0001765;GO:1903044;GO:0002457;GO:0032596;GO:0033227;GO:0034138;GO:0040010	membrane;plasma membrane;cytoplasm;endosome;membrane raft;early endosome;extracellular exosome;protein-containing complex;T cell receptor signaling pathway;B cell receptor signaling pathway;interleukin-17 production;response to exogenous dsRNA;double-stranded RNA binding;membrane raft assembly;protein localization to membrane raft;T cell antigen processing and presentation;protein transport into …	14397.8	2.23152	0.141867	15.7295	9.49157e-56	5.03034e-54
ENSG00000131459	GFPT2	glutamine-fructose-6-phosphate transaminase 2 [Source:HGNC Symbol;Acc:HGNC:4242]	GO:0097367;GO:1901135;GO:0004360;GO:1901137;GO:0016740;GO:0005515;GO:0008483;GO:0006048;GO:0006541;GO:1990830;GO:0005829;GO:0006487;GO:0006002;GO:0006047;GO:0006112	carbohydrate derivative binding;carbohydrate derivative metabolic process;glutamine-fructose-6-phosphate transaminase (isomerizing) activity;carbohydrate derivative biosynthetic process;transferase activity;protein binding;transaminase activity;UDP-N-acetylglucosamine biosynthetic process;glutamine metabolic process;cellular response to leukemia inhibitory factor;cytosol;protein N-linked glycosyl…	1084.67	8.89425	0.499234	17.0463	3.72219e-65	2.75832e-63
ENSG00000131759	RARA	retinoic acid receptor alpha [Source:HGNC Symbol;Acc:HGNC:9864]	GO:0003677;GO:0003707;GO:0008270;GO:0006355;GO:0005634;GO:0042025;GO:0003700;GO:0043565;GO:0004879;GO:0048384;GO:0005737;GO:0046872;GO:0005654;GO:0005829;GO:0031490;GO:0015629;GO:0005515;GO:0045893;GO:0045944;GO:0000122;GO:0000977;GO:0000981;GO:0000790;GO:0008134;GO:0030154;GO:1990837;GO:0090575;GO:0003682;GO:0038023;GO:0032991;GO:0009755;GO:0008284;GO:0009986;GO:0005102;GO:0019899;GO:0019904;GO:…	DNA binding;steroid hormone receptor activity;zinc ion binding;regulation of transcription, DNA-templated;nucleus;host cell nucleus;DNA-binding transcription factor activity;sequence-specific DNA binding;nuclear receptor activity;retinoic acid receptor signaling pathway;cytoplasm;metal ion binding;nucleoplasm;cytosol;chromatin DNA binding;actin cytoskeleton;protein binding;positive regulation of …	1461.3	-1.92143	0.0944574	-20.3398	5.71998e-92	8.78396e-90
ENSG00000131943	C19orf12	chromosome 19 open reading frame 12 [Source:HGNC Symbol;Acc:HGNC:25443]	GO:0005737;GO:0016020;GO:0016021;GO:0005783;GO:0005829;GO:0006915;GO:0005739;GO:0006914;GO:0031966;GO:0006979;GO:0051560	cytoplasm;membrane;integral component of membrane;endoplasmic reticulum;cytosol;apoptotic process;mitochondrion;autophagy;mitochondrial membrane;response to oxidative stress;mitochondrial calcium ion homeostasis	1794.18	1.79941	0.114056	15.7761	4.54124e-56	2.41681e-54
ENSG00000131979	GCH1	GTP cyclohydrolase 1 [Source:HGNC Symbol;Acc:HGNC:4193]	GO:0003934;GO:0046654;GO:0005634;GO:0005737;GO:0046872;GO:0000166;GO:0005654;GO:0005829;GO:0016787;GO:0008270;GO:0031965;GO:0005525;GO:0031410;GO:0042803;GO:0003924;GO:0003824;GO:0008152;GO:0005515;GO:0042802;GO:0006729;GO:0035998;GO:0032496;GO:0032991;GO:0008217;GO:0034612;GO:0051000;GO:0034341;GO:2000121;GO:0048265;GO:0042416;GO:0051019;GO:0006809;GO:0042559;GO:0050884;GO:0044306;GO:0005509;GO:…	GTP cyclohydrolase I activity;tetrahydrofolate biosynthetic process;nucleus;cytoplasm;metal ion binding;nucleotide binding;nucleoplasm;cytosol;hydrolase activity;zinc ion binding;nuclear membrane;GTP binding;cytoplasmic vesicle;protein homodimerization activity;GTPase activity;catalytic activity;metabolic process;protein binding;identical protein binding;tetrahydrobiopterin biosynthetic process;7…	24212.1	7.71191	0.198097	38.9046	0	0
ENSG00000132109	TRIM21	tripartite motif containing 21 [Source:HGNC Symbol;Acc:HGNC:11312]	GO:0008270;GO:0005515;GO:0004842;GO:0016567;GO:0005634;GO:0003723;GO:0005737;GO:0046872;GO:0016740;GO:0007049;GO:0005654;GO:0003677;GO:0031410;GO:0051865;GO:0005776;GO:0045087;GO:0042802;GO:0000932;GO:0019901;GO:0005829;GO:0000209;GO:0042803;GO:0061630;GO:0010468;GO:0010508;GO:0032880;GO:0043123;GO:0046596;GO:0051092;GO:0031648;GO:0032088;GO:0019005;GO:0051091;GO:0060333;GO:0045787;GO:0034341;GO:…	zinc ion binding;protein binding;ubiquitin-protein transferase activity;protein ubiquitination;nucleus;RNA binding;cytoplasm;metal ion binding;transferase activity;cell cycle;nucleoplasm;DNA binding;cytoplasmic vesicle;protein autoubiquitination;autophagosome;innate immune response;identical protein binding;P-body;protein kinase binding;cytosol;protein polyubiquitination;protein homodimerization …	4017.91	2.55849	0.137	18.6745	7.98625e-78	8.41262e-76
ENSG00000132274	TRIM22	tripartite motif containing 22 [Source:HGNC Symbol;Acc:HGNC:16379]	GO:0008270;GO:0046872;GO:0005515;GO:0005634;GO:0005737;GO:0016607;GO:0005794;GO:0016740;GO:0005654;GO:0016567;GO:0016032;GO:0016604;GO:0051607;GO:1903507;GO:0015030;GO:0042802;GO:0045087;GO:0019901;GO:0005829;GO:0000209;GO:0042803;GO:0061630;GO:0010468;GO:0010508;GO:0032880;GO:0043123;GO:0046596;GO:0051092;GO:0006955;GO:0030674;GO:0003714;GO:0009615;GO:0051091;GO:0060333;GO:0006355	zinc ion binding;metal ion binding;protein binding;nucleus;cytoplasm;nuclear speck;Golgi apparatus;transferase activity;nucleoplasm;protein ubiquitination;viral process;nuclear body;defense response to virus;negative regulation of nucleic acid-templated transcription;Cajal body;identical protein binding;innate immune response;protein kinase binding;cytosol;protein polyubiquitination;protein homod…	20278.6	4.3191	0.155444	27.7842	6.72789e-170	5.19719e-167
ENSG00000132300	PTCD3	pentatricopeptide repeat domain 3 [Source:HGNC Symbol;Acc:HGNC:24717]	GO:0019843;GO:0005739;GO:0032543;GO:0043024;GO:0005515;GO:0003723;GO:0005654;GO:0005829;GO:0005886;GO:0005840;GO:0006417;GO:0005743;GO:0070125;GO:0070126	rRNA binding;mitochondrion;mitochondrial translation;ribosomal small subunit binding;protein binding;RNA binding;nucleoplasm;cytosol;plasma membrane;ribosome;regulation of translation;mitochondrial inner membrane;mitochondrial translational elongation;mitochondrial translational termination	2021.51	-0.891873	0.0564495	-15.7995	3.136e-56	1.68656e-54
ENSG00000132405	TBC1D14	TBC1 domain family member 14 [Source:HGNC Symbol;Acc:HGNC:29246]	GO:0010507;GO:0005794;GO:0005829;GO:0043231;GO:0005654;GO:0005515;GO:0006914;GO:0055037;GO:0005096;GO:0017137;GO:0006886;GO:0090630;GO:0005776;GO:0019901;GO:2000785;GO:0071955	negative regulation of autophagy;Golgi apparatus;cytosol;intracellular membrane-bounded organelle;nucleoplasm;protein binding;autophagy;recycling endosome;GTPase activator activity;Rab GTPase binding;intracellular protein transport;activation of GTPase activity;autophagosome;protein kinase binding;regulation of autophagosome assembly;recycling endosome to Golgi transport	3041.68	-3.13758	0.161781	-19.3913	9.13354e-84	1.18189e-81
ENSG00000132475	H3-3B	H3.3 histone B [Source:HGNC Symbol;Acc:HGNC:4765]	GO:0003677;GO:0000786;GO:0046982;GO:0005634;GO:0006334;GO:0005694;GO:0005515;GO:0005576;GO:0005654;GO:0070062;GO:0044267;GO:0032991;GO:0000784;GO:0060964;GO:0001649;GO:0006997;GO:0007283;GO:0007286;GO:0007338;GO:0007420;GO:0007566;GO:0008283;GO:0008584;GO:0009725;GO:0031508;GO:0031509;GO:0035264;GO:0042692;GO:0048477;GO:0090230;GO:1902340;GO:0001740;GO:0000978;GO:0030307;GO:0045652;GO:0006336;GO:…	DNA binding;nucleosome;protein heterodimerization activity;nucleus;nucleosome assembly;chromosome;protein binding;extracellular region;nucleoplasm;extracellular exosome;cellular protein metabolic process;protein-containing complex;nuclear chromosome, telomeric region;regulation of gene silencing by miRNA;osteoblast differentiation;nucleus organization;spermatogenesis;spermatid development;single …	33018.7	2.26033	0.135625	16.6659	2.32037e-62	1.55251e-60
ENSG00000132530	XAF1	XIAP associated factor 1 [Source:HGNC Symbol;Acc:HGNC:30932]	GO:0006915;GO:0008270;GO:0046872;GO:0005634;GO:0005737;GO:0005654;GO:0005739;GO:0005515;GO:0005829;GO:0007005;GO:0060337;GO:0035456	apoptotic process;zinc ion binding;metal ion binding;nucleus;cytoplasm;nucleoplasm;mitochondrion;protein binding;cytosol;mitochondrion organization;type I interferon signaling pathway;response to interferon-beta	17143.7	5.80082	0.312349	18.566	6.0496e-77	6.2184e-75
ENSG00000133106	EPSTI1	epithelial stromal interaction 1 [Source:HGNC Symbol;Acc:HGNC:16465]			8343.22	5.94082	0.310402	19.1272	1.49885e-81	1.78546e-79
ENSG00000133639	BTG1	BTG anti-proliferation factor 1 [Source:HGNC Symbol;Acc:HGNC:1130]	GO:0008285;GO:0005634;GO:0005737;GO:0005515;GO:0005654;GO:0016477;GO:0006355;GO:0019899;GO:0030308;GO:0003712;GO:0045766;GO:0019900;GO:2000271;GO:0045930;GO:0045663;GO:0006479;GO:0006979;GO:0007283;GO:0043434;GO:0045603	negative regulation of cell population proliferation;nucleus;cytoplasm;protein binding;nucleoplasm;cell migration;regulation of transcription, DNA-templated;enzyme binding;negative regulation of cell growth;transcription coregulator activity;positive regulation of angiogenesis;kinase binding;positive regulation of fibroblast apoptotic process;negative regulation of mitotic cell cycle;positive reg…	29736.7	4.16063	0.190467	21.8443	8.80117e-106	1.88537e-103
ENSG00000134061	CD180	CD180 molecule [Source:HGNC Symbol;Acc:HGNC:6726]	GO:0005515;GO:0016020;GO:0016021;GO:0005886;GO:0002376;GO:0045087;GO:0006954;GO:0005615;GO:0071222;GO:0031012;GO:0031666;GO:0002322	protein binding;membrane;integral component of membrane;plasma membrane;immune system process;innate immune response;inflammatory response;extracellular space;cellular response to lipopolysaccharide;extracellular matrix;positive regulation of lipopolysaccharide-mediated signaling pathway;B cell proliferation involved in immune response	2381.82	-5.62132	0.352075	-15.9327	3.7566e-57	2.10469e-55
ENSG00000134070	IRAK2	interleukin 1 receptor associated kinase 2 [Source:HGNC Symbol;Acc:HGNC:6113]	GO:0005524;GO:0005515;GO:0007165;GO:0006954;GO:0006468;GO:0004672;GO:0002755;GO:0007249;GO:0001959;GO:0070498;GO:0032088;GO:0000166;GO:0005634;GO:0005737;GO:0005886;GO:0004674;GO:0035556;GO:0051092;GO:0005829;GO:0010008;GO:0019221;GO:0042803;GO:0046982;GO:0002224;GO:0007254;GO:0000187;GO:0031663;GO:0034162;GO:0043433;GO:0070423;GO:0070555	ATP binding;protein binding;signal transduction;inflammatory response;protein phosphorylation;protein kinase activity;MyD88-dependent toll-like receptor signaling pathway;I-kappaB kinase/NF-kappaB signaling;regulation of cytokine-mediated signaling pathway;interleukin-1-mediated signaling pathway;negative regulation of NF-kappaB transcription factor activity;nucleotide binding;nucleus;cytoplasm;p…	10729.1	5.023	0.209681	23.9526	8.68425e-127	3.07471e-124
ENSG00000134321	RSAD2	radical S-adenosyl methionine domain containing 2 [Source:HGNC Symbol;Acc:HGNC:30908]	GO:0003824;GO:0051536;GO:0046872;GO:0016020;GO:0005783;GO:0005789;GO:0001650;GO:0005794;GO:0005743;GO:0005739;GO:0005741;GO:0005515;GO:0016032;GO:0051607;GO:0002376;GO:0045087;GO:0051539;GO:0005811;GO:0009615;GO:0045071;GO:0034157;GO:0043621;GO:0060337;GO:0050709;GO:0034165;GO:2000553;GO:0035710;GO:0043367	catalytic activity;iron-sulfur cluster binding;metal ion binding;membrane;endoplasmic reticulum;endoplasmic reticulum membrane;fibrillar center;Golgi apparatus;mitochondrial inner membrane;mitochondrion;mitochondrial outer membrane;protein binding;viral process;defense response to virus;immune system process;innate immune response;4 iron, 4 sulfur cluster binding;lipid droplet;response to virus;n…	49614.5	10.8961	0.418247	25.9295	3.09464e-148	1.75308e-145
ENSG00000134326	CMPK2	cytidine/uridine monophosphate kinase 2 [Source:HGNC Symbol;Acc:HGNC:27015]	GO:0050145;GO:0000166;GO:0005524;GO:0016301;GO:0016740;GO:0016310;GO:0005739;GO:0004550;GO:0005737;GO:0006221;GO:0046940;GO:0006165;GO:0009142;GO:0004798;GO:0009041;GO:0006227;GO:0006233;GO:0006235;GO:0004127;GO:0033862;GO:0071222	nucleoside monophosphate kinase activity;nucleotide binding;ATP binding;kinase activity;transferase activity;phosphorylation;mitochondrion;nucleoside diphosphate kinase activity;cytoplasm;pyrimidine nucleotide biosynthetic process;nucleoside monophosphate phosphorylation;nucleoside diphosphate phosphorylation;nucleoside triphosphate biosynthetic process;thymidylate kinase activity;uridylate kinas…	12500.5	7.31421	0.32273	22.6399	1.75371e-113	4.29862e-111
ENSG00000134371	CDC73	cell division cycle 73 [Source:HGNC Symbol;Acc:HGNC:16783]	GO:0006368;GO:0016570;GO:0016593;GO:0005634;GO:0007049;GO:0005654;GO:0005829;GO:0016055;GO:0005515;GO:0006378;GO:0030177;GO:0010390;GO:0000122;GO:0016567;GO:0031648;GO:0071222;GO:0008285;GO:0000784;GO:0032968;GO:1904837;GO:0006366;GO:0045638;GO:0050680;GO:0034402;GO:0019827;GO:0033523;GO:2000134;GO:0000993;GO:0048147;GO:0031442;GO:1902808;GO:0001558;GO:0001711;GO:0006357;GO:0043066	transcription elongation from RNA polymerase II promoter;histone modification;Cdc73/Paf1 complex;nucleus;cell cycle;nucleoplasm;cytosol;Wnt signaling pathway;protein binding;mRNA polyadenylation;positive regulation of Wnt signaling pathway;histone monoubiquitination;negative regulation of transcription by RNA polymerase II;protein ubiquitination;protein destabilization;cellular response to lipopo…	4459.41	1.64718	0.085959	19.1623	7.64626e-82	9.23784e-80
ENSG00000134470	IL15RA	interleukin 15 receptor subunit alpha [Source:HGNC Symbol;Acc:HGNC:5978]	GO:0042010;GO:0035723;GO:0016020;GO:0016021;GO:0005634;GO:0005783;GO:0005789;GO:0005794;GO:0005576;GO:0031410;GO:0005615;GO:0000139;GO:0031965;GO:0005515;GO:0009986;GO:0030659;GO:0005886;GO:0019901;GO:0050766;GO:0005768;GO:0004896	interleukin-15 receptor activity;interleukin-15-mediated signaling pathway;membrane;integral component of membrane;nucleus;endoplasmic reticulum;endoplasmic reticulum membrane;Golgi apparatus;extracellular region;cytoplasmic vesicle;extracellular space;Golgi membrane;nuclear membrane;protein binding;cell surface;cytoplasmic vesicle membrane;plasma membrane;protein kinase binding;positive regulati…	8178.44	6.6849	0.298009	22.4148	2.82608e-111	6.54932e-109
ENSG00000135114	OASL	2'-5'-oligoadenylate synthetase like [Source:HGNC Symbol;Acc:HGNC:8090]	GO:0005524;GO:0005515;GO:0003723;GO:0006955;GO:0016740;GO:0003725;GO:0051607;GO:0005634;GO:0005737;GO:0016020;GO:0005654;GO:0005829;GO:0003677;GO:0005730;GO:0002376;GO:0045087;GO:0016779;GO:0009615;GO:0045071;GO:0060333;GO:0060337;GO:0046966;GO:0060700;GO:0001730	ATP binding;protein binding;RNA binding;immune response;transferase activity;double-stranded RNA binding;defense response to virus;nucleus;cytoplasm;membrane;nucleoplasm;cytosol;DNA binding;nucleolus;immune system process;innate immune response;nucleotidyltransferase activity;response to virus;negative regulation of viral genome replication;interferon-gamma-mediated signaling pathway;type I inter…	26161.6	10.3024	0.375732	27.3051	3.69214e-164	2.68915e-161
ENSG00000135148	TRAFD1	TRAF-type zinc finger domain containing 1 [Source:HGNC Symbol;Acc:HGNC:24808]	GO:0046872;GO:0005515;GO:0005739;GO:0045824;GO:0007005	metal ion binding;protein binding;mitochondrion;negative regulation of innate immune response;mitochondrion organization	8881.69	2.59937	0.138341	18.7893	9.24229e-79	9.94111e-77
ENSG00000135164	DMTF1	cyclin D binding myb like transcription factor 1 [Source:HGNC Symbol;Acc:HGNC:14603]	GO:0003677;GO:0005634;GO:0007049;GO:0005654;GO:0005829;GO:0003700;GO:0006357;GO:0000978;GO:0000981;GO:0006355	DNA binding;nucleus;cell cycle;nucleoplasm;cytosol;DNA-binding transcription factor activity;regulation of transcription by RNA polymerase II;RNA polymerase II cis-regulatory region sequence-specific DNA binding;DNA-binding transcription factor activity, RNA polymerase II-specific;regulation of transcription, DNA-templated	4082.53	1.5927	0.0564786	28.1999	5.87014e-175	4.82715e-172
ENSG00000135604	STX11	syntaxin 11 [Source:HGNC Symbol;Acc:HGNC:11429]	GO:0016020;GO:0005794;GO:0006886;GO:0016192;GO:0005484;GO:0015031;GO:0005515;GO:0005886;GO:0006887;GO:0006906;GO:0016021;GO:0012505;GO:0031201;GO:0031629;GO:0061025;GO:0000149;GO:0008021;GO:0048278;GO:0042734;GO:0048787	membrane;Golgi apparatus;intracellular protein transport;vesicle-mediated transport;SNAP receptor activity;protein transport;protein binding;plasma membrane;exocytosis;vesicle fusion;integral component of membrane;endomembrane system;SNARE complex;synaptic vesicle fusion to presynaptic active zone membrane;membrane fusion;SNARE binding;synaptic vesicle;vesicle docking;presynaptic membrane;presyna…	11643	3.28567	0.163623	20.0804	1.09573e-89	1.58706e-87
ENSG00000135655	USP15	ubiquitin specific peptidase 15 [Source:HGNC Symbol;Acc:HGNC:12613]	GO:0003824;GO:0006511;GO:0036459;GO:0016579;GO:0004843;GO:0005634;GO:0005737;GO:0005829;GO:0008233;GO:0008234;GO:0006508;GO:0016787;GO:0005739;GO:0005515;GO:0016032;GO:0042802;GO:0030509;GO:0035616;GO:0071108;GO:0007179;GO:0004197;GO:0035520;GO:0046332;GO:0005160;GO:0061649;GO:1990380;GO:0060389;GO:1900246	catalytic activity;ubiquitin-dependent protein catabolic process;thiol-dependent ubiquitinyl hydrolase activity;protein deubiquitination;thiol-dependent ubiquitin-specific protease activity;nucleus;cytoplasm;cytosol;peptidase activity;cysteine-type peptidase activity;proteolysis;hydrolase activity;mitochondrion;protein binding;viral process;identical protein binding;BMP signaling pathway;histone …	8626.55	1.84571	0.0696714	26.4915	1.2159e-154	7.55994e-152
ENSG00000135686	KLHL36	kelch like family member 36 [Source:HGNC Symbol;Acc:HGNC:17844]	GO:0005515;GO:0016567;GO:0008150;GO:0005575;GO:0097602	protein binding;protein ubiquitination;biological_process;cellular_component;cullin family protein binding	3073.72	-0.988163	0.0601092	-16.4393	1.00011e-60	6.32628e-59
ENSG00000135720	DYNC1LI2	dynein cytoplasmic 1 light intermediate chain 2 [Source:HGNC Symbol;Acc:HGNC:2966]	GO:0003777;GO:0007018;GO:0005868;GO:0005737;GO:0016020;GO:0000166;GO:0005524;GO:0005856;GO:0003774;GO:0005874;GO:0042802;GO:0000226;GO:0051642;GO:1990090;GO:0000776;GO:0005764;GO:0005770;GO:0005813;GO:0030286;GO:0005829;GO:0019886;GO:0006888;GO:0045504	microtubule motor activity;microtubule-based movement;cytoplasmic dynein complex;cytoplasm;membrane;nucleotide binding;ATP binding;cytoskeleton;motor activity;microtubule;identical protein binding;microtubule cytoskeleton organization;centrosome localization;cellular response to nerve growth factor stimulus;kinetochore;lysosome;late endosome;centrosome;dynein complex;cytosol;antigen processing an…	5991.86	1.35819	0.0681626	19.9257	2.43637e-88	3.45043e-86
ENSG00000135899	SP110	SP110 nuclear body protein [Source:HGNC Symbol;Acc:HGNC:5401]	GO:0003677;GO:0005634;GO:0005515;GO:0046872;GO:0005654;GO:0016032;GO:0006357;GO:0000981	DNA binding;nucleus;protein binding;metal ion binding;nucleoplasm;viral process;regulation of transcription by RNA polymerase II;DNA-binding transcription factor activity, RNA polymerase II-specific	6438.48	3.96893	0.170137	23.3254	2.44682e-120	7.25284e-118
ENSG00000136044	APPL2	adaptor protein, phosphotyrosine interacting with PH domain and leucine zipper 2 [Source:HGNC Symbol;Acc:HGNC:18242]	GO:0005515;GO:0005634;GO:0005737;GO:0016020;GO:0007049;GO:0007165;GO:0005886;GO:0005768;GO:0031410;GO:0042995;GO:0042803;GO:0010008;GO:0045088;GO:0030670;GO:0001726;GO:0031901;GO:0045335;GO:0042802;GO:0035091;GO:0032587;GO:0070062;GO:0006606;GO:0031982;GO:0007179;GO:0051289;GO:0044877;GO:0001786;GO:2000045;GO:0042593;GO:1900016;GO:0032009;GO:0002024;GO:0035729;GO:0050768;GO:0044354;GO:0046325;GO:…	protein binding;nucleus;cytoplasm;membrane;cell cycle;signal transduction;plasma membrane;endosome;cytoplasmic vesicle;cell projection;protein homodimerization activity;endosome membrane;regulation of innate immune response;phagocytic vesicle membrane;ruffle;early endosome membrane;phagocytic vesicle;identical protein binding;phosphatidylinositol binding;ruffle membrane;extracellular exosome;prot…	940.14	-2.39459	0.152906	-15.6562	3.0123e-55	1.56076e-53
ENSG00000136048	DRAM1	DNA damage regulated autophagy modulator 1 [Source:HGNC Symbol;Acc:HGNC:25645]	GO:0005737;GO:0016020;GO:0016021;GO:0006915;GO:0005765;GO:0005515;GO:0006914;GO:0005764;GO:0010506	cytoplasm;membrane;integral component of membrane;apoptotic process;lysosomal membrane;protein binding;autophagy;lysosome;regulation of autophagy	26658	2.62533	0.160909	16.3158	7.62485e-60	4.76403e-58
ENSG00000136052	SLC41A2	solute carrier family 41 member 2 [Source:HGNC Symbol;Acc:HGNC:31045]	GO:0008324;GO:0006812;GO:0016020;GO:0016021;GO:0005886;GO:0006811;GO:0098655;GO:0005515;GO:0072509;GO:0070838	cation transmembrane transporter activity;cation transport;membrane;integral component of membrane;plasma membrane;ion transport;cation transmembrane transport;protein binding;divalent inorganic cation transmembrane transporter activity;divalent metal ion transport	8311.78	2.82059	0.158837	17.7574	1.51103e-70	1.32368e-68
ENSG00000136147	PHF11	PHD finger protein 11 [Source:HGNC Symbol;Acc:HGNC:17024]	GO:0005634;GO:0046872;GO:0005654;GO:0031965;GO:0005515	nucleus;metal ion binding;nucleoplasm;nuclear membrane;protein binding	4395	2.8599	0.144735	19.7587	6.75072e-87	9.25212e-85
ENSG00000136444	RSAD1	radical S-adenosyl methionine domain containing 1 [Source:HGNC Symbol;Acc:HGNC:25634]	GO:0005737;GO:0003824;GO:0006779;GO:0051539;GO:0051536;GO:0004109;GO:0046872;GO:0005739;GO:0055114	cytoplasm;catalytic activity;porphyrin-containing compound biosynthetic process;4 iron, 4 sulfur cluster binding;iron-sulfur cluster binding;coproporphyrinogen oxidase activity;metal ion binding;mitochondrion;oxidation-reduction process	1135.27	-2.27236	0.101994	-22.2747	6.50433e-110	1.48043e-107
ENSG00000136514	RTP4	receptor transporter protein 4 [Source:HGNC Symbol;Acc:HGNC:23992]	GO:0016020;GO:0016021;GO:0005515;GO:0051607;GO:0005737;GO:0006612;GO:0001580;GO:0031849;GO:0051205	membrane;integral component of membrane;protein binding;defense response to virus;cytoplasm;protein targeting to membrane;detection of chemical stimulus involved in sensory perception of bitter taste;olfactory receptor binding;protein insertion into membrane	738.652	3.41206	0.17962	18.9869	2.1893e-80	2.51395e-78
ENSG00000136560	TANK	TRAF family member associated NFKB activator [Source:HGNC Symbol;Acc:HGNC:11562]	GO:0007249;GO:0005737;GO:0046872;GO:0005829;GO:0006974;GO:0005515;GO:0006508;GO:0016032;GO:0004843;GO:0032991;GO:0071347;GO:0071356;GO:0031625;GO:0007165;GO:0035666;GO:0043124;GO:0071479;GO:1903003;GO:0035800;GO:2000158	I-kappaB kinase/NF-kappaB signaling;cytoplasm;metal ion binding;cytosol;cellular response to DNA damage stimulus;protein binding;proteolysis;viral process;thiol-dependent ubiquitin-specific protease activity;protein-containing complex;cellular response to interleukin-1;cellular response to tumor necrosis factor;ubiquitin protein ligase binding;signal transduction;TRIF-dependent toll-like receptor…	7470.29	1.58121	0.10016	15.7869	3.83233e-56	2.05239e-54
ENSG00000136643	RPS6KC1	ribosomal protein S6 kinase C1 [Source:HGNC Symbol;Acc:HGNC:10439]	GO:0005524;GO:0006468;GO:0004672;GO:0035091;GO:0005737;GO:0016020;GO:0000166;GO:0004674;GO:0016301;GO:0016740;GO:0016310;GO:0005768;GO:0005515;GO:0005769;GO:0008289;GO:0007165	ATP binding;protein phosphorylation;protein kinase activity;phosphatidylinositol binding;cytoplasm;membrane;nucleotide binding;protein serine/threonine kinase activity;kinase activity;transferase activity;phosphorylation;endosome;protein binding;early endosome;lipid binding;signal transduction	3397.39	2.67542	0.113904	23.4874	5.48476e-122	1.68455e-119
ENSG00000136758	YME1L1	YME1 like 1 ATPase [Source:HGNC Symbol;Acc:HGNC:12843]	GO:0005524;GO:0016020;GO:0006508;GO:0004222;GO:0016021;GO:0046872;GO:0000166;GO:0043066;GO:0008233;GO:0016787;GO:0005739;GO:0005743;GO:0016604;GO:0008237;GO:0005515;GO:0034214;GO:0007005;GO:0004176;GO:0006515;GO:0008283;GO:0035694;GO:0006851;GO:0034982	ATP binding;membrane;proteolysis;metalloendopeptidase activity;integral component of membrane;metal ion binding;nucleotide binding;negative regulation of apoptotic process;peptidase activity;hydrolase activity;mitochondrion;mitochondrial inner membrane;nuclear body;metallopeptidase activity;protein binding;protein hexamerization;mitochondrion organization;ATP-dependent peptidase activity;protein …	13548.2	1.50449	0.0789638	19.0529	6.21635e-81	7.30264e-79
ENSG00000136816	TOR1B	torsin family 1 member B [Source:HGNC Symbol;Acc:HGNC:11995]	GO:0005524;GO:0005783;GO:0007029;GO:0051085;GO:0005634;GO:0016020;GO:0000166;GO:0016787;GO:0005788;GO:0031965;GO:0016887;GO:0005515;GO:0070062;GO:0005635;GO:0019894;GO:0042802;GO:0034504;GO:0071763;GO:0006986;GO:0005737	ATP binding;endoplasmic reticulum;endoplasmic reticulum organization;chaperone cofactor-dependent protein refolding;nucleus;membrane;nucleotide binding;hydrolase activity;endoplasmic reticulum lumen;nuclear membrane;ATPase activity;protein binding;extracellular exosome;nuclear envelope;kinesin binding;identical protein binding;protein localization to nucleus;nuclear membrane organization;response…	7117.84	3.31504	0.112218	29.5397	8.89481e-192	1.07975e-188
ENSG00000136874	STX17	syntaxin 17 [Source:HGNC Symbol;Acc:HGNC:11432]	GO:0016020;GO:0016192;GO:0006888;GO:0000149;GO:0097111;GO:0097352;GO:0005737;GO:0016021;GO:0006886;GO:0005783;GO:0005789;GO:0005739;GO:0005829;GO:0012507;GO:0031410;GO:0005515;GO:0006914;GO:0000421;GO:0033116;GO:0005886;GO:0030897;GO:0005484;GO:0006887;GO:0006906;GO:0012505;GO:0005776;GO:0031201;GO:0019903;GO:0030868;GO:0048278;GO:0007030;GO:0005793;GO:0044233;GO:0030134;GO:0034497;GO:0016240;GO:…	membrane;vesicle-mediated transport;endoplasmic reticulum to Golgi vesicle-mediated transport;SNARE binding;endoplasmic reticulum-Golgi intermediate compartment organization;autophagosome maturation;cytoplasm;integral component of membrane;intracellular protein transport;endoplasmic reticulum;endoplasmic reticulum membrane;mitochondrion;cytosol;ER to Golgi transport vesicle membrane;cytoplasmic v…	1769.06	1.90302	0.108316	17.5686	4.28559e-69	3.57021e-67
ENSG00000137200	CMTR1	cap methyltransferase 1 [Source:HGNC Symbol;Acc:HGNC:21077]	GO:0003676;GO:0008168;GO:0032259;GO:0005654;GO:0005829;GO:0080009;GO:0004483;GO:0006370;GO:0005515;GO:0006397;GO:0005634;GO:0016740;GO:0005737;GO:0097309	nucleic acid binding;methyltransferase activity;methylation;nucleoplasm;cytosol;mRNA methylation;mRNA (nucleoside-2'-O-)-methyltransferase activity;7-methylguanosine mRNA capping;protein binding;mRNA processing;nucleus;transferase activity;cytoplasm;cap1 mRNA methylation	7315.3	2.69204	0.103701	25.959	1.43749e-148	8.32829e-146
ENSG00000137216	TMEM63B	transmembrane protein 63B [Source:HGNC Symbol;Acc:HGNC:17735]	GO:0016020;GO:0016021;GO:0005886;GO:0006811;GO:0034220;GO:0098655;GO:0015629;GO:0005227;GO:0008381;GO:1990760	membrane;integral component of membrane;plasma membrane;ion transport;ion transmembrane transport;cation transmembrane transport;actin cytoskeleton;calcium activated cation channel activity;mechanosensitive ion channel activity;osmolarity-sensing cation channel activity	6423.8	3.20519	0.19752	16.2265	3.27619e-59	2.00279e-57
ENSG00000137265	IRF4	interferon regulatory factor 4 [Source:HGNC Symbol;Acc:HGNC:6119]	GO:0006355;GO:0005515;GO:0003700;GO:0044212;GO:0005634;GO:0016020;GO:0005654;GO:0005829;GO:0003677;GO:0045893;GO:0043565;GO:0000976;GO:0000981;GO:0000790;GO:0000978;GO:1990837;GO:0032733;GO:0001228;GO:0045944;GO:0032736;GO:0032753;GO:0008134;GO:0019221;GO:0042110;GO:0120162;GO:0060333;GO:0060337;GO:0002376;GO:0032743;GO:0042832;GO:0072540;GO:0034122;GO:0043011;GO:0043388;GO:0043966;GO:0043967;GO:…	regulation of transcription, DNA-templated;protein binding;DNA-binding transcription factor activity;transcription regulatory region DNA binding;nucleus;membrane;nucleoplasm;cytosol;DNA binding;positive regulation of transcription, DNA-templated;sequence-specific DNA binding;transcription regulatory region sequence-specific DNA binding;DNA-binding transcription factor activity, RNA polymerase II-…	1013.36	6.37654	0.330023	19.2499	1.41516e-82	1.75123e-80
ENSG00000137275	RIPK1	receptor interacting serine/threonine kinase 1 [Source:HGNC Symbol;Acc:HGNC:10019]	GO:0005524;GO:0005515;GO:0007165;GO:0006468;GO:0004672;GO:0043065;GO:0045944;GO:1905206;GO:0010940;GO:0070301;GO:0005737;GO:0016020;GO:0000166;GO:0004674;GO:0016301;GO:0016740;GO:0016310;GO:0043066;GO:0005829;GO:0005886;GO:0006915;GO:0005123;GO:0042803;GO:0044877;GO:0008219;GO:0010942;GO:0012501;GO:0036289;GO:0042327;GO:0043123;GO:0043410;GO:0046330;GO:0046777;GO:0050729;GO:0051092;GO:0060044;GO:…	ATP binding;protein binding;signal transduction;protein phosphorylation;protein kinase activity;positive regulation of apoptotic process;positive regulation of transcription by RNA polymerase II;positive regulation of hydrogen peroxide-induced cell death;positive regulation of necrotic cell death;cellular response to hydrogen peroxide;cytoplasm;membrane;nucleotide binding;protein serine/threonine…	6001.55	2.33007	0.102567	22.7171	3.036e-114	7.51395e-112
ENSG00000137331	IER3	immediate early response 3 [Source:HGNC Symbol;Acc:HGNC:5392]	GO:0043066;GO:0016020;GO:0016021;GO:0005515;GO:0005634;GO:0005829;GO:0009653;GO:0006915;GO:0014066;GO:2001020	negative regulation of apoptotic process;membrane;integral component of membrane;protein binding;nucleus;cytosol;anatomical structure morphogenesis;apoptotic process;regulation of phosphatidylinositol 3-kinase signaling;regulation of response to DNA damage stimulus	45820.9	4.17459	0.257916	16.1868	6.25075e-59	3.767e-57
ENSG00000137409	MTCH1	mitochondrial carrier 1 [Source:HGNC Symbol;Acc:HGNC:17586]	GO:0016020;GO:0016021;GO:0005743;GO:0006915;GO:0005739;GO:0005515;GO:0043065;GO:0006919;GO:0009966;GO:0045161	membrane;integral component of membrane;mitochondrial inner membrane;apoptotic process;mitochondrion;protein binding;positive regulation of apoptotic process;activation of cysteine-type endopeptidase activity involved in apoptotic process;regulation of signal transduction;neuronal ion channel clustering	11673.9	1.23529	0.0721307	17.1257	9.53818e-66	7.19371e-64
ENSG00000137628	DDX60	DExD/H-box helicase 60 [Source:HGNC Symbol;Acc:HGNC:25942]	GO:0005524;GO:0003676;GO:0003723;GO:0005737;GO:0000166;GO:0005829;GO:0016787;GO:0045111;GO:0005515;GO:0003724;GO:0004386;GO:0051607;GO:0002376;GO:0045087;GO:0009615;GO:0003690;GO:0003725;GO:1900245;GO:1900246;GO:0003727	ATP binding;nucleic acid binding;RNA binding;cytoplasm;nucleotide binding;cytosol;hydrolase activity;intermediate filament cytoskeleton;protein binding;RNA helicase activity;helicase activity;defense response to virus;immune system process;innate immune response;response to virus;double-stranded DNA binding;double-stranded RNA binding;positive regulation of MDA-5 signaling pathway;positive regula…	9160.66	4.69279	0.159998	29.3269	4.71108e-189	5.45885e-186
ENSG00000137767	SQOR	sulfide quinone oxidoreductase [Source:HGNC Symbol;Acc:HGNC:20390]	GO:0055114;GO:0016491;GO:0005739;GO:0048038;GO:0070224;GO:0071949;GO:0070221;GO:0005743;GO:0070813	oxidation-reduction process;oxidoreductase activity;mitochondrion;quinone binding;sulfide:quinone oxidoreductase activity;FAD binding;sulfide oxidation, using sulfide:quinone oxidoreductase;mitochondrial inner membrane;hydrogen sulfide metabolic process	11171	1.8548	0.111233	16.6749	1.99561e-62	1.33874e-60
ENSG00000137947	GTF2B	general transcription factor IIB [Source:HGNC Symbol;Acc:HGNC:4648]	GO:0006355;GO:0070897;GO:0017025;GO:0005634;GO:0046872;GO:0016740;GO:0005654;GO:0008270;GO:0003677;GO:0016746;GO:0005694;GO:0005515;GO:0016032;GO:0016604;GO:0004402;GO:0006352;GO:0006367;GO:0008134;GO:0051123;GO:0006366;GO:0016573;GO:0042795;GO:0006473;GO:1990841;GO:0060261;GO:0032993;GO:0000979;GO:0046966;GO:0000993;GO:1904798;GO:0097550;GO:0043923;GO:0016251;GO:0005669;GO:0016407;GO:0001046;GO:…	regulation of transcription, DNA-templated;transcription preinitiation complex assembly;TBP-class protein binding;nucleus;metal ion binding;transferase activity;nucleoplasm;zinc ion binding;DNA binding;transferase activity, transferring acyl groups;chromosome;protein binding;viral process;nuclear body;histone acetyltransferase activity;DNA-templated transcription, initiation;transcription initiat…	3709.56	2.63188	0.109594	24.0139	1.98827e-127	7.13874e-125
ENSG00000137959	IFI44L	interferon induced protein 44 like [Source:HGNC Symbol;Acc:HGNC:17817]	GO:0005737;GO:0005525;GO:0051607;GO:0006955;GO:0003674;GO:0005575	cytoplasm;GTP binding;defense response to virus;immune response;molecular_function;cellular_component	9874.25	8.11344	0.499081	16.2042	4.71326e-59	2.86755e-57
ENSG00000137965	IFI44	interferon induced protein 44 [Source:HGNC Symbol;Acc:HGNC:16938]	GO:0005737;GO:0005515;GO:0006955;GO:0009615;GO:0009617	cytoplasm;protein binding;immune response;response to virus;response to bacterium	11171.3	6.19932	0.25642	24.1673	4.91179e-129	1.84134e-126
ENSG00000138018	SELENOI	selenoprotein I [Source:HGNC Symbol;Acc:HGNC:29361]	GO:0016020;GO:0016780;GO:0008654;GO:0016021;GO:0016740;GO:0046872;GO:0006629;GO:0006646;GO:0005794;GO:0005789;GO:0004307	membrane;phosphotransferase activity, for other substituted phosphate groups;phospholipid biosynthetic process;integral component of membrane;transferase activity;metal ion binding;lipid metabolic process;phosphatidylethanolamine biosynthetic process;Golgi apparatus;endoplasmic reticulum membrane;ethanolaminephosphotransferase activity	3000.65	1.49143	0.0943077	15.8144	2.47577e-56	1.34282e-54
ENSG00000138035	PNPT1	polyribonucleotide nucleotidyltransferase 1 [Source:HGNC Symbol;Acc:HGNC:23166]	GO:0003723;GO:0006396;GO:0003676;GO:0006402;GO:0004654;GO:0006397;GO:0005737;GO:0016020;GO:0016740;GO:0005829;GO:0016787;GO:0005739;GO:0005759;GO:0090305;GO:0004518;GO:0005515;GO:0005758;GO:0004527;GO:0016779;GO:0000175;GO:0090503;GO:0051260;GO:0035458;GO:0006401;GO:0034599;GO:0061014;GO:2000772;GO:0045926;GO:0008266;GO:0035198;GO:0070207;GO:0071850;GO:0043631;GO:0034046;GO:0000962;GO:0070584;GO:…	RNA binding;RNA processing;nucleic acid binding;mRNA catabolic process;polyribonucleotide nucleotidyltransferase activity;mRNA processing;cytoplasm;membrane;transferase activity;cytosol;hydrolase activity;mitochondrion;mitochondrial matrix;nucleic acid phosphodiester bond hydrolysis;nuclease activity;protein binding;mitochondrial intermembrane space;exonuclease activity;nucleotidyltransferase act…	7505.13	3.76568	0.163441	23.0385	1.91966e-117	5.09751e-115
ENSG00000138166	DUSP5	dual specificity phosphatase 5 [Source:HGNC Symbol;Acc:HGNC:3071]	GO:0004725;GO:0006470;GO:0008138;GO:0016311;GO:0017017;GO:0005634;GO:0016787;GO:0004721;GO:0005515;GO:0016791;GO:0005737;GO:0005654;GO:0000165;GO:0035335;GO:0051019;GO:0035970;GO:0000187;GO:0008330;GO:0000188;GO:0001706	protein tyrosine phosphatase activity;protein dephosphorylation;protein tyrosine/serine/threonine phosphatase activity;dephosphorylation;MAP kinase tyrosine/serine/threonine phosphatase activity;nucleus;hydrolase activity;phosphoprotein phosphatase activity;protein binding;phosphatase activity;cytoplasm;nucleoplasm;MAPK cascade;peptidyl-tyrosine dephosphorylation;mitogen-activated protein kinase …	12391.7	5.31152	0.309239	17.1695	4.49621e-66	3.41123e-64
ENSG00000138378	STAT4	signal transducer and activator of transcription 4 [Source:HGNC Symbol;Acc:HGNC:11365]	GO:0003677;GO:0006355;GO:0005634;GO:0007165;GO:0003700;GO:0019221;GO:0045944;GO:0005737;GO:0005515;GO:0042802;GO:0005829;GO:0000978;GO:0000981;GO:0000790;GO:0005654;GO:0006952;GO:0001228;GO:0042127;GO:0035722;GO:0007259;GO:0038155;GO:0070757;GO:0043434;GO:0038114	DNA binding;regulation of transcription, DNA-templated;nucleus;signal transduction;DNA-binding transcription factor activity;cytokine-mediated signaling pathway;positive regulation of transcription by RNA polymerase II;cytoplasm;protein binding;identical protein binding;cytosol;RNA polymerase II cis-regulatory region sequence-specific DNA binding;DNA-binding transcription factor activity, RNA pol…	10497.1	5.84964	0.265962	21.9897	3.61384e-107	7.80712e-105
ENSG00000138385	SSB	small RNA binding exonuclease protection factor La [Source:HGNC Symbol;Acc:HGNC:11316]	GO:0003676;GO:0005634;GO:0003723;GO:0006396;GO:1990904;GO:0005515;GO:0000784;GO:0075522;GO:1903608;GO:0005737;GO:1990825;GO:0000049;GO:0003729;GO:0008266;GO:0001682;GO:0006400;GO:0006409;GO:0008033;GO:0008334;GO:0042780;GO:0071045	nucleic acid binding;nucleus;RNA binding;RNA processing;ribonucleoprotein complex;protein binding;nuclear chromosome, telomeric region;IRES-dependent viral translational initiation;protein localization to cytoplasmic stress granule;cytoplasm;sequence-specific mRNA binding;tRNA binding;mRNA binding;poly(U) RNA binding;tRNA 5'-leader removal;tRNA modification;tRNA export from nucleus;tRNA processin…	8789.75	2.09935	0.0855235	24.5469	4.67094e-133	2.01816e-130
ENSG00000138442	WDR12	WD repeat domain 12 [Source:HGNC Symbol;Acc:HGNC:14098]	GO:0005515;GO:0042254;GO:0005634;GO:0005730;GO:0005654;GO:0006364;GO:0030687;GO:0051726;GO:0043021;GO:0000463;GO:0000466;GO:0042273;GO:0070545;GO:0007219	protein binding;ribosome biogenesis;nucleus;nucleolus;nucleoplasm;rRNA processing;preribosome, large subunit precursor;regulation of cell cycle;ribonucleoprotein complex binding;maturation of LSU-rRNA from tricistronic rRNA transcript (SSU-rRNA, 5.8S rRNA, LSU-rRNA);maturation of 5.8S rRNA from tricistronic rRNA transcript (SSU-rRNA, 5.8S rRNA, LSU-rRNA);ribosomal large subunit biogenesis;PeBoW c…	910.576	-2.01869	0.0930801	-21.6828	2.98009e-104	6.22692e-102
ENSG00000138496	PARP9	poly(ADP-ribose) polymerase family member 9 [Source:HGNC Symbol;Acc:HGNC:24118]	GO:0003950;GO:0005634;GO:0005737;GO:0016020;GO:0016740;GO:0005654;GO:0005829;GO:0005739;GO:0006281;GO:0006974;GO:0051607;GO:0002376;GO:0045087;GO:0006302;GO:0045893;GO:0005515;GO:0004857;GO:0000122;GO:0003714;GO:0060335;GO:0016477;GO:0032991;GO:2001034;GO:0019899;GO:0010629;GO:0042393;GO:0044389;GO:0002230;GO:0043086;GO:0010608;GO:0042531;GO:0090734;GO:1900182;GO:1990404;GO:0006471;GO:0034356;GO:…	NAD+ ADP-ribosyltransferase activity;nucleus;cytoplasm;membrane;transferase activity;nucleoplasm;cytosol;mitochondrion;DNA repair;cellular response to DNA damage stimulus;defense response to virus;immune system process;innate immune response;double-strand break repair;positive regulation of transcription, DNA-templated;protein binding;enzyme inhibitor activity;negative regulation of transcription…	10185.6	3.94297	0.205205	19.2129	2.88667e-82	3.55492e-80
ENSG00000138594	TMOD3	tropomodulin 3 [Source:HGNC Symbol;Acc:HGNC:11873]	GO:0005523;GO:0051694;GO:0030036;GO:0048821;GO:0005737;GO:0005856;GO:0003779;GO:0007015;GO:0030016;GO:0098641;GO:0098609;GO:0005912;GO:0006936;GO:0030239;GO:0005865;GO:1901992	tropomyosin binding;pointed-end actin filament capping;actin cytoskeleton organization;erythrocyte development;cytoplasm;cytoskeleton;actin binding;actin filament organization;myofibril;cadherin binding involved in cell-cell adhesion;cell-cell adhesion;adherens junction;muscle contraction;myofibril assembly;striated muscle thin filament;positive regulation of mitotic cell cycle phase transition	6595.36	1.28065	0.0799028	16.0275	8.20696e-58	4.7333e-56
ENSG00000138640	FAM13A	family with sequence similarity 13 member A [Source:HGNC Symbol;Acc:HGNC:19367]	GO:0007165;GO:0043547;GO:0005096;GO:0005829;GO:0051056	signal transduction;positive regulation of GTPase activity;GTPase activator activity;cytosol;regulation of small GTPase mediated signal transduction	600.386	-4.45851	0.226713	-19.5882	1.94975e-85	2.61595e-83
ENSG00000138642	HERC6	HECT and RLD domain containing E3 ubiquitin protein ligase family member 6 [Source:HGNC Symbol;Acc:HGNC:26072]	GO:0004842;GO:0005737;GO:0016740;GO:0005654;GO:0005829;GO:0016567;GO:0000209;GO:0002244;GO:0009617	ubiquitin-protein transferase activity;cytoplasm;transferase activity;nucleoplasm;cytosol;protein ubiquitination;protein polyubiquitination;hematopoietic progenitor cell differentiation;response to bacterium	7867.96	5.48351	0.195784	27.9996	1.64147e-172	1.30764e-169
ENSG00000138646	HERC5	HECT and RLD domain containing E3 ubiquitin protein ligase 5 [Source:HGNC Symbol;Acc:HGNC:24368]	GO:0004842;GO:0003723;GO:0005737;GO:0016740;GO:0005515;GO:0048471;GO:0051607;GO:0002376;GO:0045087;GO:0005829;GO:0000209;GO:0016567;GO:0042296;GO:0032020;GO:0032480;GO:0061630;GO:0000079;GO:0050688	ubiquitin-protein transferase activity;RNA binding;cytoplasm;transferase activity;protein binding;perinuclear region of cytoplasm;defense response to virus;immune system process;innate immune response;cytosol;protein polyubiquitination;protein ubiquitination;ISG15 transferase activity;ISG15-protein conjugation;negative regulation of type I interferon production;ubiquitin protein ligase activity;r…	22184.8	7.88951	0.246023	32.0456	2.52621e-225	7.15534e-222
ENSG00000139350	NEDD1	NEDD1 gamma-tubulin ring complex targeting factor [Source:HGNC Symbol;Acc:HGNC:7723]	GO:0005515;GO:0005737;GO:0007049;GO:0005654;GO:0005856;GO:0005886;GO:0051301;GO:0005813;GO:0005815;GO:0036064;GO:0005829;GO:0000922;GO:0000086;GO:0010389;GO:0097711;GO:0005814;GO:0071539;GO:0000242;GO:0045177	protein binding;cytoplasm;cell cycle;nucleoplasm;cytoskeleton;plasma membrane;cell division;centrosome;microtubule organizing center;ciliary basal body;cytosol;spindle pole;G2/M transition of mitotic cell cycle;regulation of G2/M transition of mitotic cell cycle;ciliary basal body-plasma membrane docking;centriole;protein localization to centrosome;pericentriolar material;apical part of cell	1498.06	1.82659	0.112839	16.1871	6.21506e-59	3.75437e-57
ENSG00000139546	TARBP2	TARBP2 subunit of RISC loading complex [Source:HGNC Symbol;Acc:HGNC:11569]	GO:0003723;GO:0003725;GO:0035197;GO:0070883;GO:0046782;GO:0090065;GO:1903798;GO:0070578;GO:0005634;GO:0005737;GO:0005654;GO:0006417;GO:0042803;GO:0005515;GO:0048471;GO:0031047;GO:0016604;GO:0042802;GO:0016442;GO:0005829;GO:0035087;GO:0019899;GO:0006469;GO:0047485;GO:0045070;GO:0010586;GO:0030422;GO:0031054;GO:0035196;GO:0035198;GO:0030423;GO:0036002;GO:0007286;GO:0007338;GO:0035264;GO:0035280;GO:…	RNA binding;double-stranded RNA binding;siRNA binding;pre-miRNA binding;regulation of viral transcription;regulation of production of siRNA involved in RNA interference;regulation of production of miRNAs involved in gene silencing by miRNA;RISC-loading complex;nucleus;cytoplasm;nucleoplasm;regulation of translation;protein homodimerization activity;protein binding;perinuclear region of cytoplasm;…	809.625	-1.48244	0.0932861	-15.8896	7.48327e-57	4.14704e-55
ENSG00000139921	TMX1	thioredoxin related transmembrane protein 1 [Source:HGNC Symbol;Acc:HGNC:15487]	GO:0045454;GO:0016020;GO:0016021;GO:0005783;GO:0005789;GO:0055114;GO:0005515;GO:0034976;GO:0015036	cell redox homeostasis;membrane;integral component of membrane;endoplasmic reticulum;endoplasmic reticulum membrane;oxidation-reduction process;protein binding;response to endoplasmic reticulum stress;disulfide oxidoreductase activity	5100.58	1.16632	0.0738194	15.7997	3.12805e-56	1.68584e-54
ENSG00000140464	PML	promyelocytic leukemia [Source:HGNC Symbol;Acc:HGNC:9113]	GO:0008270;GO:0008285;GO:0005634;GO:0005737;GO:0016020;GO:0046872;GO:0005783;GO:0005789;GO:0005768;GO:0006915;GO:0003677;GO:0005829;GO:0016567;GO:0005730;GO:0005515;GO:0016032;GO:0051607;GO:0002376;GO:0045087;GO:0048511;GO:0016605;GO:0031901;GO:0032922;GO:0043161;GO:0005654;GO:0004842;GO:0045893;GO:0000784;GO:0001666;GO:0000785;GO:0016525;GO:0031625;GO:0006355;GO:0008630;GO:0042803;GO:0030308;GO:…	zinc ion binding;negative regulation of cell population proliferation;nucleus;cytoplasm;membrane;metal ion binding;endoplasmic reticulum;endoplasmic reticulum membrane;endosome;apoptotic process;DNA binding;cytosol;protein ubiquitination;nucleolus;protein binding;viral process;defense response to virus;immune system process;innate immune response;rhythmic process;PML body;early endosome membrane;…	19467.9	4.35608	0.177943	24.4789	2.47835e-132	1.019e-129
ENSG00000140511	HAPLN3	hyaluronan and proteoglycan link protein 3 [Source:HGNC Symbol;Acc:HGNC:21446]	GO:0007155;GO:0005540;GO:0005576;GO:0005615;GO:0031012;GO:0007417;GO:0001501	cell adhesion;hyaluronic acid binding;extracellular region;extracellular space;extracellular matrix;central nervous system development;skeletal system development	3095.55	8.01996	0.336288	23.7304	1.75311e-124	5.72951e-122
ENSG00000141510	TP53	tumor protein p53 [Source:HGNC Symbol;Acc:HGNC:11998]	GO:0003677;GO:0006355;GO:0005634;GO:0005515;GO:0003700;GO:0044212;GO:0006915;GO:0005737;GO:0046872;GO:0007049;GO:0005783;GO:0005654;GO:0005759;GO:0031965;GO:0012501;GO:0048511;GO:0016605;GO:0005815;GO:0000976;GO:0016020;GO:0016021;GO:0051262;GO:0010628;GO:0008285;GO:0045944;GO:0045899;GO:0005524;GO:0005856;GO:0008270;GO:0005739;GO:0005829;GO:0005730;GO:0006974;GO:0016032;GO:0042802;GO:0006289;GO:…	DNA binding;regulation of transcription, DNA-templated;nucleus;protein binding;DNA-binding transcription factor activity;transcription regulatory region DNA binding;apoptotic process;cytoplasm;metal ion binding;cell cycle;endoplasmic reticulum;nucleoplasm;mitochondrial matrix;nuclear membrane;programmed cell death;rhythmic process;PML body;microtubule organizing center;transcription regulatory re…	1657.05	-2.64103	0.167113	-15.8013	3.04818e-56	1.64628e-54
ENSG00000141682	PMAIP1	phorbol-12-myristate-13-acetate-induced protein 1 [Source:HGNC Symbol;Acc:HGNC:9108]	GO:0006915;GO:0006919;GO:0006974;GO:0001836;GO:0005634;GO:0005739;GO:0005829;GO:0005515;GO:0043065;GO:0090200;GO:0042981;GO:2001244;GO:0005741;GO:0043280;GO:0097193;GO:0071456;GO:1900740;GO:0051607;GO:0042149;GO:0072332;GO:0072593;GO:0043517;GO:0001844;GO:1902237;GO:0043029;GO:0010917;GO:1902043;GO:0010498;GO:0046902;GO:0010907;GO:0043331	apoptotic process;activation of cysteine-type endopeptidase activity involved in apoptotic process;cellular response to DNA damage stimulus;release of cytochrome c from mitochondria;nucleus;mitochondrion;cytosol;protein binding;positive regulation of apoptotic process;positive regulation of release of cytochrome c from mitochondria;regulation of apoptotic process;positive regulation of intrinsic …	5880.53	6.48513	0.278878	23.239	1.83717e-119	5.03583e-117
ENSG00000141858	SAMD1	sterile alpha motif domain containing 1 [Source:HGNC Symbol;Acc:HGNC:17958]	GO:0005515	protein binding	1446.04	-1.57546	0.0993718	-15.8532	1.33527e-56	7.30444e-55
ENSG00000142961	MOB3C	MOB kinase activator 3C [Source:HGNC Symbol;Acc:HGNC:29800]	GO:0046872;GO:0005515	metal ion binding;protein binding	5058.06	1.99817	0.127486	15.6734	2.29906e-55	1.19608e-53
ENSG00000143398	PIP5K1A	phosphatidylinositol-4-phosphate 5-kinase type 1 alpha [Source:HGNC Symbol;Acc:HGNC:8994]	GO:0016307;GO:0046488;GO:0005634;GO:0005737;GO:0016607;GO:0016020;GO:0000166;GO:0005524;GO:0016301;GO:0016740;GO:0016310;GO:0005654;GO:0005829;GO:0005886;GO:0005925;GO:0042995;GO:0005515;GO:0008654;GO:0001726;GO:0030027;GO:0046854;GO:0032587;GO:0006909;GO:0016477;GO:0090630;GO:0007165;GO:0048041;GO:0006661;GO:0060326;GO:0072659;GO:0030216;GO:0016308;GO:0014066;GO:0031532;GO:0019900;GO:0005847;GO:…	phosphatidylinositol phosphate kinase activity;phosphatidylinositol metabolic process;nucleus;cytoplasm;nuclear speck;membrane;nucleotide binding;ATP binding;kinase activity;transferase activity;phosphorylation;nucleoplasm;cytosol;plasma membrane;focal adhesion;cell projection;protein binding;phospholipid biosynthetic process;ruffle;lamellipodium;phosphatidylinositol phosphorylation;ruffle membra…	4230.9	1.62248	0.0967147	16.7758	3.66824e-63	2.54105e-61
ENSG00000144021	CIAO1	cytosolic iron-sulfur assembly component 1 [Source:HGNC Symbol;Acc:HGNC:14280]	GO:0005515;GO:0016226;GO:0097361;GO:0005737;GO:0007059;GO:0097428;GO:0006357;GO:0008284;GO:0071817	protein binding;iron-sulfur cluster assembly;CIA complex;cytoplasm;chromosome segregation;protein maturation by iron-sulfur cluster transfer;regulation of transcription by RNA polymerase II;positive regulation of cell population proliferation;MMXD complex	4133.46	-1.13639	0.069875	-16.2631	1.80503e-59	1.11414e-57
ENSG00000144655	CSRNP1	cysteine and serine rich nuclear protein 1 [Source:HGNC Symbol;Acc:HGNC:14300]	GO:0005634;GO:0006915;GO:0003677;GO:0003700;GO:0005515;GO:0001228;GO:0043565;GO:0006355;GO:0009791;GO:0045944;GO:0048008;GO:0048705;GO:0060021;GO:0060325;GO:0000981;GO:0000790;GO:0003674	nucleus;apoptotic process;DNA binding;DNA-binding transcription factor activity;protein binding;DNA-binding transcription activator activity, RNA polymerase II-specific;sequence-specific DNA binding;regulation of transcription, DNA-templated;post-embryonic development;positive regulation of transcription by RNA polymerase II;platelet-derived growth factor receptor signaling pathway;skeletal syste…	8295.9	4.35041	0.271087	16.0456	6.13594e-58	3.56304e-56
ENSG00000145016	RUBCN	rubicon autophagy regulator [Source:HGNC Symbol;Acc:HGNC:28991]	GO:0043231;GO:0005654;GO:0005829;GO:0005768;GO:0005770;GO:0005515;GO:0006914;GO:0005764;GO:0002376;GO:0005769;GO:0006897;GO:0005794;GO:0006909;GO:0010507;GO:1901981;GO:0045806;GO:1901097;GO:0043553;GO:0071985	intracellular membrane-bounded organelle;nucleoplasm;cytosol;endosome;late endosome;protein binding;autophagy;lysosome;immune system process;early endosome;endocytosis;Golgi apparatus;phagocytosis;negative regulation of autophagy;phosphatidylinositol phosphate binding;negative regulation of endocytosis;negative regulation of autophagosome maturation;negative regulation of phosphatidylinositol 3-k…	9077.51	3.18895	0.100242	31.8115	4.48719e-222	9.53228e-219
ENSG00000145391	SETD7	SET domain containing 7, histone lysine methyltransferase [Source:HGNC Symbol;Acc:HGNC:30412]	GO:0006355;GO:0005694;GO:0018024;GO:0034968;GO:0005634;GO:0008168;GO:0032259;GO:0006325;GO:0005515;GO:0016740;GO:0005730;GO:0016279;GO:0005654;GO:0018026;GO:0018027;GO:0002039;GO:0006974;GO:0003682;GO:0018022;GO:0045471;GO:0045893;GO:0051570;GO:0070828	regulation of transcription, DNA-templated;chromosome;histone-lysine N-methyltransferase activity;histone lysine methylation;nucleus;methyltransferase activity;methylation;chromatin organization;protein binding;transferase activity;nucleolus;protein-lysine N-methyltransferase activity;nucleoplasm;peptidyl-lysine monomethylation;peptidyl-lysine dimethylation;p53 binding;cellular response to DNA da…	2507.9	-2.30407	0.144079	-15.9907	1.48265e-57	8.49344e-56
ENSG00000145901	TNIP1	TNFAIP3 interacting protein 1 [Source:HGNC Symbol;Acc:HGNC:16903]	GO:0002755;GO:0050727;GO:0070373;GO:0043124;GO:0005634;GO:0005737;GO:0005654;GO:0005829;GO:0005515;GO:0006954;GO:0042802;GO:0045944;GO:0016579;GO:0045071;GO:0050729;GO:0006412;GO:0006952;GO:0051019;GO:0009101;GO:0007159;GO:0031593;GO:0085032;GO:1903003	MyD88-dependent toll-like receptor signaling pathway;regulation of inflammatory response;negative regulation of ERK1 and ERK2 cascade;negative regulation of I-kappaB kinase/NF-kappaB signaling;nucleus;cytoplasm;nucleoplasm;cytosol;protein binding;inflammatory response;identical protein binding;positive regulation of transcription by RNA polymerase II;protein deubiquitination;negative regulation o…	81445.5	3.86056	0.206058	18.7356	2.53629e-78	2.70523e-76
ENSG00000146094	DOK3	docking protein 3 [Source:HGNC Symbol;Acc:HGNC:24583]	GO:0005737;GO:0016020;GO:0005886;GO:0005515;GO:0043312;GO:0030667;GO:0101003;GO:0007265	cytoplasm;membrane;plasma membrane;protein binding;neutrophil degranulation;secretory granule membrane;ficolin-1-rich granule membrane;Ras protein signal transduction	6887.79	-3.9482	0.24433	-16.1584	9.91188e-59	5.91742e-57
ENSG00000146192	FGD2	FYVE, RhoGEF and PH domain containing 2 [Source:HGNC Symbol;Acc:HGNC:3664]	GO:0046872;GO:0005085;GO:0005634;GO:0005737;GO:0016020;GO:0005886;GO:0005856;GO:0005794;GO:0005768;GO:0042995;GO:0005515;GO:0005769;GO:0001726;GO:0031901;GO:0030027;GO:0005089;GO:0032587;GO:0030036;GO:0005829;GO:0007010;GO:0051056;GO:0007186;GO:0046847;GO:0008360;GO:0043087;GO:0043065;GO:0031267;GO:1901981;GO:0043507	metal ion binding;guanyl-nucleotide exchange factor activity;nucleus;cytoplasm;membrane;plasma membrane;cytoskeleton;Golgi apparatus;endosome;cell projection;protein binding;early endosome;ruffle;early endosome membrane;lamellipodium;Rho guanyl-nucleotide exchange factor activity;ruffle membrane;actin cytoskeleton organization;cytosol;cytoskeleton organization;regulation of small GTPase mediated …	9287.84	2.79296	0.162541	17.1826	3.58692e-66	2.72949e-64
ENSG00000146376	ARHGAP18	Rho GTPase activating protein 18 [Source:HGNC Symbol;Acc:HGNC:21035]	GO:0007165;GO:0005737;GO:0016607;GO:0005829;GO:0005886;GO:0043547;GO:0005096;GO:0045296;GO:0051056;GO:0032956;GO:0008360;GO:0030833;GO:2000145;GO:0005881;GO:0007264;GO:0001726	signal transduction;cytoplasm;nuclear speck;cytosol;plasma membrane;positive regulation of GTPase activity;GTPase activator activity;cadherin binding;regulation of small GTPase mediated signal transduction;regulation of actin cytoskeleton organization;regulation of cell shape;regulation of actin filament polymerization;regulation of cell motility;cytoplasmic microtubule;small GTPase mediated sign…	3759.59	-3.12122	0.174337	-17.9013	1.15098e-71	1.04046e-69
ENSG00000146425	DYNLT1	dynein light chain Tctex-type 1 [Source:HGNC Symbol;Acc:HGNC:11697]	GO:0005739;GO:0005737;GO:0007049;GO:0005856;GO:0005794;GO:0003774;GO:0051301;GO:0005874;GO:0005515;GO:0016032;GO:0007399;GO:0042802;GO:0005819;GO:0005868;GO:0030286;GO:0005576;GO:0043657;GO:0005881;GO:0043312;GO:0034774;GO:1904813;GO:0046718;GO:0000132;GO:0008277;GO:0099503;GO:0050768;GO:0008022;GO:0010976;GO:0016358;GO:0019060;GO:0035022;GO:0035795;GO:0043087;GO:0048812;GO:0051493;GO:0060548;GO:…	mitochondrion;cytoplasm;cell cycle;cytoskeleton;Golgi apparatus;motor activity;cell division;microtubule;protein binding;viral process;nervous system development;identical protein binding;spindle;cytoplasmic dynein complex;dynein complex;extracellular region;host cell;cytoplasmic microtubule;neutrophil degranulation;secretory granule lumen;ficolin-1-rich granule lumen;viral entry into host cell;e…	7119.09	2.1708	0.112011	19.38	1.13947e-83	1.46704e-81
ENSG00000146457	WTAP	WT1 associated protein [Source:HGNC Symbol;Acc:HGNC:16846]	GO:0005634;GO:0080009;GO:0000381;GO:0006397;GO:0008380;GO:0005737;GO:0016607;GO:0007049;GO:0007275;GO:0031965;GO:0005515;GO:0005654;GO:0042802;GO:0016070;GO:0036396	nucleus;mRNA methylation;regulation of alternative mRNA splicing, via spliceosome;mRNA processing;RNA splicing;cytoplasm;nuclear speck;cell cycle;multicellular organism development;nuclear membrane;protein binding;nucleoplasm;identical protein binding;RNA metabolic process;RNA N6-methyladenosine methyltransferase complex	29313	3.68039	0.178687	20.5969	2.9232e-94	4.80763e-92
ENSG00000146872	TLK2	tousled like kinase 2 [Source:HGNC Symbol;Acc:HGNC:11842]	GO:0005634;GO:0005524;GO:0006468;GO:0004674;GO:0004672;GO:0000166;GO:0010507;GO:0005737;GO:0016301;GO:0016740;GO:0007049;GO:0016310;GO:0005856;GO:0006325;GO:0006974;GO:0005515;GO:0048471;GO:0005882;GO:0007059;GO:0042802;GO:0035556;GO:0018105;GO:0032435;GO:0071480;GO:0001672	nucleus;ATP binding;protein phosphorylation;protein serine/threonine kinase activity;protein kinase activity;nucleotide binding;negative regulation of autophagy;cytoplasm;kinase activity;transferase activity;cell cycle;phosphorylation;cytoskeleton;chromatin organization;cellular response to DNA damage stimulus;protein binding;perinuclear region of cytoplasm;intermediate filament;chromosome segreg…	3134	1.84637	0.0670713	27.5281	8.09956e-167	6.07276e-164
ENSG00000147065	MSN	moesin [Source:HGNC Symbol;Acc:HGNC:7373]	GO:0005856;GO:0008092;GO:0003779;GO:0045177;GO:0005634;GO:0005737;GO:0016020;GO:0005829;GO:0005886;GO:0005925;GO:0005615;GO:0016324;GO:0030175;GO:0042995;GO:0005515;GO:0007010;GO:0048471;GO:0016032;GO:0005902;GO:0031528;GO:0070062;GO:0019901;GO:0010628;GO:0071944;GO:0072562;GO:0071437;GO:0072678;GO:0045198;GO:0008360;GO:0005102;GO:0035722;GO:0005200;GO:0031982;GO:0061028;GO:0008361;GO:0022612;GO:…	cytoskeleton;cytoskeletal protein binding;actin binding;apical part of cell;nucleus;cytoplasm;membrane;cytosol;plasma membrane;focal adhesion;extracellular space;apical plasma membrane;filopodium;cell projection;protein binding;cytoskeleton organization;perinuclear region of cytoplasm;viral process;microvillus;microvillus membrane;extracellular exosome;protein kinase binding;positive regulation o…	78445.8	1.25786	0.0750177	16.7675	4.2185e-63	2.91431e-61
ENSG00000147119	CHST7	carbohydrate sulfotransferase 7 [Source:HGNC Symbol;Acc:HGNC:13817]	GO:0005975;GO:0008146;GO:0000139;GO:0016020;GO:0016021;GO:0016740;GO:0005794;GO:0006790;GO:0005802;GO:0030206;GO:0001517;GO:0006044;GO:0008459;GO:0005976	carbohydrate metabolic process;sulfotransferase activity;Golgi membrane;membrane;integral component of membrane;transferase activity;Golgi apparatus;sulfur compound metabolic process;trans-Golgi network;chondroitin sulfate biosynthetic process;N-acetylglucosamine 6-O-sulfotransferase activity;N-acetylglucosamine metabolic process;chondroitin 6-sulfotransferase activity;polysaccharide metabolic pr…	3705.31	2.70753	0.172415	15.7028	1.4472e-55	7.57538e-54
ENSG00000147130	ZMYM3	zinc finger MYM-type containing 3 [Source:HGNC Symbol;Acc:HGNC:13054]	GO:0008270;GO:0005634;GO:0046872;GO:0005654;GO:0006357;GO:0000981;GO:0007010;GO:0022604;GO:0003677;GO:0007275	zinc ion binding;nucleus;metal ion binding;nucleoplasm;regulation of transcription by RNA polymerase II;DNA-binding transcription factor activity, RNA polymerase II-specific;cytoskeleton organization;regulation of cell morphogenesis;DNA binding;multicellular organism development	848.282	-2.97412	0.177927	-16.7072	1.16115e-62	7.87236e-61
ENSG00000148153	INIP	INTS3 and NABP interacting protein [Source:HGNC Symbol;Acc:HGNC:24994]	GO:0005634;GO:0006281;GO:0006974;GO:0070876;GO:0005654;GO:0005515;GO:0010212	nucleus;DNA repair;cellular response to DNA damage stimulus;SOSS complex;nucleoplasm;protein binding;response to ionizing radiation	1754.19	-1.00683	0.057858	-17.4015	8.04017e-68	6.405e-66
ENSG00000148158	SNX30	sorting nexin family member 30 [Source:HGNC Symbol;Acc:HGNC:23685]	GO:0035091;GO:0015031;GO:0005515	phosphatidylinositol binding;protein transport;protein binding	2807.45	-2.99318	0.162134	-18.4586	4.44423e-76	4.42548e-74
ENSG00000149131	SERPING1	serpin family G member 1 [Source:HGNC Symbol;Acc:HGNC:1228]	GO:0005615;GO:0004867;GO:0030193;GO:0045916;GO:0010951;GO:0005576;GO:0005515;GO:0002376;GO:0045087;GO:0007596;GO:0007599;GO:0030449;GO:0030414;GO:0010466;GO:0006958;GO:0042730;GO:0070062;GO:0072562;GO:0062023;GO:0007568;GO:0002576;GO:0031093;GO:0008015;GO:0007597;GO:0001869	extracellular space;serine-type endopeptidase inhibitor activity;regulation of blood coagulation;negative regulation of complement activation;negative regulation of endopeptidase activity;extracellular region;protein binding;immune system process;innate immune response;blood coagulation;hemostasis;regulation of complement activation;peptidase inhibitor activity;negative regulation of peptidase ac…	631.165	5.41729	0.286394	18.8619	2.34635e-79	2.60057e-77
ENSG00000149231	CCDC82	coiled-coil domain containing 82 [Source:HGNC Symbol;Acc:HGNC:26282]	GO:0005634	nucleus	3575.89	1.69748	0.106455	15.9454	3.06571e-57	1.72519e-55
ENSG00000149289	ZC3H12C	zinc finger CCCH-type containing 12C [Source:HGNC Symbol;Acc:HGNC:29362]	GO:0046872;GO:0003674;GO:0008150;GO:0005575;GO:0016787;GO:0004518;GO:0005515;GO:0004519;GO:0005634;GO:0003729;GO:0004521;GO:0090502;GO:0036464;GO:0090305	metal ion binding;molecular_function;biological_process;cellular_component;hydrolase activity;nuclease activity;protein binding;endonuclease activity;nucleus;mRNA binding;endoribonuclease activity;RNA phosphodiester bond hydrolysis, endonucleolytic;cytoplasmic ribonucleoprotein granule;nucleic acid phosphodiester bond hydrolysis	8025.21	2.65185	0.167537	15.8283	1.98472e-56	1.07878e-54
ENSG00000149474	KAT14	lysine acetyltransferase 14 [Source:HGNC Symbol;Acc:HGNC:15904]	GO:0008080;GO:0005671;GO:0005634;GO:0005737;GO:0005515;GO:0043966;GO:0030274;GO:0004402;GO:0000086;GO:0016573	N-acetyltransferase activity;Ada2/Gcn5/Ada3 transcription activator complex;nucleus;cytoplasm;protein binding;histone H3 acetylation;LIM domain binding;histone acetyltransferase activity;G2/M transition of mitotic cell cycle;histone acetylation	338.744	-2.56199	0.119059	-21.4883	2.00419e-102	4.02289e-100
ENSG00000150347	ARID5B	AT-rich interaction domain 5B [Source:HGNC Symbol;Acc:HGNC:17362]	GO:0003677;GO:0005634;GO:0003713;GO:0051091;GO:0060612;GO:1903508;GO:0005515;GO:0006357;GO:0000976;GO:0001227;GO:0000122;GO:0005654;GO:0000977;GO:0001889;GO:0045892;GO:0001822;GO:0006807;GO:0008584;GO:0008585;GO:0009791;GO:0010761;GO:0030325;GO:0035264;GO:0045444;GO:0048008;GO:0048468;GO:0048644;GO:0048705;GO:0060021;GO:0060325;GO:0060613;GO:1990830	DNA binding;nucleus;transcription coactivator activity;positive regulation of DNA-binding transcription factor activity;adipose tissue development;positive regulation of nucleic acid-templated transcription;protein binding;regulation of transcription by RNA polymerase II;transcription regulatory region sequence-specific DNA binding;DNA-binding transcription repressor activity, RNA polymerase II-s…	4617.13	3.35644	0.189216	17.7377	2.14462e-70	1.85954e-68
ENSG00000150459	SAP18	Sin3A associated protein 18 [Source:HGNC Symbol;Acc:HGNC:10530]	GO:0006397;GO:0008380;GO:0005634;GO:0003723;GO:0005737;GO:0016607;GO:0005654;GO:0005829;GO:0005515;GO:0016604;GO:1903507;GO:0043065;GO:0000381;GO:0003714;GO:0035145;GO:0006357;GO:0048025;GO:0000118;GO:0061574	mRNA processing;RNA splicing;nucleus;RNA binding;cytoplasm;nuclear speck;nucleoplasm;cytosol;protein binding;nuclear body;negative regulation of nucleic acid-templated transcription;positive regulation of apoptotic process;regulation of alternative mRNA splicing, via spliceosome;transcription corepressor activity;exon-exon junction complex;regulation of transcription by RNA polymerase II;negative…	5644.79	1.08767	0.0614537	17.6991	4.26347e-70	3.67177e-68
ENSG00000151117	TMEM86A	transmembrane protein 86A [Source:HGNC Symbol;Acc:HGNC:26890]	GO:0016021;GO:0016020;GO:0005515;GO:0047408;GO:0047409	integral component of membrane;membrane;protein binding;alkenylglycerophosphocholine hydrolase activity;alkenylglycerophosphoethanolamine hydrolase activity	1125.86	-4.75294	0.244866	-19.3544	1.87333e-83	2.38774e-81
ENSG00000151327	FAM177A1	family with sequence similarity 177 member A1 [Source:HGNC Symbol;Acc:HGNC:19829]			2521.19	2.56623	0.14632	17.5375	7.41322e-69	6.09605e-67
ENSG00000151692	RNF144A	ring finger protein 144A [Source:HGNC Symbol;Acc:HGNC:20457]	GO:0004842;GO:0016567;GO:0016020;GO:0016021;GO:0043231;GO:0046872;GO:0016740;GO:0005886;GO:0005794;GO:0031410;GO:0005515;GO:0030659;GO:0005737;GO:0000209;GO:0006511;GO:0000151;GO:0061630;GO:0010008;GO:0031624;GO:0032436	ubiquitin-protein transferase activity;protein ubiquitination;membrane;integral component of membrane;intracellular membrane-bounded organelle;metal ion binding;transferase activity;plasma membrane;Golgi apparatus;cytoplasmic vesicle;protein binding;cytoplasmic vesicle membrane;cytoplasm;protein polyubiquitination;ubiquitin-dependent protein catabolic process;ubiquitin ligase complex;ubiquitin pr…	297.709	4.10244	0.25178	16.2574	1.97864e-59	1.21835e-57
ENSG00000151726	ACSL1	acyl-CoA synthetase long chain family member 1 [Source:HGNC Symbol;Acc:HGNC:3569]	GO:0003824;GO:0000166;GO:0016874;GO:0016020;GO:0016021;GO:0005524;GO:0005783;GO:0005789;GO:0031090;GO:0043231;GO:0005739;GO:0006629;GO:0006631;GO:0005741;GO:0005777;GO:0005778;GO:0035338;GO:0120162;GO:0036109;GO:0044539;GO:0003996;GO:0004467;GO:0047676;GO:0050197;GO:0102391;GO:0001676;GO:0019216;GO:0043651;GO:0000038;GO:0007584;GO:0008610;GO:0010033;GO:0014070;GO:0015908;GO:0019432;GO:0033211;GO:…	catalytic activity;nucleotide binding;ligase activity;membrane;integral component of membrane;ATP binding;endoplasmic reticulum;endoplasmic reticulum membrane;organelle membrane;intracellular membrane-bounded organelle;mitochondrion;lipid metabolic process;fatty acid metabolic process;mitochondrial outer membrane;peroxisome;peroxisomal membrane;long-chain fatty-acyl-CoA biosynthetic process;posit…	202935	2.98259	0.173567	17.1845	3.47167e-66	2.64969e-64
ENSG00000152242	C18orf25	chromosome 18 open reading frame 25 [Source:HGNC Symbol;Acc:HGNC:28172]	GO:0016567;GO:0005515;GO:0006511;GO:0061630	protein ubiquitination;protein binding;ubiquitin-dependent protein catabolic process;ubiquitin protein ligase activity	1835.23	1.21798	0.0655151	18.5907	3.82157e-77	3.96014e-75
ENSG00000152558	TMEM123	transmembrane protein 123 [Source:HGNC Symbol;Acc:HGNC:30138]	GO:0016020;GO:0016021;GO:0005515;GO:0031410;GO:0038023;GO:0009897;GO:0070267	membrane;integral component of membrane;protein binding;cytoplasmic vesicle;signaling receptor activity;external side of plasma membrane;oncosis	36123.5	1.99128	0.120284	16.5548	1.478e-61	9.61154e-60
ENSG00000152601	MBNL1	muscleblind like splicing regulator 1 [Source:HGNC Symbol;Acc:HGNC:6923]	GO:0046872;GO:0006397;GO:0008380;GO:0005634;GO:0003723;GO:0005737;GO:0005654;GO:0005829;GO:0005515;GO:0007399;GO:0010494;GO:0000381;GO:0043484;GO:0001701;GO:0003725;GO:0045445;GO:0030326;GO:0001069	metal ion binding;mRNA processing;RNA splicing;nucleus;RNA binding;cytoplasm;nucleoplasm;cytosol;protein binding;nervous system development;cytoplasmic stress granule;regulation of alternative mRNA splicing, via spliceosome;regulation of RNA splicing;in utero embryonic development;double-stranded RNA binding;myoblast differentiation;embryonic limb morphogenesis;regulatory region RNA binding	18089	1.86462	0.102253	18.2354	2.70414e-74	2.64115e-72
ENSG00000152778	IFIT5	interferon induced protein with tetratricopeptide repeats 5 [Source:HGNC Symbol;Acc:HGNC:13328]	GO:0005515;GO:0003723;GO:0016020;GO:0005886;GO:0042995;GO:0051607;GO:0002376;GO:0045087;GO:0000049;GO:0032587;GO:0005829;GO:0000339;GO:0045071;GO:0003690;GO:0043123;GO:0008385;GO:0015629;GO:0045177;GO:0003727;GO:0008266	protein binding;RNA binding;membrane;plasma membrane;cell projection;defense response to virus;immune system process;innate immune response;tRNA binding;ruffle membrane;cytosol;RNA cap binding;negative regulation of viral genome replication;double-stranded DNA binding;positive regulation of I-kappaB kinase/NF-kappaB signaling;IkappaB kinase complex;actin cytoskeleton;apical part of cell;single-st…	3386.68	4.482	0.285059	15.7166	1.16444e-55	6.13301e-54
ENSG00000152784	PRDM8	PR/SET domain 8 [Source:HGNC Symbol;Acc:HGNC:13993]	GO:0005515;GO:0003676;GO:0005634;GO:0046872;GO:0016740;GO:0008168;GO:0032259;GO:0003677;GO:0007399;GO:0006355;GO:0014003	protein binding;nucleic acid binding;nucleus;metal ion binding;transferase activity;methyltransferase activity;methylation;DNA binding;nervous system development;regulation of transcription, DNA-templated;oligodendrocyte development	5303.5	7.8506	0.495279	15.7978	3.22112e-56	1.72869e-54
ENSG00000153147	SMARCA5	SWI/SNF related, matrix associated, actin dependent regulator of chromatin, subfamily a, member 5 [Source:HGNC Symbol;Acc:HGNC:11101]	GO:0003677;GO:0005634;GO:0005524;GO:0016818;GO:0003676;GO:0016887;GO:0006338;GO:0031491;GO:0043044;GO:0016589;GO:0000166;GO:0005654;GO:0001650;GO:0016787;GO:0006325;GO:0006334;GO:0005515;GO:0004386;GO:0045944;GO:0034080;GO:0045815;GO:0042393;GO:0006352;GO:0006357;GO:0008094;GO:0043596;GO:0000183;GO:0006333;GO:0016584;GO:0045893;GO:1990830;GO:0000793;GO:0005677;GO:0031010;GO:0031213	DNA binding;nucleus;ATP binding;hydrolase activity, acting on acid anhydrides, in phosphorus-containing anhydrides;nucleic acid binding;ATPase activity;chromatin remodeling;nucleosome binding;ATP-dependent chromatin remodeling;NURF complex;nucleotide binding;nucleoplasm;fibrillar center;hydrolase activity;chromatin organization;nucleosome assembly;protein binding;helicase activity;positive regula…	11855.6	2.33189	0.115817	20.1341	3.71056e-90	5.43521e-88
ENSG00000153201	RANBP2	RAN binding protein 2 [Source:HGNC Symbol;Acc:HGNC:9848]	GO:0005515;GO:0046907;GO:0003755;GO:0006457;GO:0000413;GO:0005634;GO:0003723;GO:0051028;GO:0016020;GO:0015031;GO:0043231;GO:0046872;GO:0016740;GO:0031965;GO:0005643;GO:0043547;GO:0016925;GO:0005737;GO:0005096;GO:0005829;GO:0005635;GO:0075733;GO:0043657;GO:0008536;GO:0006607;GO:0006110;GO:0006406;GO:0006409;GO:0016032;GO:0019083;GO:0060964;GO:1900034;GO:0019789;GO:0005642;GO:0044615;GO:0042405;GO:…	protein binding;intracellular transport;peptidyl-prolyl cis-trans isomerase activity;protein folding;protein peptidyl-prolyl isomerization;nucleus;RNA binding;mRNA transport;membrane;protein transport;intracellular membrane-bounded organelle;metal ion binding;transferase activity;nuclear membrane;nuclear pore;positive regulation of GTPase activity;protein sumoylation;cytoplasm;GTPase activator ac…	10157.1	-1.27484	0.065264	-19.5335	5.69922e-85	7.5669e-83
ENSG00000153560	UBP1	upstream binding protein 1 [Source:HGNC Symbol;Acc:HGNC:12507]	GO:0003700;GO:0006357;GO:0005634;GO:0005654;GO:0005829;GO:0003677;GO:0005515;GO:0043565;GO:0000978;GO:0045944;GO:0000981;GO:0000790;GO:1990837;GO:0001228;GO:0032897;GO:0001525	DNA-binding transcription factor activity;regulation of transcription by RNA polymerase II;nucleus;nucleoplasm;cytosol;DNA binding;protein binding;sequence-specific DNA binding;RNA polymerase II cis-regulatory region sequence-specific DNA binding;positive regulation of transcription by RNA polymerase II;DNA-binding transcription factor activity, RNA polymerase II-specific;nuclear chromatin;sequen…	7029.71	1.30861	0.0649552	20.1462	2.90369e-90	4.30354e-88
ENSG00000153827	TRIP12	thyroid hormone receptor interactor 12 [Source:HGNC Symbol;Acc:HGNC:12306]	GO:0008270;GO:0004842;GO:0005634;GO:0016607;GO:0016740;GO:0016567;GO:0006281;GO:0006974;GO:0005515;GO:0006511;GO:0061630;GO:0005654;GO:0005829;GO:0000209;GO:0046966;GO:1901315;GO:2000779;GO:2000780;GO:0045995	zinc ion binding;ubiquitin-protein transferase activity;nucleus;nuclear speck;transferase activity;protein ubiquitination;DNA repair;cellular response to DNA damage stimulus;protein binding;ubiquitin-dependent protein catabolic process;ubiquitin protein ligase activity;nucleoplasm;cytosol;protein polyubiquitination;thyroid hormone receptor binding;negative regulation of histone H2A K63-linked ubi…	24630.7	1.32749	0.0640515	20.7254	2.04472e-95	3.45191e-93
ENSG00000154451	GBP5	guanylate binding protein 5 [Source:HGNC Symbol;Acc:HGNC:19895]	GO:0005525;GO:0003924;GO:0005737;GO:0016020;GO:0000166;GO:0005794;GO:0016787;GO:0000139;GO:0042803;GO:0048471;GO:0002376;GO:0006954;GO:0005515;GO:0042802;GO:0031410;GO:0071346;GO:1900227;GO:0032611;GO:0051289;GO:0045089;GO:0034067;GO:1900017;GO:0009617;GO:0032621	GTP binding;GTPase activity;cytoplasm;membrane;nucleotide binding;Golgi apparatus;hydrolase activity;Golgi membrane;protein homodimerization activity;perinuclear region of cytoplasm;immune system process;inflammatory response;protein binding;identical protein binding;cytoplasmic vesicle;cellular response to interferon-gamma;positive regulation of NLRP3 inflammasome complex assembly;interleukin-1 …	16206.8	9.47343	0.265485	35.5705	4.00405e-277	2.55178e-273
ENSG00000154640	BTG3	BTG anti-proliferation factor 3 [Source:HGNC Symbol;Acc:HGNC:1132]	GO:0005515;GO:0005634;GO:0005737;GO:0008285;GO:0045930	protein binding;nucleus;cytoplasm;negative regulation of cell population proliferation;negative regulation of mitotic cell cycle	3225.52	3.05376	0.131125	23.2873	5.96834e-120	1.6905e-117
ENSG00000154642	C21orf91	chromosome 21 open reading frame 91 [Source:HGNC Symbol;Acc:HGNC:16459]	GO:0030154;GO:0007399;GO:0060999;GO:0021895	cell differentiation;nervous system development;positive regulation of dendritic spine development;cerebral cortex neuron differentiation	1185.79	3.34905	0.182418	18.3545	3.03898e-75	3.01438e-73
ENSG00000155287	SLC25A28	solute carrier family 25 member 28 [Source:HGNC Symbol;Acc:HGNC:23472]	GO:0016020;GO:0016021;GO:0006811;GO:0005743;GO:0005739;GO:0055072;GO:0005381;GO:0048250	membrane;integral component of membrane;ion transport;mitochondrial inner membrane;mitochondrion;iron ion homeostasis;iron ion transmembrane transporter activity;iron import into the mitochondrion	4581.58	3.41075	0.144123	23.6639	8.49516e-124	2.74125e-121
ENSG00000155363	MOV10	Mov10 RISC complex RNA helicase [Source:HGNC Symbol;Acc:HGNC:7200]	GO:0003723;GO:0032574;GO:0035194;GO:0005634;GO:0005737;GO:0000166;GO:0005524;GO:0005829;GO:0016787;GO:0005615;GO:0005515;GO:0003724;GO:0004386;GO:0016032;GO:0031047;GO:0051607;GO:0000932;GO:0010494;GO:0061158;GO:0036464;GO:0150011;GO:0061014;GO:0043186;GO:0045652;GO:0007223;GO:0035195;GO:0010629;GO:0019034;GO:0010526;GO:0010628;GO:0035279	RNA binding;5'-3' RNA helicase activity;posttranscriptional gene silencing by RNA;nucleus;cytoplasm;nucleotide binding;ATP binding;cytosol;hydrolase activity;extracellular space;protein binding;RNA helicase activity;helicase activity;viral process;gene silencing by RNA;defense response to virus;P-body;cytoplasmic stress granule;3'-UTR-mediated mRNA destabilization;cytoplasmic ribonucleoprotein gr…	5406.22	2.66374	0.160572	16.5882	8.47817e-62	5.5275e-60
ENSG00000156017	CARNMT1	carnosine N-methyltransferase 1 [Source:HGNC Symbol;Acc:HGNC:23435]	GO:0005634;GO:0005737;GO:0016740;GO:0008168;GO:0032259;GO:0005829;GO:0042803;GO:0005515;GO:0006548;GO:0008757;GO:0030735;GO:0035498	nucleus;cytoplasm;transferase activity;methyltransferase activity;methylation;cytosol;protein homodimerization activity;protein binding;histidine catabolic process;S-adenosylmethionine-dependent methyltransferase activity;carnosine N-methyltransferase activity;carnosine metabolic process	473.652	-2.39511	0.129317	-18.5083	1.77067e-76	1.77708e-74
ENSG00000156030	MIDEAS	mitotic deacetylase associated SANT domain protein [Source:HGNC Symbol;Acc:HGNC:19853]	GO:0003677;GO:0005634;GO:0005654;GO:0003700;GO:0006355;GO:0000976;GO:0008134;GO:0000118;GO:0003676	DNA binding;nucleus;nucleoplasm;DNA-binding transcription factor activity;regulation of transcription, DNA-templated;transcription regulatory region sequence-specific DNA binding;transcription factor binding;histone deacetylase complex;nucleic acid binding	3346.16	-3.68364	0.182917	-20.1338	3.73121e-90	5.43521e-88
ENSG00000156052	GNAQ	G protein subunit alpha q [Source:HGNC Symbol;Acc:HGNC:4390]	GO:0007186;GO:0007165;GO:0003924;GO:0031683;GO:0001664;GO:0019001;GO:0050821;GO:0006469;GO:0005634;GO:0016020;GO:0046872;GO:0000166;GO:0005886;GO:0005794;GO:0005765;GO:0005525;GO:0031965;GO:0043547;GO:0005515;GO:0007213;GO:0007603;GO:0009649;GO:0001750;GO:0045202;GO:0005096;GO:0005834;GO:0007188;GO:0070062;GO:0005737;GO:0007596;GO:0030168;GO:0007189;GO:0060828;GO:0031826;GO:0001508;GO:0007202;GO:…	G protein-coupled receptor signaling pathway;signal transduction;GTPase activity;G-protein beta/gamma-subunit complex binding;G protein-coupled receptor binding;guanyl nucleotide binding;protein stabilization;negative regulation of protein kinase activity;nucleus;membrane;metal ion binding;nucleotide binding;plasma membrane;Golgi apparatus;lysosomal membrane;GTP binding;nuclear membrane;positive …	3622.23	-1.48912	0.0901485	-16.5183	2.71119e-61	1.74971e-59
ENSG00000156232	WHAMM	WASP homolog associated with actin, golgi membranes and microtubules [Source:HGNC Symbol;Acc:HGNC:30493]	GO:0003779;GO:0005737;GO:0016020;GO:0005829;GO:0005794;GO:0031410;GO:0000139;GO:0005874;GO:0030659;GO:0033116;GO:0008017;GO:0017049;GO:0006888;GO:0007015;GO:0030032;GO:0048041;GO:0034314;GO:0005793;GO:0071933;GO:0097320;GO:0051127;GO:0090527;GO:0007050	actin binding;cytoplasm;membrane;cytosol;Golgi apparatus;cytoplasmic vesicle;Golgi membrane;microtubule;cytoplasmic vesicle membrane;endoplasmic reticulum-Golgi intermediate compartment membrane;microtubule binding;GTP-Rho binding;endoplasmic reticulum to Golgi vesicle-mediated transport;actin filament organization;lamellipodium assembly;focal adhesion assembly;Arp2/3 complex-mediated actin nucle…	1679.71	1.45065	0.0814472	17.8107	5.834e-71	5.14603e-69
ENSG00000156500	FAM122C	family with sequence similarity 122C [Source:HGNC Symbol;Acc:HGNC:25202]			321.57	2.54045	0.132581	19.1518	9.34999e-82	1.12429e-79
ENSG00000156587	UBE2L6	ubiquitin conjugating enzyme E2 L6 [Source:HGNC Symbol;Acc:HGNC:12490]	GO:0016740;GO:0016567;GO:0005515;GO:0005634;GO:0031625;GO:0061631;GO:0000209;GO:0006511;GO:0000151;GO:0005654;GO:0005829;GO:0044267;GO:0004842;GO:0006464;GO:0042296;GO:0043130;GO:0019985;GO:0032020;GO:0032480;GO:0019787;GO:0019941;GO:0000166;GO:0005524	transferase activity;protein ubiquitination;protein binding;nucleus;ubiquitin protein ligase binding;ubiquitin conjugating enzyme activity;protein polyubiquitination;ubiquitin-dependent protein catabolic process;ubiquitin ligase complex;nucleoplasm;cytosol;cellular protein metabolic process;ubiquitin-protein transferase activity;cellular protein modification process;ISG15 transferase activity;ubi…	8765	2.90467	0.180372	16.1029	2.43369e-58	1.4262e-56
ENSG00000156599	ZDHHC5	zinc finger DHHC-type palmitoyltransferase 5 [Source:HGNC Symbol;Acc:HGNC:18472]	GO:0016409;GO:0016020;GO:0016021;GO:0016740;GO:0005886;GO:0016746;GO:0019706;GO:0045335;GO:0005515;GO:1903078;GO:0018345;GO:0062208;GO:1905171;GO:0030425	palmitoyltransferase activity;membrane;integral component of membrane;transferase activity;plasma membrane;transferase activity, transferring acyl groups;protein-cysteine S-palmitoyltransferase activity;phagocytic vesicle;protein binding;positive regulation of protein localization to plasma membrane;protein palmitoylation;positive regulation of pattern recognition receptor signaling pathway;posit…	11549.8	1.04099	0.0616798	16.8773	6.61556e-64	4.67157e-62
ENSG00000157106	SMG1	SMG1 nonsense mediated mRNA decay associated PI3K related kinase [Source:HGNC Symbol;Acc:HGNC:30045]	GO:0005515;GO:0004674;GO:0016301;GO:0016310;GO:0000184;GO:0005634;GO:0003723;GO:0005737;GO:0046872;GO:0000166;GO:0005524;GO:0016740;GO:0005654;GO:0006281;GO:0006974;GO:0006406;GO:0005829;GO:0010507;GO:0004672;GO:0046777;GO:0018105;GO:0031931;GO:0031932;GO:2001020;GO:0032204;GO:0042162;GO:0046854;GO:0016242;GO:0038202;GO:0006468	protein binding;protein serine/threonine kinase activity;kinase activity;phosphorylation;nuclear-transcribed mRNA catabolic process, nonsense-mediated decay;nucleus;RNA binding;cytoplasm;metal ion binding;nucleotide binding;ATP binding;transferase activity;nucleoplasm;DNA repair;cellular response to DNA damage stimulus;mRNA export from nucleus;cytosol;negative regulation of autophagy;protein kina…	17391.4	1.41362	0.0840958	16.8096	2.0751e-63	1.44927e-61
ENSG00000157617	C2CD2	C2 calcium dependent domain containing 2 [Source:HGNC Symbol;Acc:HGNC:1266]	GO:0005634;GO:0016020;GO:0016021;GO:0005829	nucleus;membrane;integral component of membrane;cytosol	799.515	-2.76048	0.1708	-16.1555	1.03923e-58	6.18974e-57
ENSG00000158717	RNF166	ring finger protein 166 [Source:HGNC Symbol;Acc:HGNC:28856]	GO:0005737;GO:0046872;GO:0016740;GO:0016567;GO:0005515;GO:0006914;GO:0002376;GO:0045087;GO:0000209;GO:0006511;GO:0061630	cytoplasm;metal ion binding;transferase activity;protein ubiquitination;protein binding;autophagy;immune system process;innate immune response;protein polyubiquitination;ubiquitin-dependent protein catabolic process;ubiquitin protein ligase activity	3116.52	-4.00109	0.162635	-24.5924	1.52498e-133	6.70256e-131
ENSG00000159202	UBE2Z	ubiquitin conjugating enzyme E2 Z [Source:HGNC Symbol;Acc:HGNC:25847]	GO:0005634;GO:0005737;GO:0000166;GO:0005524;GO:0016740;GO:0005654;GO:0005829;GO:0016567;GO:0006915;GO:0010951;GO:0005515;GO:0061631;GO:0043066;GO:0043065;GO:0004869;GO:0006511	nucleus;cytoplasm;nucleotide binding;ATP binding;transferase activity;nucleoplasm;cytosol;protein ubiquitination;apoptotic process;negative regulation of endopeptidase activity;protein binding;ubiquitin conjugating enzyme activity;negative regulation of apoptotic process;positive regulation of apoptotic process;cysteine-type endopeptidase inhibitor activity;ubiquitin-dependent protein catabolic p…	13732.8	1.91212	0.108349	17.6477	1.05892e-69	8.99799e-68
ENSG00000159256	MORC3	MORC family CW-type zinc finger 3 [Source:HGNC Symbol;Acc:HGNC:23572]	GO:0008270;GO:0005634;GO:0003723;GO:0046872;GO:0005654;GO:0005515;GO:0016032;GO:0016605;GO:0016363;GO:0006468;GO:0018105;GO:0051457;GO:0050821;GO:0007569;GO:0009791;GO:0048147	zinc ion binding;nucleus;RNA binding;metal ion binding;nucleoplasm;protein binding;viral process;PML body;nuclear matrix;protein phosphorylation;peptidyl-serine phosphorylation;maintenance of protein location in nucleus;protein stabilization;cell aging;post-embryonic development;negative regulation of fibroblast proliferation	4757.67	1.63482	0.086162	18.9737	2.81621e-80	3.20495e-78
ENSG00000159873	CCDC117	coiled-coil domain containing 117 [Source:HGNC Symbol;Acc:HGNC:26599]	GO:0005515	protein binding	3068.74	2.59096	0.164177	15.7808	4.21831e-56	2.24965e-54
ENSG00000160691	SHC1	SHC adaptor protein 1 [Source:HGNC Symbol;Acc:HGNC:10840]	GO:0005515;GO:0007165;GO:0035556;GO:0001525;GO:0030971;GO:0008284;GO:0005737;GO:0005886;GO:0005739;GO:0005759;GO:0016032;GO:0040008;GO:0038095;GO:0050900;GO:0005829;GO:0005543;GO:0000165;GO:0008286;GO:0007411;GO:0019221;GO:0001784;GO:0005159;GO:0038128;GO:0036498;GO:0000187;GO:0007173;GO:0045893;GO:0007169;GO:0071363;GO:0007176;GO:0046579;GO:0005158;GO:0070435;GO:0007265;GO:0045892;GO:0038110;GO:…	protein binding;signal transduction;intracellular signal transduction;angiogenesis;receptor tyrosine kinase binding;positive regulation of cell population proliferation;cytoplasm;plasma membrane;mitochondrion;mitochondrial matrix;viral process;regulation of growth;Fc-epsilon receptor signaling pathway;leukocyte migration;cytosol;phospholipid binding;MAPK cascade;insulin receptor signaling pathway…	4788.03	1.1464	0.0643154	17.8247	4.54692e-71	4.02466e-69
ENSG00000160710	ADAR	adenosine deaminase RNA specific [Source:HGNC Symbol;Acc:HGNC:225]	GO:0003723;GO:0006396;GO:0003726;GO:0004000;GO:0006397;GO:0005634;GO:0005737;GO:0016020;GO:0046872;GO:0005654;GO:0005730;GO:0016787;GO:0003677;GO:0005515;GO:0031047;GO:0051607;GO:0002376;GO:0045087;GO:0009615;GO:0060337;GO:0003725;GO:0045070;GO:0044387;GO:0035455;GO:0044530;GO:0008251;GO:0001649;GO:0002244;GO:0002566;GO:0006382;GO:0016553;GO:0030218;GO:0031054;GO:0035196;GO:0035280;GO:0043066;GO:…	RNA binding;RNA processing;double-stranded RNA adenosine deaminase activity;adenosine deaminase activity;mRNA processing;nucleus;cytoplasm;membrane;metal ion binding;nucleoplasm;nucleolus;hydrolase activity;DNA binding;protein binding;gene silencing by RNA;defense response to virus;immune system process;innate immune response;response to virus;type I interferon signaling pathway;double-stranded R…	34803.7	2.40915	0.10136	23.7682	7.12474e-125	2.38979e-122
ENSG00000160753	RUSC1	RUN and SH3 domain containing 1 [Source:HGNC Symbol;Acc:HGNC:17153]	GO:0005515;GO:0005634;GO:0005737;GO:0005829;GO:0005856;GO:0005794;GO:0005768;GO:0003779;GO:0031410;GO:0030054;GO:0005874;GO:0045202;GO:0005769;GO:0014069;GO:0015630;GO:0000209	protein binding;nucleus;cytoplasm;cytosol;cytoskeleton;Golgi apparatus;endosome;actin binding;cytoplasmic vesicle;cell junction;microtubule;synapse;early endosome;postsynaptic density;microtubule cytoskeleton;protein polyubiquitination	2167.92	2.23592	0.0981658	22.7761	7.91693e-115	2.01818e-112
ENSG00000162231	NXF1	nuclear RNA export factor 1 [Source:HGNC Symbol;Acc:HGNC:8071]	GO:0005515;GO:0003723;GO:0005737;GO:0042025;GO:0003676;GO:0006406;GO:0005634;GO:0051028;GO:0016607;GO:0015031;GO:0005654;GO:0005643;GO:0016032;GO:0010494;GO:0016973;GO:0005829;GO:0005635;GO:0006405;GO:0000346;GO:0003729;GO:0042405	protein binding;RNA binding;cytoplasm;host cell nucleus;nucleic acid binding;mRNA export from nucleus;nucleus;mRNA transport;nuclear speck;protein transport;nucleoplasm;nuclear pore;viral process;cytoplasmic stress granule;poly(A)+ mRNA export from nucleus;cytosol;nuclear envelope;RNA export from nucleus;transcription export complex;mRNA binding;nuclear inclusion body	13056.5	2.31863	0.132429	17.5084	1.23525e-68	1.00926e-66
ENSG00000162236	STX5	syntaxin 5 [Source:HGNC Symbol;Acc:HGNC:11440]	GO:0016020;GO:0016192;GO:0016021;GO:0006886;GO:0005829;GO:0005794;GO:0000139;GO:0005515;GO:0033116;GO:0005484;GO:0006888;GO:0006906;GO:0005789;GO:0045296;GO:0012505;GO:0031201;GO:0047485;GO:0031982;GO:0000149;GO:0048208;GO:0012507;GO:0042147;GO:0048278;GO:0045732;GO:0090166;GO:0034498;GO:1903358;GO:0048280;GO:0005783	membrane;vesicle-mediated transport;integral component of membrane;intracellular protein transport;cytosol;Golgi apparatus;Golgi membrane;protein binding;endoplasmic reticulum-Golgi intermediate compartment membrane;SNAP receptor activity;endoplasmic reticulum to Golgi vesicle-mediated transport;vesicle fusion;endoplasmic reticulum membrane;cadherin binding;endomembrane system;SNARE complex;prote…	2938.29	1.60903	0.101552	15.8442	1.5418e-56	8.4162e-55
ENSG00000162378	ZYG11B	zyg-11 family member B, cell cycle regulator [Source:HGNC Symbol;Acc:HGNC:25820]	GO:0005515;GO:0031462;GO:0006515;GO:0032436	protein binding;Cul2-RING ubiquitin ligase complex;protein quality control for misfolded or incompletely synthesized proteins;positive regulation of proteasomal ubiquitin-dependent protein catabolic process	1529.07	-1.6126	0.0962687	-16.75	5.66463e-63	3.8818e-61
ENSG00000162645	GBP2	guanylate binding protein 2 [Source:HGNC Symbol;Acc:HGNC:4183]	GO:0005634;GO:0005737;GO:0016020;GO:0000166;GO:0005654;GO:0005829;GO:0005794;GO:0016787;GO:0003924;GO:0005525;GO:0000139;GO:0042803;GO:0015629;GO:0005515;GO:0048471;GO:0031410;GO:0071346;GO:0071347;GO:0071356;GO:0006955;GO:0060333;GO:0034504;GO:0060337;GO:0050830;GO:0042832;GO:0020005	nucleus;cytoplasm;membrane;nucleotide binding;nucleoplasm;cytosol;Golgi apparatus;hydrolase activity;GTPase activity;GTP binding;Golgi membrane;protein homodimerization activity;actin cytoskeleton;protein binding;perinuclear region of cytoplasm;cytoplasmic vesicle;cellular response to interferon-gamma;cellular response to interleukin-1;cellular response to tumor necrosis factor;immune response;in…	33486.8	5.43602	0.217759	24.9624	1.56502e-137	7.52745e-135
ENSG00000162654	GBP4	guanylate binding protein 4 [Source:HGNC Symbol;Acc:HGNC:20480]	GO:0005525;GO:0003924;GO:0005634;GO:0005737;GO:0016020;GO:0005794;GO:0000166;GO:0005886;GO:0016787;GO:0005829;GO:0000139;GO:0042803;GO:0048471;GO:0005515;GO:0031410;GO:0071346;GO:0050830;GO:0042832;GO:0020005	GTP binding;GTPase activity;nucleus;cytoplasm;membrane;Golgi apparatus;nucleotide binding;plasma membrane;hydrolase activity;cytosol;Golgi membrane;protein homodimerization activity;perinuclear region of cytoplasm;protein binding;cytoplasmic vesicle;cellular response to interferon-gamma;defense response to Gram-positive bacterium;defense response to protozoan;symbiont-containing vacuole membrane	39405	7.8046	0.319754	24.3953	1.91896e-131	7.76479e-129
ENSG00000163121	NEURL3	neuralized E3 ubiquitin protein ligase 3 [Source:HGNC Symbol;Acc:HGNC:25162]	GO:0046872;GO:0016740;GO:0016567;GO:0061630	metal ion binding;transferase activity;protein ubiquitination;ubiquitin protein ligase activity	1348.02	8.56033	0.435499	19.3136	4.1313e-83	5.13733e-81
ENSG00000163125	RPRD2	regulation of nuclear pre-mRNA domain containing 2 [Source:HGNC Symbol;Acc:HGNC:29039]	GO:0005654;GO:0042795;GO:0016591;GO:0000993;GO:0031124	nucleoplasm;snRNA transcription by RNA polymerase II;RNA polymerase II, holoenzyme;RNA polymerase II complex binding;mRNA 3'-end processing	1375.79	-1.55769	0.0858782	-18.137	1.62791e-73	1.55426e-71
ENSG00000163162	RNF149	ring finger protein 149 [Source:HGNC Symbol;Acc:HGNC:23137]	GO:0016020;GO:0016021;GO:0046872;GO:0016740;GO:0016567;GO:0005737;GO:0006511;GO:0061630;GO:0031647;GO:0035690;GO:0043409	membrane;integral component of membrane;metal ion binding;transferase activity;protein ubiquitination;cytoplasm;ubiquitin-dependent protein catabolic process;ubiquitin protein ligase activity;regulation of protein stability;cellular response to drug;negative regulation of MAPK cascade	5620.66	2.00226	0.114775	17.4448	3.7704e-68	3.03202e-66
ENSG00000163568	AIM2	absent in melanoma 2 [Source:HGNC Symbol;Acc:HGNC:357]	GO:0002218;GO:0035458;GO:0005634;GO:0005737;GO:0005654;GO:0005829;GO:0005739;GO:0006915;GO:0003677;GO:0005515;GO:0002376;GO:0045087;GO:0006954;GO:0042802;GO:0032731;GO:0032088;GO:0003690;GO:0006955;GO:0051092;GO:0002230;GO:0032611;GO:0033209;GO:0035690;GO:0044546;GO:0070269;GO:1904270;GO:2001056;GO:0097169	activation of innate immune response;cellular response to interferon-beta;nucleus;cytoplasm;nucleoplasm;cytosol;mitochondrion;apoptotic process;DNA binding;protein binding;immune system process;innate immune response;inflammatory response;identical protein binding;positive regulation of interleukin-1 beta production;negative regulation of NF-kappaB transcription factor activity;double-stranded DN…	680.025	8.09876	0.426901	18.2907	9.81765e-75	9.66299e-73
ENSG00000163635	ATXN7	ataxin 7 [Source:HGNC Symbol;Acc:HGNC:10560]	GO:0005634;GO:0005737;GO:0005654;GO:0005829;GO:0005856;GO:0005730;GO:0005515;GO:0016578;GO:0016363;GO:0015630;GO:0016579;GO:0007601;GO:0000226;GO:0006997;GO:0007026;GO:0003682;GO:0042326;GO:0043569;GO:0045944	nucleus;cytoplasm;nucleoplasm;cytosol;cytoskeleton;nucleolus;protein binding;histone deubiquitination;nuclear matrix;microtubule cytoskeleton;protein deubiquitination;visual perception;microtubule cytoskeleton organization;nucleus organization;negative regulation of microtubule depolymerization;chromatin binding;negative regulation of phosphorylation;negative regulation of insulin-like growth fac…	2999.39	1.44185	0.0814339	17.7056	3.79768e-70	3.28171e-68
ENSG00000163644	PPM1K	protein phosphatase, Mg2+/Mn2+ dependent 1K [Source:HGNC Symbol;Acc:HGNC:25415]	GO:0003824;GO:0043169;GO:0006470;GO:0004722;GO:0046872;GO:0016787;GO:0005739;GO:0005759;GO:0004721;GO:0005515;GO:0009083	catalytic activity;cation binding;protein dephosphorylation;protein serine/threonine phosphatase activity;metal ion binding;hydrolase activity;mitochondrion;mitochondrial matrix;phosphoprotein phosphatase activity;protein binding;branched-chain amino acid catabolic process	4513.08	4.95456	0.188598	26.2634	5.02258e-152	3.04847e-149
ENSG00000163661	PTX3	pentraxin 3 [Source:HGNC Symbol;Acc:HGNC:9692]	GO:0005615;GO:0005576;GO:0005515;GO:0045087;GO:0042802;GO:0043312;GO:0006954;GO:0035580;GO:1904724;GO:0046597;GO:0001849;GO:0044793;GO:0046790;GO:0044869;GO:0044871;GO:1903016;GO:1903019;GO:0001872;GO:0001550;GO:0001878;GO:0008228;GO:0030198;GO:0045429;GO:0050766;GO:0031012	extracellular space;extracellular region;protein binding;innate immune response;identical protein binding;neutrophil degranulation;inflammatory response;specific granule lumen;tertiary granule lumen;negative regulation of viral entry into host cell;complement component C1q complex binding;negative regulation by host of viral process;virion binding;negative regulation by host of viral exo-alpha-si…	17240.8	7.61183	0.450704	16.9048	4.15073e-64	2.9722e-62
ENSG00000163666	HESX1	HESX homeobox 1 [Source:HGNC Symbol;Acc:HGNC:4877]	GO:0003677;GO:0006355;GO:0043565;GO:0005634;GO:0007275;GO:0000981;GO:0005515;GO:0006357;GO:0000978;GO:0000122;GO:0000790;GO:1990837;GO:0001227;GO:0003682;GO:0008022;GO:0047485;GO:0007420;GO:0030900;GO:0030916;GO:0043584;GO:0045892;GO:0048853;GO:0021983	DNA binding;regulation of transcription, DNA-templated;sequence-specific DNA binding;nucleus;multicellular organism development;DNA-binding transcription factor activity, RNA polymerase II-specific;protein binding;regulation of transcription by RNA polymerase II;RNA polymerase II cis-regulatory region sequence-specific DNA binding;negative regulation of transcription by RNA polymerase II;nuclear …	541.043	6.01052	0.252825	23.5893	4.96286e-123	1.56189e-120
ENSG00000163739	CXCL1	C-X-C motif chemokine ligand 1 [Source:HGNC Symbol;Acc:HGNC:4602]	GO:0005576;GO:0006935;GO:0006955;GO:0006952;GO:0008009;GO:0005615;GO:0043085;GO:0005515;GO:0005125;GO:0006954;GO:0008083;GO:0071222;GO:0007186;GO:0043312;GO:0007399;GO:0007165;GO:0030593;GO:0070098;GO:0005102;GO:0019221;GO:0035580;GO:1904724;GO:0008285;GO:0045236;GO:0030595;GO:0061844;GO:0035556;GO:0030036;GO:0008047	extracellular region;chemotaxis;immune response;defense response;chemokine activity;extracellular space;positive regulation of catalytic activity;protein binding;cytokine activity;inflammatory response;growth factor activity;cellular response to lipopolysaccharide;G protein-coupled receptor signaling pathway;neutrophil degranulation;nervous system development;signal transduction;neutrophil chemot…	40119.4	7.76256	0.389312	19.9615	1.19197e-88	1.70706e-86
ENSG00000163840	DTX3L	deltex E3 ubiquitin ligase 3L [Source:HGNC Symbol;Acc:HGNC:30323]	GO:0005634;GO:0005737;GO:0016020;GO:0015031;GO:0046872;GO:0016740;GO:0005654;GO:0005829;GO:0005768;GO:0016567;GO:0005765;GO:0006325;GO:0006281;GO:0006974;GO:0005515;GO:0005764;GO:0016032;GO:0004842;GO:0051865;GO:0051607;GO:0002376;GO:0045087;GO:0006511;GO:0006302;GO:0005769;GO:0007219;GO:0031901;GO:0045893;GO:0010390;GO:0004857;GO:0070936;GO:0061630;GO:0008333;GO:0000209;GO:0032991;GO:2001034;GO:…	nucleus;cytoplasm;membrane;protein transport;metal ion binding;transferase activity;nucleoplasm;cytosol;endosome;protein ubiquitination;lysosomal membrane;chromatin organization;DNA repair;cellular response to DNA damage stimulus;protein binding;lysosome;viral process;ubiquitin-protein transferase activity;protein autoubiquitination;defense response to virus;immune system process;innate immune re…	13278.6	3.09835	0.146289	21.179	1.49023e-99	2.77291e-97
ENSG00000163874	ZC3H12A	zinc finger CCCH-type containing 12A [Source:HGNC Symbol;Acc:HGNC:26259]	GO:0046872;GO:0016787;GO:0010628;GO:0010629;GO:0032088;GO:0005737;GO:0045600;GO:0032715;GO:0045019;GO:0071222;GO:0005634;GO:0003723;GO:0016020;GO:0005783;GO:0005654;GO:0005856;GO:0006915;GO:0003677;GO:0005791;GO:0007275;GO:0030154;GO:0006974;GO:0004518;GO:0005515;GO:0016032;GO:0051607;GO:0002376;GO:0007399;GO:0004519;GO:0016579;GO:0006954;GO:0036464;GO:0090503;GO:0003729;GO:0000932;GO:0001525;GO:…	metal ion binding;hydrolase activity;positive regulation of gene expression;negative regulation of gene expression;negative regulation of NF-kappaB transcription factor activity;cytoplasm;positive regulation of fat cell differentiation;negative regulation of interleukin-6 production;negative regulation of nitric oxide biosynthetic process;cellular response to lipopolysaccharide;nucleus;RNA bindin…	22247.1	4.10272	0.151753	27.035	5.73555e-161	4.06141e-158
ENSG00000164136	IL15	interleukin 15 [Source:HGNC Symbol;Acc:HGNC:5977]	GO:0005576;GO:0006955;GO:0005126;GO:0050729;GO:0005634;GO:0005737;GO:0016607;GO:0005654;GO:0005829;GO:0005615;GO:0005515;GO:0005125;GO:0042102;GO:0042531;GO:0007165;GO:0007267;GO:0005794;GO:0120163;GO:0050766;GO:0050731;GO:0008284;GO:0005768;GO:0001819;GO:0030225;GO:0035723;GO:0042119;GO:0032740;GO:0034105;GO:0007260;GO:0050778;GO:0001866;GO:0006954;GO:0007568;GO:0014732;GO:0030212;GO:0031667;GO:…	extracellular region;immune response;cytokine receptor binding;positive regulation of inflammatory response;nucleus;cytoplasm;nuclear speck;nucleoplasm;cytosol;extracellular space;protein binding;cytokine activity;positive regulation of T cell proliferation;positive regulation of tyrosine phosphorylation of STAT protein;signal transduction;cell-cell signaling;Golgi apparatus;negative regulation o…	1287.33	5.49846	0.206061	26.6376	2.49381e-156	1.67295e-153
ENSG00000164169	PRMT9	protein arginine methyltransferase 9 [Source:HGNC Symbol;Acc:HGNC:25099]	GO:0005515;GO:0016274;GO:0018216;GO:0006397;GO:0005737;GO:0016740;GO:0008168;GO:0032259;GO:0019918;GO:0035246;GO:0035247;GO:0035243;GO:0035241	protein binding;protein-arginine N-methyltransferase activity;peptidyl-arginine methylation;mRNA processing;cytoplasm;transferase activity;methyltransferase activity;methylation;peptidyl-arginine methylation, to symmetrical-dimethyl arginine;peptidyl-arginine N-methylation;peptidyl-arginine omega-N-methylation;protein-arginine omega-N symmetric methyltransferase activity;protein-arginine omega-N …	322.883	-2.12527	0.12067	-17.5959	2.64951e-69	2.22908e-67
ENSG00000164181	ELOVL7	ELOVL fatty acid elongase 7 [Source:HGNC Symbol;Acc:HGNC:26292]	GO:0016021;GO:0005783;GO:0009922;GO:0019367;GO:0042761;GO:0016020;GO:0016740;GO:0005789;GO:0006629;GO:0006631;GO:0102336;GO:0102337;GO:0102338;GO:0102756;GO:0006633;GO:0006636;GO:0034626;GO:0005515;GO:0034625;GO:0035338;GO:0030148;GO:0030176	integral component of membrane;endoplasmic reticulum;fatty acid elongase activity;fatty acid elongation, saturated fatty acid;very long-chain fatty acid biosynthetic process;membrane;transferase activity;endoplasmic reticulum membrane;lipid metabolic process;fatty acid metabolic process;3-oxo-arachidoyl-CoA synthase activity;3-oxo-cerotoyl-CoA synthase activity;3-oxo-lignoceronyl-CoA synthase act…	7165.69	7.535	0.367454	20.4741	3.66542e-93	5.80366e-91
ENSG00000164327	RICTOR	RPTOR independent companion of MTOR complex 2 [Source:HGNC Symbol;Acc:HGNC:28611]	GO:0031929;GO:0031932;GO:0005515;GO:0007275;GO:0016032;GO:0005829;GO:0032956;GO:0009792;GO:0032008;GO:0031532;GO:0032148;GO:0019901;GO:0018105;GO:0051897;GO:0051896;GO:0008047;GO:0030010;GO:0030950;GO:0042325;GO:0043022;GO:0001932;GO:0001938;GO:0010468;GO:0030838;GO:0033135;GO:0043087;GO:0050727;GO:0050731;GO:2000114	TOR signaling;TORC2 complex;protein binding;multicellular organism development;viral process;cytosol;regulation of actin cytoskeleton organization;embryo development ending in birth or egg hatching;positive regulation of TOR signaling;actin cytoskeleton reorganization;activation of protein kinase B activity;protein kinase binding;peptidyl-serine phosphorylation;positive regulation of protein kina…	5066.65	2.20787	0.0726484	30.3907	7.29331e-203	1.0329e-199
ENSG00000164400	CSF2	colony stimulating factor 2 [Source:HGNC Symbol;Acc:HGNC:2434]	GO:0005576;GO:0008083;GO:0006955;GO:0005129;GO:0010628;GO:0008284;GO:0042531;GO:0010744;GO:0043231;GO:0005615;GO:0005515;GO:0005125;GO:0000165;GO:0045892;GO:0019221;GO:2001240;GO:0043011;GO:0071803;GO:0030225;GO:0032747;GO:0097011;GO:0001821;GO:0001892;GO:0010468;GO:0030099;GO:0030223;GO:0030224;GO:0034021;GO:0034405;GO:0042045;GO:0042116;GO:0042127;GO:0045187;GO:0045637;GO:0071222;GO:0097028	extracellular region;growth factor activity;immune response;granulocyte macrophage colony-stimulating factor receptor binding;positive regulation of gene expression;positive regulation of cell population proliferation;positive regulation of tyrosine phosphorylation of STAT protein;positive regulation of macrophage derived foam cell differentiation;intracellular membrane-bounded organelle;extracel…	1704.72	10.7358	0.565267	16.6889	1.57821e-62	1.06433e-60
ENSG00000164430	CGAS	cyclic GMP-AMP synthase [Source:HGNC Symbol;Acc:HGNC:21367]	GO:0005634;GO:0005737;GO:0016020;GO:0046872;GO:0000166;GO:0005524;GO:0016740;GO:0005886;GO:0003677;GO:0005525;GO:0005829;GO:0006281;GO:0006974;GO:0016032;GO:0051607;GO:0002376;GO:0045087;GO:0016779;GO:0008289;GO:0005515;GO:0003682;GO:2000042;GO:0035861;GO:0003690;GO:0005546;GO:0032481;GO:0002218;GO:0002230;GO:0071360;GO:0038001;GO:2000774;GO:0043950;GO:0010753;GO:0061501;GO:0002637;GO:0008340;GO:…	nucleus;cytoplasm;membrane;metal ion binding;nucleotide binding;ATP binding;transferase activity;plasma membrane;DNA binding;GTP binding;cytosol;DNA repair;cellular response to DNA damage stimulus;viral process;defense response to virus;immune system process;innate immune response;nucleotidyltransferase activity;lipid binding;protein binding;chromatin binding;negative regulation of double-strand …	3293.59	3.45522	0.143044	24.1526	7.0046e-129	2.58784e-126
ENSG00000164535	DAGLB	diacylglycerol lipase beta [Source:HGNC Symbol;Acc:HGNC:28923]	GO:0006629;GO:0016020;GO:0016021;GO:0046872;GO:0005654;GO:0005886;GO:0016787;GO:0005765;GO:0016042;GO:0005515;GO:0004806;GO:0001516;GO:0045211;GO:0007216;GO:0050727;GO:0019369;GO:0022008;GO:0016298;GO:0010898;GO:0006690;GO:0007405;GO:0042136;GO:0071926;GO:0098921	lipid metabolic process;membrane;integral component of membrane;metal ion binding;nucleoplasm;plasma membrane;hydrolase activity;lysosomal membrane;lipid catabolic process;protein binding;triglyceride lipase activity;prostaglandin biosynthetic process;postsynaptic membrane;G protein-coupled glutamate receptor signaling pathway;regulation of inflammatory response;arachidonic acid metabolic process…	1592.27	-1.94674	0.120877	-16.1038	2.39768e-58	1.40833e-56
ENSG00000164548	TRA2A	transformer 2 alpha homolog [Source:HGNC Symbol;Acc:HGNC:16645]	GO:0003676;GO:0006397;GO:0008380;GO:0005634;GO:0003723;GO:0043231;GO:0005654;GO:0005730;GO:0005515;GO:0000398;GO:0048026;GO:0005681	nucleic acid binding;mRNA processing;RNA splicing;nucleus;RNA binding;intracellular membrane-bounded organelle;nucleoplasm;nucleolus;protein binding;mRNA splicing, via spliceosome;positive regulation of mRNA splicing, via spliceosome;spliceosomal complex	5169.47	1.94981	0.120077	16.2379	2.72144e-59	1.66767e-57
ENSG00000165259	HDX	highly divergent homeobox [Source:HGNC Symbol;Acc:HGNC:26411]	GO:0003677;GO:0005634;GO:0005515;GO:0045944;GO:0000981;GO:0000790;GO:0030154;GO:0001228	DNA binding;nucleus;protein binding;positive regulation of transcription by RNA polymerase II;DNA-binding transcription factor activity, RNA polymerase II-specific;nuclear chromatin;cell differentiation;DNA-binding transcription activator activity, RNA polymerase II-specific	245.581	2.90633	0.176416	16.4584	7.3026e-61	4.64234e-59
ENSG00000165699	TSC1	TSC complex subunit 1 [Source:HGNC Symbol;Acc:HGNC:12362]	GO:0005737;GO:0016020;GO:0005829;GO:0006417;GO:0017148;GO:0005515;GO:0005811;GO:0005938;GO:0030027;GO:0005886;GO:0051726;GO:0050821;GO:0008285;GO:0032991;GO:0090630;GO:0005634;GO:0032007;GO:0047485;GO:0048471;GO:0005884;GO:0051087;GO:0007160;GO:1901214;GO:0032868;GO:0008344;GO:0051492;GO:0051879;GO:0030544;GO:0101031;GO:0051894;GO:0001952;GO:0032780;GO:0016242;GO:0046627;GO:0033596;GO:0042030;GO:…	cytoplasm;membrane;cytosol;regulation of translation;negative regulation of translation;protein binding;lipid droplet;cell cortex;lamellipodium;plasma membrane;regulation of cell cycle;protein stabilization;negative regulation of cell population proliferation;protein-containing complex;activation of GTPase activity;nucleus;negative regulation of TOR signaling;protein N-terminus binding;perinuclea…	3221.6	-0.737099	0.0470157	-15.6777	2.15057e-55	1.12111e-53
ENSG00000165806	CASP7	caspase 7 [Source:HGNC Symbol;Acc:HGNC:1508]	GO:0006508;GO:0008234;GO:0004197;GO:0008233;GO:0016787;GO:0005634;GO:0005737;GO:0006915;GO:0005829;GO:0005515;GO:0005654;GO:0097194;GO:0097153;GO:0097200;GO:0072734;GO:0004190;GO:0007507;GO:0007568;GO:0009411;GO:0016485;GO:0051146;GO:0051402;GO:0071887;GO:0043231	proteolysis;cysteine-type peptidase activity;cysteine-type endopeptidase activity;peptidase activity;hydrolase activity;nucleus;cytoplasm;apoptotic process;cytosol;protein binding;nucleoplasm;execution phase of apoptosis;cysteine-type endopeptidase activity involved in apoptotic process;cysteine-type endopeptidase activity involved in execution phase of apoptosis;cellular response to staurosporin…	5752.18	2.94969	0.0958828	30.7623	8.38179e-208	1.33543e-204
ENSG00000165949	IFI27	interferon alpha inducible protein 27 [Source:HGNC Symbol;Acc:HGNC:5397]	GO:0016021;GO:0016020;GO:0006915;GO:0005634;GO:0005783;GO:0005789;GO:0005739;GO:0016032;GO:0051607;GO:0031966;GO:0002376;GO:0045087;GO:0042802;GO:0005637;GO:0043161;GO:0005515;GO:0070936;GO:0097190;GO:0003674;GO:0005635;GO:0097191;GO:0005741;GO:0060337;GO:0000122;GO:0001102;GO:0005521;GO:0044827;GO:0046825	integral component of membrane;membrane;apoptotic process;nucleus;endoplasmic reticulum;endoplasmic reticulum membrane;mitochondrion;viral process;defense response to virus;mitochondrial membrane;immune system process;innate immune response;identical protein binding;nuclear inner membrane;proteasome-mediated ubiquitin-dependent protein catabolic process;protein binding;protein K48-linked ubiquiti…	855.013	7.81044	0.449701	16.9285	2.77389e-64	1.99751e-62
ENSG00000165997	ARL5B	ADP ribosylation factor like GTPase 5B [Source:HGNC Symbol;Acc:HGNC:23052]	GO:0005525;GO:0000166;GO:0005515;GO:0005737;GO:0006886;GO:0016192;GO:0005802;GO:1903292	GTP binding;nucleotide binding;protein binding;cytoplasm;intracellular protein transport;vesicle-mediated transport;trans-Golgi network;protein localization to Golgi membrane	8889.89	3.88359	0.1924	20.1842	1.34779e-90	2.033e-88
ENSG00000166016	ABTB2	ankyrin repeat and BTB domain containing 2 [Source:HGNC Symbol;Acc:HGNC:23842]	GO:0005515;GO:0046982;GO:0005654;GO:0003674;GO:0097237	protein binding;protein heterodimerization activity;nucleoplasm;molecular_function;cellular response to toxic substance	8560.77	7.52732	0.354217	21.2179	6.52654e-100	1.22334e-97
ENSG00000166128	RAB8B	RAB8B, member RAS oncogene family [Source:HGNC Symbol;Acc:HGNC:30273]	GO:0005525;GO:0003924;GO:0016020;GO:0015031;GO:0043231;GO:0000166;GO:0005654;GO:0005886;GO:0031410;GO:0016604;GO:0030670;GO:0045335;GO:0005778;GO:0005515;GO:0030140;GO:0009306;GO:0070062;GO:0005102;GO:0006904;GO:0019003;GO:0008021;GO:0005768;GO:0072659;GO:0032869;GO:0017157;GO:0019882;GO:0055038;GO:0045046;GO:0048210;GO:0030911;GO:0031346;GO:0051461;GO:0150115;GO:0048471;GO:0051286;GO:0098793	GTP binding;GTPase activity;membrane;protein transport;intracellular membrane-bounded organelle;nucleotide binding;nucleoplasm;plasma membrane;cytoplasmic vesicle;nuclear body;phagocytic vesicle membrane;phagocytic vesicle;peroxisomal membrane;protein binding;trans-Golgi network transport vesicle;protein secretion;extracellular exosome;signaling receptor binding;vesicle docking involved in exocyt…	12560.6	2.34864	0.116203	20.2114	7.77479e-91	1.17973e-88
ENSG00000166165	CKB	creatine kinase B [Source:HGNC Symbol;Acc:HGNC:1991]	GO:0003824;GO:0016772;GO:0004111;GO:0046314;GO:0016301;GO:0005737;GO:0000166;GO:0005524;GO:0016740;GO:0016310;GO:0005829;GO:0005515;GO:0005615;GO:0070062;GO:0021762;GO:0031625;GO:0006600;GO:0007420;GO:0021549;GO:0030644;GO:0005634;GO:0030425;GO:0043025	catalytic activity;transferase activity, transferring phosphorus-containing groups;creatine kinase activity;phosphocreatine biosynthetic process;kinase activity;cytoplasm;nucleotide binding;ATP binding;transferase activity;phosphorylation;cytosol;protein binding;extracellular space;extracellular exosome;substantia nigra development;ubiquitin protein ligase binding;creatine metabolic process;brain…	14077.9	8.03083	0.413586	19.393	8.84508e-84	1.1504e-81
ENSG00000166881	NEMP1	nuclear envelope integral membrane protein 1 [Source:HGNC Symbol;Acc:HGNC:29001]	GO:0005634;GO:0016020;GO:0016021;GO:0005637;GO:0003674;GO:0008150;GO:0005635	nucleus;membrane;integral component of membrane;nuclear inner membrane;molecular_function;biological_process;nuclear envelope	6135.69	3.15733	0.179368	17.6019	2.38366e-69	2.01206e-67
ENSG00000168010	ATG16L2	autophagy related 16 like 2 [Source:HGNC Symbol;Acc:HGNC:25464]	GO:0005515;GO:0005737;GO:0015031;GO:0005654;GO:0005829;GO:0000045;GO:0000421;GO:0039689	protein binding;cytoplasm;protein transport;nucleoplasm;cytosol;autophagosome assembly;autophagosome membrane;negative stranded viral RNA replication	3782.89	-2.94475	0.167796	-17.5481	6.14906e-69	5.08934e-67
ENSG00000168062	BATF2	basic leucine zipper ATF-like transcription factor 2 [Source:HGNC Symbol;Acc:HGNC:25163]	GO:0003677;GO:0003700;GO:0006357;GO:0005634;GO:0006355;GO:0030154;GO:0005515;GO:0000978;GO:0000981;GO:0000790;GO:0043011;GO:0042832	DNA binding;DNA-binding transcription factor activity;regulation of transcription by RNA polymerase II;nucleus;regulation of transcription, DNA-templated;cell differentiation;protein binding;RNA polymerase II cis-regulatory region sequence-specific DNA binding;DNA-binding transcription factor activity, RNA polymerase II-specific;nuclear chromatin;myeloid dendritic cell differentiation;defense res…	1950.85	5.43643	0.259135	20.9589	1.5553e-97	2.77257e-95
ENSG00000168282	MGAT2	alpha-1,6-mannosyl-glycoprotein 2-beta-N-acetylglucosaminyltransferase [Source:HGNC Symbol;Acc:HGNC:7045]	GO:0016021;GO:0008455;GO:0009312;GO:0005795;GO:0016020;GO:0005794;GO:0046872;GO:0016740;GO:0016757;GO:0000139;GO:0042803;GO:0006486;GO:0030145;GO:0018279;GO:0006487;GO:0030246	integral component of membrane;alpha-1,6-mannosylglycoprotein 2-beta-N-acetylglucosaminyltransferase activity;oligosaccharide biosynthetic process;Golgi stack;membrane;Golgi apparatus;metal ion binding;transferase activity;transferase activity, transferring glycosyl groups;Golgi membrane;protein homodimerization activity;protein glycosylation;manganese ion binding;protein N-linked glycosylation v…	6016.01	1.32011	0.0811024	16.277	1.43644e-59	8.8878e-58
ENSG00000168286	THAP11	THAP domain containing 11 [Source:HGNC Symbol;Acc:HGNC:23194]	GO:0003676;GO:0005634;GO:0005737;GO:0046872;GO:0005654;GO:0005829;GO:0008270;GO:0003677;GO:0045171;GO:0005515;GO:0000978;GO:0000981;GO:0000790;GO:0001227;GO:0000122	nucleic acid binding;nucleus;cytoplasm;metal ion binding;nucleoplasm;cytosol;zinc ion binding;DNA binding;intercellular bridge;protein binding;RNA polymerase II cis-regulatory region sequence-specific DNA binding;DNA-binding transcription factor activity, RNA polymerase II-specific;nuclear chromatin;DNA-binding transcription repressor activity, RNA polymerase II-specific;negative regulation of tr…	699.781	-1.44786	0.0822742	-17.5951	2.68383e-69	2.25054e-67
ENSG00000168394	TAP1	transporter 1, ATP binding cassette subfamily B member [Source:HGNC Symbol;Acc:HGNC:43]	GO:0016021;GO:0005524;GO:0016020;GO:0055085;GO:0042626;GO:0016887;GO:0030176;GO:0042287;GO:0042825;GO:1904680;GO:0015833;GO:0015433;GO:0046979;GO:0002479;GO:0015031;GO:0000166;GO:0005783;GO:0005789;GO:0042803;GO:0005515;GO:0016032;GO:0002376;GO:0002250;GO:0034451;GO:0042605;GO:0042288;GO:0006952;GO:0015440;GO:0046978;GO:0019885;GO:0042824;GO:0030670;GO:0033116;GO:0002474;GO:1990668;GO:0043531;GO:…	integral component of membrane;ATP binding;membrane;transmembrane transport;ATPase-coupled transmembrane transporter activity;ATPase activity;integral component of endoplasmic reticulum membrane;MHC protein binding;TAP complex;peptide transmembrane transporter activity;peptide transport;ATPase-coupled peptide antigen transmembrane transporter activity;TAP2 binding;antigen processing and presentat…	24891.3	4.24	0.182023	23.2923	5.30011e-120	1.55299e-117
ENSG00000168569	TMEM223	transmembrane protein 223 [Source:HGNC Symbol;Acc:HGNC:28464]	GO:0016020;GO:0016021;GO:0007399	membrane;integral component of membrane;nervous system development	170.983	-3.23678	0.190442	-16.8986	4.61012e-64	3.29191e-62
ENSG00000169062	UPF3A	UPF3A regulator of nonsense mediated mRNA decay [Source:HGNC Symbol;Acc:HGNC:20332]	GO:0003676;GO:0000184;GO:0005634;GO:0003723;GO:0051028;GO:0005737;GO:0043231;GO:0005654;GO:0005829;GO:0005515;GO:0006913;GO:0005730;GO:0017056;GO:0045727;GO:0042162;GO:0035145	nucleic acid binding;nuclear-transcribed mRNA catabolic process, nonsense-mediated decay;nucleus;RNA binding;mRNA transport;cytoplasm;intracellular membrane-bounded organelle;nucleoplasm;cytosol;protein binding;nucleocytoplasmic transport;nucleolus;structural constituent of nuclear pore;positive regulation of translation;telomeric DNA binding;exon-exon junction complex	1724.96	-1.26197	0.0665235	-18.9697	3.03484e-80	3.4384e-78
ENSG00000169118	CSNK1G1	casein kinase 1 gamma 1 [Source:HGNC Symbol;Acc:HGNC:2454]	GO:0005524;GO:0006468;GO:0004674;GO:0004672;GO:0005737;GO:0000166;GO:0016301;GO:0016740;GO:0016310;GO:0005829;GO:0016055;GO:0005515;GO:0005634;GO:0005886;GO:0018105;GO:0006897;GO:0090263;GO:0016020;GO:0016021	ATP binding;protein phosphorylation;protein serine/threonine kinase activity;protein kinase activity;cytoplasm;nucleotide binding;kinase activity;transferase activity;phosphorylation;cytosol;Wnt signaling pathway;protein binding;nucleus;plasma membrane;peptidyl-serine phosphorylation;endocytosis;positive regulation of canonical Wnt signaling pathway;membrane;integral component of membrane	2858.33	1.6814	0.0976745	17.2141	2.08161e-66	1.60315e-64
ENSG00000169155	ZBTB43	zinc finger and BTB domain containing 43 [Source:HGNC Symbol;Acc:HGNC:17908]	GO:0005515;GO:0003676;GO:0005634;GO:0046872;GO:0003677;GO:0006357;GO:0000981;GO:0000790;GO:1990837	protein binding;nucleic acid binding;nucleus;metal ion binding;DNA binding;regulation of transcription by RNA polymerase II;DNA-binding transcription factor activity, RNA polymerase II-specific;nuclear chromatin;sequence-specific double-stranded DNA binding	3539	2.15138	0.134107	16.0419	6.51122e-58	3.77236e-56
ENSG00000169245	CXCL10	C-X-C motif chemokine ligand 10 [Source:HGNC Symbol;Acc:HGNC:10637]	GO:0005576;GO:0006935;GO:0006955;GO:0006952;GO:0008009;GO:0007186;GO:0005615;GO:0005515;GO:0008201;GO:2000479;GO:0005125;GO:0006954;GO:0071222;GO:0045944;GO:0016525;GO:0042127;GO:0042981;GO:0007165;GO:0007267;GO:0030593;GO:0070098;GO:0007166;GO:0005102;GO:0010818;GO:0019221;GO:2000406;GO:0045236;GO:0048248;GO:0007189;GO:0030595;GO:0051281;GO:0061844;GO:0007517;GO:0050918;GO:0042056;GO:0008284;GO:…	extracellular region;chemotaxis;immune response;defense response;chemokine activity;G protein-coupled receptor signaling pathway;extracellular space;protein binding;heparin binding;regulation of cAMP-dependent protein kinase activity;cytokine activity;inflammatory response;cellular response to lipopolysaccharide;positive regulation of transcription by RNA polymerase II;negative regulation of angi…	39097.5	11.0098	0.53147	20.6073	2.36026e-94	3.93253e-92
ENSG00000169248	CXCL11	C-X-C motif chemokine ligand 11 [Source:HGNC Symbol;Acc:HGNC:10638]	GO:0005576;GO:0006935;GO:0006955;GO:0006954;GO:0006952;GO:0008009;GO:0005615;GO:0005515;GO:0008201;GO:0005125;GO:0071222;GO:0007186;GO:0042127;GO:0007165;GO:0007267;GO:0030593;GO:0070098;GO:0010818;GO:0045236;GO:0048248;GO:0007189;GO:0030595;GO:0051281;GO:0061844	extracellular region;chemotaxis;immune response;inflammatory response;defense response;chemokine activity;extracellular space;protein binding;heparin binding;cytokine activity;cellular response to lipopolysaccharide;G protein-coupled receptor signaling pathway;regulation of cell population proliferation;signal transduction;cell-cell signaling;neutrophil chemotaxis;chemokine-mediated signaling pat…	8888.15	11.0513	0.59447	17.9899	2.33885e-72	2.18396e-70
ENSG00000169429	CXCL8	C-X-C motif chemokine ligand 8 [Source:HGNC Symbol;Acc:HGNC:6025]	GO:0005576;GO:0006935;GO:0006955;GO:0006952;GO:0008009;GO:0010629;GO:0060354;GO:0010628;GO:0071222;GO:0007165;GO:0005615;GO:0005515;GO:0005125;GO:0006954;GO:0001525;GO:0005153;GO:0030593;GO:0042119;GO:0007050;GO:0071347;GO:0071356;GO:0030155;GO:0007186;GO:0019722;GO:0070098;GO:0019221;GO:0034976;GO:0035556;GO:0090023;GO:0008285;GO:0045236;GO:0030595;GO:0061844;GO:0044344;GO:0045744;GO:0050930;GO:…	extracellular region;chemotaxis;immune response;defense response;chemokine activity;negative regulation of gene expression;negative regulation of cell adhesion molecule production;positive regulation of gene expression;cellular response to lipopolysaccharide;signal transduction;extracellular space;protein binding;cytokine activity;inflammatory response;angiogenesis;interleukin-8 receptor binding;…	447710	7.50786	0.368701	20.385	2.27267e-92	3.53262e-90
ENSG00000169504	CLIC4	chloride intracellular channel 4 [Source:HGNC Symbol;Acc:HGNC:13518]	GO:0005634;GO:0005737;GO:0016020;GO:0016021;GO:0005886;GO:0006811;GO:0034220;GO:0005856;GO:0005739;GO:0005829;GO:0031410;GO:0030054;GO:0030154;GO:0005244;GO:0034765;GO:0005515;GO:0048471;GO:0009986;GO:0030659;GO:0005815;GO:0005254;GO:0006821;GO:0034707;GO:0030496;GO:1902476;GO:0005813;GO:0005902;GO:0016363;GO:0015630;GO:0070062;GO:0001525;GO:0005911;GO:0015629;GO:0030216;GO:0030336;GO:0005622;GO:…	nucleus;cytoplasm;membrane;integral component of membrane;plasma membrane;ion transport;ion transmembrane transport;cytoskeleton;mitochondrion;cytosol;cytoplasmic vesicle;cell junction;cell differentiation;voltage-gated ion channel activity;regulation of ion transmembrane transport;protein binding;perinuclear region of cytoplasm;cell surface;cytoplasmic vesicle membrane;microtubule organizing cen…	30908.6	3.01279	0.149492	20.1535	2.50711e-90	3.7375e-88
ENSG00000169871	TRIM56	tripartite motif containing 56 [Source:HGNC Symbol;Acc:HGNC:19028]	GO:0008270;GO:0003723;GO:0005737;GO:0046872;GO:0016740;GO:0004842;GO:0051607;GO:0002376;GO:0045087;GO:0005654;GO:0005829;GO:0045893;GO:0000785;GO:0070534;GO:0034340;GO:0032479;GO:0032608	zinc ion binding;RNA binding;cytoplasm;metal ion binding;transferase activity;ubiquitin-protein transferase activity;defense response to virus;immune system process;innate immune response;nucleoplasm;cytosol;positive regulation of transcription, DNA-templated;chromatin;protein K63-linked ubiquitination;response to type I interferon;regulation of type I interferon production;interferon-beta produc…	13189.9	2.3066	0.0928966	24.8296	4.29917e-136	1.99262e-133
ENSG00000169957	ZNF768	zinc finger protein 768 [Source:HGNC Symbol;Acc:HGNC:26273]	GO:0003677;GO:0003676;GO:0006366;GO:0005665;GO:0005634;GO:0003723;GO:0046872;GO:0005515;GO:0003700;GO:0043565;GO:0006355	DNA binding;nucleic acid binding;transcription by RNA polymerase II;RNA polymerase II, core complex;nucleus;RNA binding;metal ion binding;protein binding;DNA-binding transcription factor activity;sequence-specific DNA binding;regulation of transcription, DNA-templated	1233.81	-2.01447	0.0811906	-24.8078	7.38855e-136	3.30437e-133
ENSG00000169967	MAP3K2	mitogen-activated protein kinase kinase kinase 2 [Source:HGNC Symbol;Acc:HGNC:6854]	GO:0005524;GO:0005515;GO:0006468;GO:0004672;GO:0005634;GO:0005737;GO:0046872;GO:0000166;GO:0004674;GO:0016301;GO:0016740;GO:0016310;GO:0005654;GO:0005829;GO:0000165;GO:0004709;GO:0045893;GO:0000186;GO:0019901;GO:0071260;GO:0000187;GO:0007257	ATP binding;protein binding;protein phosphorylation;protein kinase activity;nucleus;cytoplasm;metal ion binding;nucleotide binding;protein serine/threonine kinase activity;kinase activity;transferase activity;phosphorylation;nucleoplasm;cytosol;MAPK cascade;MAP kinase kinase kinase activity;positive regulation of transcription, DNA-templated;activation of MAPKK activity;protein kinase binding;cel…	6008.67	-2.20327	0.131849	-16.7101	1.10577e-62	7.5169e-61
ENSG00000170113	NIPA1	NIPA magnesium transporter 1 [Source:HGNC Symbol;Acc:HGNC:17043]	GO:0016021;GO:0015095;GO:0015693;GO:0016020;GO:0005886;GO:0006811;GO:0005768;GO:0005515;GO:1903830;GO:0005769;GO:0055085	integral component of membrane;magnesium ion transmembrane transporter activity;magnesium ion transport;membrane;plasma membrane;ion transport;endosome;protein binding;magnesium ion transmembrane transport;early endosome;transmembrane transport	1578.14	1.42788	0.0858262	16.6367	3.7815e-62	2.51036e-60
ENSG00000170142	UBE2E1	ubiquitin conjugating enzyme E2 E1 [Source:HGNC Symbol;Acc:HGNC:12477]	GO:0005634;GO:0000166;GO:0005524;GO:0016740;GO:0016567;GO:0005515;GO:0004842;GO:0061631;GO:0010390;GO:0000209;GO:0070936;GO:0005654;GO:0005829;GO:0031145;GO:1901990;GO:0006511;GO:0000151;GO:0042296;GO:0032020;GO:0033523	nucleus;nucleotide binding;ATP binding;transferase activity;protein ubiquitination;protein binding;ubiquitin-protein transferase activity;ubiquitin conjugating enzyme activity;histone monoubiquitination;protein polyubiquitination;protein K48-linked ubiquitination;nucleoplasm;cytosol;anaphase-promoting complex-dependent catabolic process;regulation of mitotic cell cycle phase transition;ubiquitin-…	7676.51	2.00061	0.12462	16.0535	5.39889e-58	3.14939e-56
ENSG00000170345	FOS	Fos proto-oncogene, AP-1 transcription factor subunit [Source:HGNC Symbol;Acc:HGNC:3796]	GO:0003677;GO:0006355;GO:0003700;GO:0006357;GO:0005667;GO:0007179;GO:0005634;GO:0034614;GO:0000976;GO:0045893;GO:0005737;GO:0005783;GO:0005654;GO:0005829;GO:0005515;GO:0038095;GO:0000978;GO:0000981;GO:0000790;GO:1990837;GO:0006954;GO:0070412;GO:0006366;GO:0019221;GO:1902895;GO:0045944;GO:0008134;GO:0071276;GO:0060395;GO:1901216;GO:0032993;GO:0000979;GO:0001102;GO:0001228;GO:0003682;GO:0003690;GO:…	DNA binding;regulation of transcription, DNA-templated;DNA-binding transcription factor activity;regulation of transcription by RNA polymerase II;transcription factor complex;transforming growth factor beta receptor signaling pathway;nucleus;cellular response to reactive oxygen species;transcription regulatory region sequence-specific DNA binding;positive regulation of transcription, DNA-template…	2774.02	-4.62721	0.248055	-18.6434	1.42785e-77	1.49789e-75
ENSG00000170542	SERPINB9	serpin family B member 9 [Source:HGNC Symbol;Acc:HGNC:8955]	GO:0005615;GO:0004867;GO:0005634;GO:0005737;GO:0016020;GO:0005794;GO:0043066;GO:0005654;GO:0005829;GO:0010951;GO:0005515;GO:0006955;GO:0030414;GO:0010466;GO:0006915;GO:0043154;GO:0070062;GO:0010628;GO:0062023;GO:0002020;GO:0071391;GO:0043027;GO:0009617;GO:0042270;GO:0002448;GO:0033668	extracellular space;serine-type endopeptidase inhibitor activity;nucleus;cytoplasm;membrane;Golgi apparatus;negative regulation of apoptotic process;nucleoplasm;cytosol;negative regulation of endopeptidase activity;protein binding;immune response;peptidase inhibitor activity;negative regulation of peptidase activity;apoptotic process;negative regulation of cysteine-type endopeptidase activity inv…	34078.7	6.32923	0.250378	25.2787	5.47654e-141	2.68477e-138
ENSG00000170581	STAT2	signal transducer and activator of transcription 2 [Source:HGNC Symbol;Acc:HGNC:11363]	GO:0003677;GO:0006355;GO:0005634;GO:0007165;GO:0003700;GO:0005737;GO:0005829;GO:0005886;GO:0005515;GO:0016032;GO:0051607;GO:0042802;GO:0000978;GO:0045944;GO:0000981;GO:0000790;GO:0005654;GO:0006952;GO:0001228;GO:0019221;GO:0060337;GO:0042127;GO:0006357;GO:0044389;GO:0007259;GO:0001932;GO:0043434;GO:0090140	DNA binding;regulation of transcription, DNA-templated;nucleus;signal transduction;DNA-binding transcription factor activity;cytoplasm;cytosol;plasma membrane;protein binding;viral process;defense response to virus;identical protein binding;RNA polymerase II cis-regulatory region sequence-specific DNA binding;positive regulation of transcription by RNA polymerase II;DNA-binding transcription fact…	36651.7	3.76567	0.155402	24.2314	1.03993e-129	3.9567e-127
ENSG00000170855	TRIAP1	TP53 regulated inhibitor of apoptosis 1 [Source:HGNC Symbol;Acc:HGNC:26937]	GO:0045944;GO:0043154;GO:0005737;GO:0043066;GO:0005654;GO:0005739;GO:0006915;GO:0006869;GO:0005515;GO:0048471;GO:0005758;GO:0120009;GO:0097035;GO:0032991;GO:0042981;GO:1990050;GO:0002039;GO:0006977;GO:0015914;GO:0030330;GO:0034644;GO:0090201;GO:1902166;GO:2001140	positive regulation of transcription by RNA polymerase II;negative regulation of cysteine-type endopeptidase activity involved in apoptotic process;cytoplasm;negative regulation of apoptotic process;nucleoplasm;mitochondrion;apoptotic process;lipid transport;protein binding;perinuclear region of cytoplasm;mitochondrial intermembrane space;intermembrane lipid transfer;regulation of membrane lipid …	653.938	-1.76857	0.102128	-17.3135	3.72036e-67	2.90028e-65
ENSG00000172183	ISG20	interferon stimulated exonuclease gene 20 [Source:HGNC Symbol;Acc:HGNC:6130]	GO:0003676;GO:0005634;GO:0003723;GO:0005737;GO:0046872;GO:0016787;GO:0005730;GO:0004518;GO:0051607;GO:0002376;GO:0045087;GO:0004527;GO:0015030;GO:0016605;GO:0000175;GO:0090503;GO:0006364;GO:0030619;GO:0005654;GO:0009615;GO:0045071;GO:0000738;GO:0006401;GO:0060337;GO:0034511;GO:0008310;GO:0008859;GO:0030620	nucleic acid binding;nucleus;RNA binding;cytoplasm;metal ion binding;hydrolase activity;nucleolus;nuclease activity;defense response to virus;immune system process;innate immune response;exonuclease activity;Cajal body;PML body;3'-5'-exoribonuclease activity;RNA phosphodiester bond hydrolysis, exonucleolytic;rRNA processing;U1 snRNA binding;nucleoplasm;response to virus;negative regulation of vir…	14565.2	10.2157	0.350182	28.944	3.33498e-184	3.40062e-181
ENSG00000172349	IL16	interleukin 16 [Source:HGNC Symbol;Acc:HGNC:5980]	GO:0005515;GO:0005125;GO:0050729;GO:0032735;GO:0032755;GO:0005634;GO:0005737;GO:0016607;GO:0005829;GO:0005886;GO:0005576;GO:0005615;GO:0006935;GO:0016032;GO:0090543;GO:0006955;GO:0019221;GO:0030595;GO:0050930;GO:0051924;GO:0042609;GO:0032730;GO:0007165	protein binding;cytokine activity;positive regulation of inflammatory response;positive regulation of interleukin-12 production;positive regulation of interleukin-6 production;nucleus;cytoplasm;nuclear speck;cytosol;plasma membrane;extracellular region;extracellular space;chemotaxis;viral process;Flemming body;immune response;cytokine-mediated signaling pathway;leukocyte chemotaxis;induction of p…	1029.46	-4.71381	0.215433	-21.8286	1.24291e-105	2.64036e-103
ENSG00000172432	GTPBP2	GTP binding protein 2 [Source:HGNC Symbol;Acc:HGNC:4670]	GO:0000166;GO:0005525;GO:0003924;GO:0043231;GO:0005515;GO:0070966;GO:0072344;GO:0005576;GO:0042802;GO:0008150;GO:0003746;GO:0006414;GO:0002576;GO:0031093	nucleotide binding;GTP binding;GTPase activity;intracellular membrane-bounded organelle;protein binding;nuclear-transcribed mRNA catabolic process, no-go decay;rescue of stalled ribosome;extracellular region;identical protein binding;biological_process;translation elongation factor activity;translational elongation;platelet degranulation;platelet alpha granule lumen	8917.29	2.38113	0.0938968	25.3587	7.20424e-142	3.67301e-139
ENSG00000172613	RAD9A	RAD9 checkpoint clamp component A [Source:HGNC Symbol;Acc:HGNC:9827]	GO:0006281;GO:0000077;GO:0030896;GO:0005634;GO:0005654;GO:0016787;GO:0006974;GO:0090305;GO:0004518;GO:0017124;GO:0005515;GO:0004527;GO:0019901;GO:0031573;GO:0019899;GO:1901796;GO:0006260;GO:0042826;GO:0071479;GO:0008408;GO:0008853;GO:0000076;GO:1902231;GO:0005737	DNA repair;DNA damage checkpoint;checkpoint clamp complex;nucleus;nucleoplasm;hydrolase activity;cellular response to DNA damage stimulus;nucleic acid phosphodiester bond hydrolysis;nuclease activity;SH3 domain binding;protein binding;exonuclease activity;protein kinase binding;intra-S DNA damage checkpoint;enzyme binding;regulation of signal transduction by p53 class mediator;DNA replication;his…	1266.4	2.27266	0.144301	15.7483	7.05396e-56	3.74624e-54
ENSG00000172667	ZMAT3	zinc finger matrin-type 3 [Source:HGNC Symbol;Acc:HGNC:29983]	GO:0008270;GO:0003676;GO:0046872;GO:0005634;GO:0003723;GO:0015031;GO:0005654;GO:0005886;GO:0006915;GO:0005730;GO:0006974;GO:0005515;GO:0040008;GO:0043065	zinc ion binding;nucleic acid binding;metal ion binding;nucleus;RNA binding;protein transport;nucleoplasm;plasma membrane;apoptotic process;nucleolus;cellular response to DNA damage stimulus;protein binding;regulation of growth;positive regulation of apoptotic process	1101.61	-2.74321	0.130292	-21.0472	2.42481e-98	4.41524e-96
ENSG00000173039	RELA	RELA proto-oncogene, NF-kB subunit [Source:HGNC Symbol;Acc:HGNC:9955]	GO:0003677;GO:0006355;GO:0005634;GO:0005737;GO:0042025;GO:0003700;GO:0051092;GO:0071159;GO:0035924;GO:0071222;GO:0045944;GO:0071356;GO:1902004;GO:0043066;GO:0005829;GO:0031490;GO:0042803;GO:0005515;GO:0016032;GO:0051607;GO:0006954;GO:0042802;GO:0045893;GO:0038095;GO:0045087;GO:0003682;GO:0050852;GO:0005654;GO:0000981;GO:0000122;GO:0000977;GO:0000790;GO:0000978;GO:0001227;GO:0019901;GO:0002223;GO:…	DNA binding;regulation of transcription, DNA-templated;nucleus;cytoplasm;host cell nucleus;DNA-binding transcription factor activity;positive regulation of NF-kappaB transcription factor activity;NF-kappaB complex;cellular response to vascular endothelial growth factor stimulus;cellular response to lipopolysaccharide;positive regulation of transcription by RNA polymerase II;cellular response to t…	12539.9	2.74428	0.1244	22.0599	7.67875e-108	1.67305e-105
ENSG00000173193	PARP14	poly(ADP-ribose) polymerase family member 14 [Source:HGNC Symbol;Acc:HGNC:29232]	GO:0003950;GO:0005634;GO:0005737;GO:0016020;GO:0016740;GO:0005829;GO:0005886;GO:0016757;GO:0002376;GO:0045087;GO:1903507;GO:0005515;GO:0003714;GO:0019899;GO:0010629;GO:0042532;GO:0042531;GO:1990404;GO:0060336;GO:0006471;GO:0070212;GO:0140289;GO:1902216	NAD+ ADP-ribosyltransferase activity;nucleus;cytoplasm;membrane;transferase activity;cytosol;plasma membrane;transferase activity, transferring glycosyl groups;immune system process;innate immune response;negative regulation of nucleic acid-templated transcription;protein binding;transcription corepressor activity;enzyme binding;negative regulation of gene expression;negative regulation of tyrosi…	60729.5	4.77354	0.160332	29.7718	9.05146e-195	1.1537e-191
ENSG00000173638	SLC19A1	solute carrier family 19 member 1 [Source:HGNC Symbol;Acc:HGNC:10937]	GO:0016021;GO:0090482;GO:0051180;GO:0005887;GO:0008518;GO:0015350;GO:0015884;GO:0051958;GO:0016020;GO:0035461;GO:0005886;GO:0016324;GO:0015297;GO:0016323;GO:0005542;GO:0055085;GO:0150104;GO:0008514;GO:0015711;GO:0046655;GO:0008517;GO:0061507;GO:0140360;GO:0007565;GO:0098838;GO:0140361;GO:1904447;GO:0031526	integral component of membrane;vitamin transmembrane transporter activity;vitamin transport;integral component of plasma membrane;folate:anion antiporter activity;methotrexate transmembrane transporter activity;folic acid transport;methotrexate transport;membrane;vitamin transmembrane transport;plasma membrane;apical plasma membrane;antiporter activity;basolateral plasma membrane;folic acid bindi…	352.219	-3.87113	0.24652	-15.6612	2.78792e-55	1.44745e-53
ENSG00000173786	CNP	2',3'-cyclic nucleotide 3' phosphodiesterase [Source:HGNC Symbol;Acc:HGNC:2158]	GO:0016020;GO:0004113;GO:0009214;GO:0005615;GO:0005737;GO:0003723;GO:0005654;GO:0005829;GO:0016787;GO:0042470;GO:0045202;GO:0070062;GO:0021762;GO:0007268;GO:0030551;GO:0000226;GO:0007409;GO:0007568;GO:0008344;GO:0009636;GO:0030900;GO:0032496;GO:0046902;GO:0048709;GO:0005741;GO:0005743;GO:0005886;GO:0005902;GO:0031143;GO:0035748;GO:0035749;GO:0042995;GO:0043209;GO:0048471	membrane;2',3'-cyclic-nucleotide 3'-phosphodiesterase activity;cyclic nucleotide catabolic process;extracellular space;cytoplasm;RNA binding;nucleoplasm;cytosol;hydrolase activity;melanosome;synapse;extracellular exosome;substantia nigra development;chemical synaptic transmission;cyclic nucleotide binding;microtubule cytoskeleton organization;axonogenesis;aging;adult locomotory behavior;response …	12112.8	3.1154	0.106875	29.1494	8.49e-187	9.40988e-184
ENSG00000173821	RNF213	ring finger protein 213 [Source:HGNC Symbol;Acc:HGNC:14539]	GO:0046872;GO:0005730;GO:0005829;GO:0004842;GO:0016567;GO:0016887;GO:0001525;GO:0005737;GO:0016020;GO:0016740;GO:0016787;GO:0051865;GO:0006511;GO:0002040;GO:0000209;GO:0051260;GO:2000051	metal ion binding;nucleolus;cytosol;ubiquitin-protein transferase activity;protein ubiquitination;ATPase activity;angiogenesis;cytoplasm;membrane;transferase activity;hydrolase activity;protein autoubiquitination;ubiquitin-dependent protein catabolic process;sprouting angiogenesis;protein polyubiquitination;protein homooligomerization;negative regulation of non-canonical Wnt signaling pathway	114142	3.62285	0.135487	26.739	1.65984e-157	1.14359e-154
ENSG00000173905	GOLIM4	golgi integral membrane protein 4 [Source:HGNC Symbol;Acc:HGNC:15448]	GO:0000139;GO:0016020;GO:0016021;GO:0005794;GO:0005768;GO:0010008;GO:0032580;GO:0005796;GO:0005801;GO:0030133;GO:0030139	Golgi membrane;membrane;integral component of membrane;Golgi apparatus;endosome;endosome membrane;Golgi cisterna membrane;Golgi lumen;cis-Golgi network;transport vesicle;endocytic vesicle	3475.92	-1.48762	0.0933751	-15.9314	3.83498e-57	2.14389e-55
ENSG00000174130	TLR6	toll like receptor 6 [Source:HGNC Symbol;Acc:HGNC:16711]	GO:0016021;GO:0005515;GO:0007165;GO:0006954;GO:0004888;GO:0002755;GO:0050707;GO:0034150;GO:0042496;GO:1904646;GO:0032717;GO:0010628;GO:1900017;GO:0140052;GO:0043032;GO:0016020;GO:0005886;GO:0005794;GO:0016787;GO:0031410;GO:0045121;GO:0002376;GO:0045087;GO:0006955;GO:0035663;GO:0042802;GO:0030670;GO:0002224;GO:0005887;GO:0050135;GO:0061809;GO:0038023;GO:0032755;GO:1900227;GO:0001540;GO:0005102;GO:…	integral component of membrane;protein binding;signal transduction;inflammatory response;transmembrane signaling receptor activity;MyD88-dependent toll-like receptor signaling pathway;regulation of cytokine secretion;toll-like receptor 6 signaling pathway;detection of diacyl bacterial lipopeptide;cellular response to amyloid-beta;negative regulation of interleukin-8 production;positive regulation…	1486.43	-3.3121	0.188789	-17.537	7.47698e-69	6.12872e-67
ENSG00000174282	ZBTB4	zinc finger and BTB domain containing 4 [Source:HGNC Symbol;Acc:HGNC:23847]	GO:0005515;GO:0003676;GO:0005634;GO:0046872;GO:0005654;GO:0005829;GO:0003677;GO:0005694;GO:0006974;GO:0042803;GO:0016604;GO:0043565;GO:0003700;GO:0001227;GO:0000122;GO:0019901;GO:0006355;GO:0045892;GO:0000977;GO:0008327;GO:0010428	protein binding;nucleic acid binding;nucleus;metal ion binding;nucleoplasm;cytosol;DNA binding;chromosome;cellular response to DNA damage stimulus;protein homodimerization activity;nuclear body;sequence-specific DNA binding;DNA-binding transcription factor activity;DNA-binding transcription repressor activity, RNA polymerase II-specific;negative regulation of transcription by RNA polymerase II;pr…	2787.18	-1.89242	0.100405	-18.8468	3.11899e-79	3.42713e-77
ENSG00000174306	ZHX3	zinc fingers and homeoboxes 3 [Source:HGNC Symbol;Acc:HGNC:15935]	GO:0003677;GO:0005634;GO:0005654;GO:0003676;GO:0046872;GO:0003700;GO:0030154;GO:0042803;GO:0005515;GO:0006357;GO:0000981;GO:0000790;GO:0045892;GO:0046982;GO:0045669;GO:0000977;GO:0001227;GO:0000122	DNA binding;nucleus;nucleoplasm;nucleic acid binding;metal ion binding;DNA-binding transcription factor activity;cell differentiation;protein homodimerization activity;protein binding;regulation of transcription by RNA polymerase II;DNA-binding transcription factor activity, RNA polymerase II-specific;nuclear chromatin;negative regulation of transcription, DNA-templated;protein heterodimerization…	512.94	-3.44114	0.171828	-19.995	6.08776e-89	8.76776e-87
ENSG00000174516	PELI3	pellino E3 ubiquitin protein ligase family member 3 [Source:HGNC Symbol;Acc:HGNC:30010]	GO:0061630;GO:0000209;GO:0008592;GO:0016740;GO:0016567;GO:0005515;GO:0008063;GO:0005829;GO:0070498;GO:0070534;GO:0010804;GO:2001237	ubiquitin protein ligase activity;protein polyubiquitination;regulation of Toll signaling pathway;transferase activity;protein ubiquitination;protein binding;Toll signaling pathway;cytosol;interleukin-1-mediated signaling pathway;protein K63-linked ubiquitination;negative regulation of tumor necrosis factor-mediated signaling pathway;negative regulation of extrinsic apoptotic signaling pathway	424.15	-2.63502	0.128326	-20.5124	1.66967e-93	2.6602e-91
ENSG00000176102	CSTF3	cleavage stimulation factor subunit 3 [Source:HGNC Symbol;Acc:HGNC:2485]	GO:0005634;GO:0005515;GO:0006396;GO:0006397;GO:0003723;GO:0005654;GO:0003729;GO:0031124;GO:0000398;GO:0006369;GO:0006378;GO:0006379;GO:0031123	nucleus;protein binding;RNA processing;mRNA processing;RNA binding;nucleoplasm;mRNA binding;mRNA 3'-end processing;mRNA splicing, via spliceosome;termination of RNA polymerase II transcription;mRNA polyadenylation;mRNA cleavage;RNA 3'-end processing	2004.11	1.51177	0.0895398	16.8836	5.94549e-64	4.22179e-62
ENSG00000176463	SLCO3A1	solute carrier organic anion transporter family member 3A1 [Source:HGNC Symbol;Acc:HGNC:10952]	GO:0005515;GO:0016020;GO:0055085;GO:0005886;GO:0001934;GO:0016021;GO:0006811;GO:0005887;GO:0015347;GO:0043252;GO:0051092;GO:0150104;GO:0015732	protein binding;membrane;transmembrane transport;plasma membrane;positive regulation of protein phosphorylation;integral component of membrane;ion transport;integral component of plasma membrane;sodium-independent organic anion transmembrane transporter activity;sodium-independent organic anion transport;positive regulation of NF-kappaB transcription factor activity;transport across blood-brain b…	5378.83	2.08296	0.0914825	22.7687	9.37745e-115	2.36683e-112
ENSG00000177409	SAMD9L	sterile alpha motif domain containing 9 like [Source:HGNC Symbol;Acc:HGNC:1349]	GO:0005515;GO:0005768;GO:0005769;GO:0005737	protein binding;endosome;early endosome;cytoplasm	25824.9	5.6021	0.248292	22.5582	1.11665e-112	2.68544e-110
ENSG00000177707	NECTIN3	nectin cell adhesion molecule 3 [Source:HGNC Symbol;Acc:HGNC:17664]	GO:0007155;GO:0042803;GO:0007286;GO:0005911;GO:0050839;GO:0016020;GO:0016021;GO:0005886;GO:0030054;GO:0005515;GO:0045202;GO:0045211;GO:0005912;GO:0007156;GO:0034332;GO:0007157;GO:0043296;GO:0061951;GO:0002089;GO:0009566;GO:0060042;GO:0098609;GO:1902414;GO:0030424;GO:0030425;GO:0044291;GO:0098686;GO:0099061	cell adhesion;protein homodimerization activity;spermatid development;cell-cell junction;cell adhesion molecule binding;membrane;integral component of membrane;plasma membrane;cell junction;protein binding;synapse;postsynaptic membrane;adherens junction;homophilic cell adhesion via plasma membrane adhesion molecules;adherens junction organization;heterophilic cell-cell adhesion via plasma membran…	193.646	5.80577	0.327757	17.4459	3.69536e-68	2.99055e-66
ENSG00000177917	ARL6IP6	ADP ribosylation factor like GTPase 6 interacting protein 6 [Source:HGNC Symbol;Acc:HGNC:24048]	GO:0005634;GO:0016020;GO:0016021;GO:0005515;GO:0005637	nucleus;membrane;integral component of membrane;protein binding;nuclear inner membrane	1523.37	1.79997	0.0772843	23.2894	5.67124e-120	1.64285e-117
ENSG00000178685	PARP10	poly(ADP-ribose) polymerase family member 10 [Source:HGNC Symbol;Acc:HGNC:25895]	GO:0003950;GO:0005794;GO:0016740;GO:0005730;GO:0005829;GO:0016757;GO:0005634;GO:0005737;GO:0006281;GO:0006974;GO:0005515;GO:1903507;GO:0003714;GO:0045071;GO:0032088;GO:0010629;GO:1990404;GO:0070212;GO:0070213;GO:0048147;GO:0006471;GO:0019985;GO:0034356;GO:1900045;GO:0070530;GO:0140289;GO:0010847;GO:0003676	NAD+ ADP-ribosyltransferase activity;Golgi apparatus;transferase activity;nucleolus;cytosol;transferase activity, transferring glycosyl groups;nucleus;cytoplasm;DNA repair;cellular response to DNA damage stimulus;protein binding;negative regulation of nucleic acid-templated transcription;transcription corepressor activity;negative regulation of viral genome replication;negative regulation of NF-k…	9256.35	2.34612	0.100304	23.3899	5.41625e-121	1.62437e-118
ENSG00000179021	C3orf38	chromosome 3 open reading frame 38 [Source:HGNC Symbol;Acc:HGNC:28384]	GO:0005634;GO:0006915;GO:0003674;GO:0043065	nucleus;apoptotic process;molecular_function;positive regulation of apoptotic process	2310.76	1.85802	0.107978	17.207	2.35268e-66	1.80646e-64
ENSG00000179115	FARSA	phenylalanyl-tRNA synthetase subunit alpha [Source:HGNC Symbol;Acc:HGNC:3592]	GO:0005524;GO:0005737;GO:0000049;GO:0004812;GO:0000166;GO:0043039;GO:0004826;GO:0006432;GO:0003723;GO:0016020;GO:0006412;GO:0016874;GO:0005515;GO:0005829;GO:0006418;GO:0051290;GO:0009328	ATP binding;cytoplasm;tRNA binding;aminoacyl-tRNA ligase activity;nucleotide binding;tRNA aminoacylation;phenylalanine-tRNA ligase activity;phenylalanyl-tRNA aminoacylation;RNA binding;membrane;translation;ligase activity;protein binding;cytosol;tRNA aminoacylation for protein translation;protein heterotetramerization;phenylalanine-tRNA ligase complex	2707.85	-1.50839	0.0882315	-17.0954	1.60636e-65	1.20439e-63
ENSG00000179981	TSHZ1	teashirt zinc finger homeobox 1 [Source:HGNC Symbol;Acc:HGNC:10669]	GO:0003677;GO:0003676;GO:0005634;GO:0046872;GO:0007275;GO:0006357;GO:0003682;GO:0010468;GO:0000981;GO:0000790;GO:0009952;GO:0042474;GO:0060023	DNA binding;nucleic acid binding;nucleus;metal ion binding;multicellular organism development;regulation of transcription by RNA polymerase II;chromatin binding;regulation of gene expression;DNA-binding transcription factor activity, RNA polymerase II-specific;nuclear chromatin;anterior/posterior pattern specification;middle ear morphogenesis;soft palate development	510.657	-2.9706	0.169103	-17.5511	5.83823e-69	4.84782e-67
ENSG00000180011	ZADH2	zinc binding alcohol dehydrogenase domain containing 2 [Source:HGNC Symbol;Acc:HGNC:28697]	GO:0008270;GO:0055114;GO:0016491;GO:0005777;GO:0003674;GO:0008150;GO:0036132;GO:0047522;GO:0006693;GO:0045599	zinc ion binding;oxidation-reduction process;oxidoreductase activity;peroxisome;molecular_function;biological_process;13-prostaglandin reductase activity;15-oxoprostaglandin 13-oxidase activity;prostaglandin metabolic process;negative regulation of fat cell differentiation	1537.27	-1.99122	0.126712	-15.713	1.23137e-55	6.45887e-54
ENSG00000180616	SSTR2	somatostatin receptor 2 [Source:HGNC Symbol;Acc:HGNC:11331]	GO:0007186;GO:0016021;GO:0004930;GO:0004994;GO:0005737;GO:0016020;GO:0007165;GO:0005829;GO:0005886;GO:0005515;GO:0043005;GO:0005887;GO:0007218;GO:0008285;GO:0030165;GO:0007187;GO:0071385;GO:0042277;GO:0042923;GO:0038170;GO:0071392;GO:0006937;GO:0007193;GO:0007283;GO:0021549;GO:0030432;GO:0030900;GO:0042594	G protein-coupled receptor signaling pathway;integral component of membrane;G protein-coupled receptor activity;somatostatin receptor activity;cytoplasm;membrane;signal transduction;cytosol;plasma membrane;protein binding;neuron projection;integral component of plasma membrane;neuropeptide signaling pathway;negative regulation of cell population proliferation;PDZ domain binding;G protein-coupled …	1524.59	8.58603	0.377654	22.4119	3.01188e-111	6.917e-109
ENSG00000182197	EXT1	exostosin glycosyltransferase 1 [Source:HGNC Symbol;Acc:HGNC:3512]	GO:0016021;GO:0016757;GO:0005783;GO:0006486;GO:0015020;GO:0015012;GO:0016020;GO:0046872;GO:0016740;GO:0005789;GO:0005794;GO:0000139;GO:0008375;GO:0030176;GO:0042803;GO:0046982;GO:0007165;GO:0001501;GO:0006024;GO:0001503;GO:0042328;GO:0050508;GO:0050509;GO:0000902;GO:0002062;GO:0003416;GO:0007033;GO:0007155;GO:0007166;GO:0007224;GO:0007369;GO:0007411;GO:0007420;GO:0007492;GO:0007498;GO:0008217;GO:…	integral component of membrane;transferase activity, transferring glycosyl groups;endoplasmic reticulum;protein glycosylation;glucuronosyltransferase activity;heparan sulfate proteoglycan biosynthetic process;membrane;metal ion binding;transferase activity;endoplasmic reticulum membrane;Golgi apparatus;Golgi membrane;acetylglucosaminyltransferase activity;integral component of endoplasmic reticul…	2018.8	5.23484	0.272747	19.1765	5.81978e-82	7.06466e-80
ENSG00000182208	MOB2	MOB kinase activator 2 [Source:HGNC Symbol;Acc:HGNC:24904]	GO:0005634;GO:0005737;GO:0046872;GO:0005654;GO:0005730;GO:0005829;GO:0005515;GO:0048471;GO:0001934;GO:0010976;GO:0030036;GO:0044306	nucleus;cytoplasm;metal ion binding;nucleoplasm;nucleolus;cytosol;protein binding;perinuclear region of cytoplasm;positive regulation of protein phosphorylation;positive regulation of neuron projection development;actin cytoskeleton organization;neuron projection terminus	1670.59	1.57955	0.0879549	17.9583	4.13541e-72	3.83345e-70
ENSG00000182782	HCAR2	hydroxycarboxylic acid receptor 2 [Source:HGNC Symbol;Acc:HGNC:24827]	GO:0007186;GO:0016021;GO:0004930;GO:0016020;GO:0007165;GO:0005886;GO:0006915;GO:0030054;GO:0001781;GO:0050995;GO:0070553;GO:0033031;GO:0070165	G protein-coupled receptor signaling pathway;integral component of membrane;G protein-coupled receptor activity;membrane;signal transduction;plasma membrane;apoptotic process;cell junction;neutrophil apoptotic process;negative regulation of lipid catabolic process;nicotinic acid receptor activity;positive regulation of neutrophil apoptotic process;positive regulation of adiponectin secretion	3583.17	8.50899	0.498351	16.9566	1.72012e-64	1.24572e-62
ENSG00000182810	DDX28	DEAD-box helicase 28 [Source:HGNC Symbol;Acc:HGNC:17330]	GO:0005524;GO:0003676;GO:0005634;GO:0003723;GO:0000166;GO:0005654;GO:0005730;GO:0005829;GO:0016787;GO:0005739;GO:0005759;GO:0003724;GO:0004386;GO:0019843;GO:0042254;GO:0042645;GO:0035770;GO:1902775	ATP binding;nucleic acid binding;nucleus;RNA binding;nucleotide binding;nucleoplasm;nucleolus;cytosol;hydrolase activity;mitochondrion;mitochondrial matrix;RNA helicase activity;helicase activity;rRNA binding;ribosome biogenesis;mitochondrial nucleoid;ribonucleoprotein granule;mitochondrial large ribosomal subunit assembly	672.584	-1.59547	0.0823646	-19.3667	1.47357e-83	1.88765e-81
ENSG00000183484	GPR132	G protein-coupled receptor 132 [Source:HGNC Symbol;Acc:HGNC:17482]	GO:0007186;GO:0016021;GO:0004930;GO:0016020;GO:0007165;GO:0005886;GO:0000082;GO:0010972	G protein-coupled receptor signaling pathway;integral component of membrane;G protein-coupled receptor activity;membrane;signal transduction;plasma membrane;G1/S transition of mitotic cell cycle;negative regulation of G2/M transition of mitotic cell cycle	15649	3.90372	0.233583	16.7121	1.06919e-62	7.28767e-61
ENSG00000183486	MX2	MX dynamin like GTPase 2 [Source:HGNC Symbol;Acc:HGNC:7533]	GO:0005525;GO:0003924;GO:0005634;GO:0051028;GO:0005737;GO:0015031;GO:0000166;GO:0005643;GO:0005515;GO:0051607;GO:0002376;GO:0045087;GO:0005886;GO:0098793;GO:0016020;GO:0045202;GO:0061025;GO:0031410;GO:0005829;GO:0008017;GO:0009615;GO:0014069;GO:0045211;GO:0051726;GO:0015630;GO:0030424;GO:0000266;GO:0003374;GO:0048285;GO:0031966;GO:0006952;GO:0060337;GO:0043197;GO:0016185;GO:0031623;GO:0035455;GO:…	GTP binding;GTPase activity;nucleus;mRNA transport;cytoplasm;protein transport;nucleotide binding;nuclear pore;protein binding;defense response to virus;immune system process;innate immune response;plasma membrane;presynapse;membrane;synapse;membrane fusion;cytoplasmic vesicle;cytosol;microtubule binding;response to virus;postsynaptic density;postsynaptic membrane;regulation of cell cycle;microtu…	23579.3	5.7743	0.297472	19.4037	7.17735e-84	9.38283e-82
ENSG00000183735	TBK1	TANK binding kinase 1 [Source:HGNC Symbol;Acc:HGNC:11584]	GO:0005737;GO:0000166;GO:0004672;GO:0005524;GO:0016740;GO:0006468;GO:0045944;GO:0043231;GO:0004674;GO:0016301;GO:0016310;GO:0005654;GO:0005515;GO:0016032;GO:0051607;GO:0002376;GO:0045087;GO:0006954;GO:0005829;GO:0010008;GO:0009615;GO:0043123;GO:0018105;GO:0033138;GO:0032727;GO:0032728;GO:0035666;GO:0019903;GO:0018107;GO:0032481;GO:0007249;GO:0032480;GO:1901214;GO:0051219;GO:0071345;GO:0032479;GO:…	cytoplasm;nucleotide binding;protein kinase activity;ATP binding;transferase activity;protein phosphorylation;positive regulation of transcription by RNA polymerase II;intracellular membrane-bounded organelle;protein serine/threonine kinase activity;kinase activity;phosphorylation;nucleoplasm;protein binding;viral process;defense response to virus;immune system process;innate immune response;infl…	4029.04	1.22491	0.0732399	16.7245	8.68926e-63	5.93852e-61
ENSG00000184014	DENND5A	DENN domain containing 5A [Source:HGNC Symbol;Acc:HGNC:19344]	GO:0005515;GO:0016020;GO:0005794;GO:0000139;GO:0005085;GO:0005829;GO:0017112;GO:0005802;GO:0042147;GO:0010977;GO:0030904;GO:0017137	protein binding;membrane;Golgi apparatus;Golgi membrane;guanyl-nucleotide exchange factor activity;cytosol;Rab guanyl-nucleotide exchange factor activity;trans-Golgi network;retrograde transport, endosome to Golgi;negative regulation of neuron projection development;retromer complex;Rab GTPase binding	40698.4	3.85065	0.20783	18.5283	1.2207e-76	1.22997e-74
ENSG00000184557	SOCS3	suppressor of cytokine signaling 3 [Source:HGNC Symbol;Acc:HGNC:19391]	GO:0035556;GO:0043066;GO:0007259;GO:0016567;GO:0009968;GO:0005515;GO:0040008;GO:0043551;GO:0046935;GO:0046854;GO:0005942;GO:0006469;GO:0005829;GO:0043687;GO:0019221;GO:0001784;GO:0004860;GO:0001932;GO:0042531;GO:0042532;GO:0045595;GO:0045597;GO:0046426;GO:0046627;GO:0050728;GO:0060334;GO:0060670;GO:0060674;GO:0060707;GO:0060708;GO:0070102;GO:1990830	intracellular signal transduction;negative regulation of apoptotic process;receptor signaling pathway via JAK-STAT;protein ubiquitination;negative regulation of signal transduction;protein binding;regulation of growth;regulation of phosphatidylinositol 3-kinase activity;1-phosphatidylinositol-3-kinase regulator activity;phosphatidylinositol phosphorylation;phosphatidylinositol 3-kinase complex;ne…	33313.7	6.15468	0.352425	17.4713	2.37159e-68	1.92537e-66
ENSG00000184588	PDE4B	phosphodiesterase 4B [Source:HGNC Symbol;Acc:HGNC:8781]	GO:0007165;GO:0004114;GO:0008081;GO:0071222;GO:0046872;GO:0016787;GO:0006198;GO:0044325;GO:0005829;GO:0007186;GO:0004115;GO:0032729;GO:0030018;GO:0005891;GO:1901841;GO:0032743;GO:0030593;GO:0001780;GO:0050900;GO:0071872;GO:0086004;GO:0030552;GO:0035690;GO:0050852;GO:1901898;GO:0043015;GO:0000930;GO:0005813;GO:0008021;GO:0014069;GO:0016020;GO:0043197;GO:0060076;GO:0071944	signal transduction;3',5'-cyclic-nucleotide phosphodiesterase activity;phosphoric diester hydrolase activity;cellular response to lipopolysaccharide;metal ion binding;hydrolase activity;cAMP catabolic process;ion channel binding;cytosol;G protein-coupled receptor signaling pathway;3',5'-cyclic-AMP phosphodiesterase activity;positive regulation of interferon-gamma production;Z disc;voltage-gated c…	11618.5	5.30787	0.291247	18.2258	3.2189e-74	3.13192e-72
ENSG00000184898	RBM43	RNA binding motif protein 43 [Source:HGNC Symbol;Acc:HGNC:24790]	GO:0003676;GO:0003723;GO:0005515	nucleic acid binding;RNA binding;protein binding	1339.75	2.57538	0.152524	16.8832	5.97639e-64	4.23195e-62
ENSG00000184979	USP18	ubiquitin specific peptidase 18 [Source:HGNC Symbol;Acc:HGNC:12616]	GO:0006511;GO:0036459;GO:0016579;GO:0005634;GO:0005737;GO:0005829;GO:0008233;GO:0008234;GO:0006508;GO:0016787;GO:0005515;GO:0004197;GO:0004843;GO:0050727;GO:0060338	ubiquitin-dependent protein catabolic process;thiol-dependent ubiquitinyl hydrolase activity;protein deubiquitination;nucleus;cytoplasm;cytosol;peptidase activity;cysteine-type peptidase activity;proteolysis;hydrolase activity;protein binding;cysteine-type endopeptidase activity;thiol-dependent ubiquitin-specific protease activity;regulation of inflammatory response;regulation of type I interfero…	4704.12	7.31275	0.313247	23.2882	5.84547e-120	1.6743e-117
ENSG00000184988	TMEM106A	transmembrane protein 106A [Source:HGNC Symbol;Acc:HGNC:28288]	GO:0016020;GO:0016021;GO:0005886;GO:0005515;GO:0002376;GO:0045087;GO:0003674;GO:0008150;GO:0043410;GO:0043123;GO:0032611;GO:0042116;GO:0032635;GO:0045348;GO:1990774;GO:0035780;GO:0035781;GO:1904407	membrane;integral component of membrane;plasma membrane;protein binding;immune system process;innate immune response;molecular_function;biological_process;positive regulation of MAPK cascade;positive regulation of I-kappaB kinase/NF-kappaB signaling;interleukin-1 beta production;macrophage activation;interleukin-6 production;positive regulation of MHC class II biosynthetic process;tumor necrosis …	11186	3.04015	0.180051	16.8848	5.82253e-64	4.14603e-62
ENSG00000185215	TNFAIP2	TNF alpha induced protein 2 [Source:HGNC Symbol;Acc:HGNC:11895]	GO:0006887;GO:0000145;GO:0007275;GO:0030154;GO:0005515;GO:0001525;GO:0051601;GO:0005615;GO:0000149	exocytosis;exocyst;multicellular organism development;cell differentiation;protein binding;angiogenesis;exocyst localization;extracellular space;SNARE binding	244984	3.4432	0.211381	16.2901	1.16115e-59	7.20194e-58
ENSG00000185338	SOCS1	suppressor of cytokine signaling 1 [Source:HGNC Symbol;Acc:HGNC:19383]	GO:0005737;GO:0035556;GO:0046426;GO:0060334;GO:0005634;GO:0005654;GO:0016567;GO:0031410;GO:0009968;GO:0005515;GO:0040008;GO:0043551;GO:0036464;GO:0046935;GO:0046854;GO:0005942;GO:0006469;GO:0005829;GO:0019901;GO:0019221;GO:0005159;GO:0038111;GO:0004860;GO:0042532;GO:0001932;GO:0043372;GO:0043377;GO:0019210;GO:0033673;GO:0045591;GO:0046627;GO:0007259;GO:0010533;GO:0042509;GO:0045444;GO:0046425;GO:…	cytoplasm;intracellular signal transduction;negative regulation of receptor signaling pathway via JAK-STAT;regulation of interferon-gamma-mediated signaling pathway;nucleus;nucleoplasm;protein ubiquitination;cytoplasmic vesicle;negative regulation of signal transduction;protein binding;regulation of growth;regulation of phosphatidylinositol 3-kinase activity;cytoplasmic ribonucleoprotein granule;…	1391.13	5.98411	0.328813	18.1581	1.10769e-73	1.06155e-71
ENSG00000185361	TNFAIP8L1	TNF alpha induced protein 8 like 1 [Source:HGNC Symbol;Acc:HGNC:28279]	GO:0042981;GO:0005737;GO:0005515;GO:0042802;GO:0032007	regulation of apoptotic process;cytoplasm;protein binding;identical protein binding;negative regulation of TOR signaling	1972.52	-2.84008	0.170525	-16.6523	2.91129e-62	1.94279e-60
ENSG00000185404	SP140L	SP140 nuclear body protein like [Source:HGNC Symbol;Acc:HGNC:25105]	GO:0003677;GO:0005634;GO:0005515;GO:0046872;GO:0006357;GO:0000981	DNA binding;nucleus;protein binding;metal ion binding;regulation of transcription by RNA polymerase II;DNA-binding transcription factor activity, RNA polymerase II-specific	3615.7	2.38743	0.0846069	28.2171	3.60734e-175	3.06528e-172
ENSG00000185507	IRF7	interferon regulatory factor 7 [Source:HGNC Symbol;Acc:HGNC:6122]	GO:0003677;GO:0000976;GO:0006355;GO:0005515;GO:0003700;GO:0044212;GO:0045944;GO:0005737;GO:0005634;GO:0005654;GO:0005829;GO:0006974;GO:0016032;GO:0051607;GO:0002376;GO:0045087;GO:0045893;GO:0000981;GO:0000790;GO:1990837;GO:0010008;GO:0009615;GO:0032727;GO:0035666;GO:0000978;GO:0032728;GO:0060333;GO:0000122;GO:0032481;GO:0060337;GO:0050776;GO:0032479;GO:0002819;GO:0034124;GO:0039530;GO:0032608;GO:…	DNA binding;transcription regulatory region sequence-specific DNA binding;regulation of transcription, DNA-templated;protein binding;DNA-binding transcription factor activity;transcription regulatory region DNA binding;positive regulation of transcription by RNA polymerase II;cytoplasm;nucleus;nucleoplasm;cytosol;cellular response to DNA damage stimulus;viral process;defense response to virus;imm…	9627.81	5.43253	0.17457	31.1137	1.57336e-212	3.03284e-209
ENSG00000185722	ANKFY1	ankyrin repeat and FYVE domain containing 1 [Source:HGNC Symbol;Acc:HGNC:20763]	GO:0046872;GO:0005515;GO:0005737;GO:0016020;GO:0005829;GO:0043231;GO:0005768;GO:0005765;GO:0010008;GO:0005769;GO:0006897;GO:0070062;GO:0016197;GO:0042147;GO:0090160;GO:0017137;GO:0030904;GO:0044354;GO:0034058;GO:0048549;GO:1901981	metal ion binding;protein binding;cytoplasm;membrane;cytosol;intracellular membrane-bounded organelle;endosome;lysosomal membrane;endosome membrane;early endosome;endocytosis;extracellular exosome;endosomal transport;retrograde transport, endosome to Golgi;Golgi to lysosome transport;Rab GTPase binding;retromer complex;macropinosome;endosomal vesicle fusion;positive regulation of pinocytosis;phos…	9095.13	1.39738	0.073585	18.9899	2.06566e-80	2.3827e-78
ENSG00000185745	IFIT1	interferon induced protein with tetratricopeptide repeats 1 [Source:HGNC Symbol;Acc:HGNC:5407]	GO:0005515;GO:0005737;GO:0009615;GO:0050688;GO:0071357;GO:0071360;GO:0003723;GO:0005829;GO:0016032;GO:0051607;GO:0002376;GO:0045087;GO:0043657;GO:0045071;GO:0045070;GO:0032091;GO:0060337;GO:0019060;GO:0051097	protein binding;cytoplasm;response to virus;regulation of defense response to virus;cellular response to type I interferon;cellular response to exogenous dsRNA;RNA binding;cytosol;viral process;defense response to virus;immune system process;innate immune response;host cell;negative regulation of viral genome replication;positive regulation of viral genome replication;negative regulation of prote…	14633.5	8.75394	0.425549	20.5151	1.5791e-93	2.53172e-91
ENSG00000185811	IKZF1	IKAROS family zinc finger 1 [Source:HGNC Symbol;Acc:HGNC:13176]	GO:0003676;GO:0005634;GO:0005737;GO:0046872;GO:0007049;GO:0003677;GO:0006325;GO:0007275;GO:0005515;GO:0003700;GO:0005654;GO:0000978;GO:0000976;GO:0045944;GO:0000977;GO:0030218;GO:0032991;GO:0045892;GO:0019904;GO:0007498;GO:0030098;GO:0031618	nucleic acid binding;nucleus;cytoplasm;metal ion binding;cell cycle;DNA binding;chromatin organization;multicellular organism development;protein binding;DNA-binding transcription factor activity;nucleoplasm;RNA polymerase II cis-regulatory region sequence-specific DNA binding;transcription regulatory region sequence-specific DNA binding;positive regulation of transcription by RNA polymerase II;R…	4028.94	-1.641	0.0923528	-17.7685	1.23965e-70	1.08969e-68
ENSG00000185880	TRIM69	tripartite motif containing 69 [Source:HGNC Symbol;Acc:HGNC:17857]	GO:0005515;GO:0005634;GO:0005737;GO:0016607;GO:0046872;GO:0016740;GO:0016567;GO:0006915;GO:0004842;GO:0061630;GO:0005829;GO:0000209	protein binding;nucleus;cytoplasm;nuclear speck;metal ion binding;transferase activity;protein ubiquitination;apoptotic process;ubiquitin-protein transferase activity;ubiquitin protein ligase activity;cytosol;protein polyubiquitination	2917.94	2.46153	0.150646	16.3391	5.20428e-60	3.26767e-58
ENSG00000186063	AIDA	axin interactor, dorsalization associated [Source:HGNC Symbol;Acc:HGNC:25761]	GO:0007275;GO:0005515;GO:0016020;GO:0035091;GO:0005575;GO:0046329;GO:0031333;GO:0009953;GO:0019904;GO:0043254;GO:0043508;GO:0048264;GO:0005737	multicellular organism development;protein binding;membrane;phosphatidylinositol binding;cellular_component;negative regulation of JNK cascade;negative regulation of protein-containing complex assembly;dorsal/ventral pattern formation;protein domain specific binding;regulation of protein-containing complex assembly;negative regulation of JUN kinase activity;determination of ventral identity;cytop…	4216.34	2.70293	0.105447	25.6321	6.69325e-145	3.55468e-142
ENSG00000186260	MRTFB	myocardin related transcription factor B [Source:HGNC Symbol;Acc:HGNC:29819]	GO:0005634;GO:0007275;GO:0030154;GO:0007517;GO:0005515;GO:0003713;GO:0045944;GO:0045296;GO:0051145;GO:0045844;GO:0003779;GO:0032515;GO:0004864	nucleus;multicellular organism development;cell differentiation;muscle organ development;protein binding;transcription coactivator activity;positive regulation of transcription by RNA polymerase II;cadherin binding;smooth muscle cell differentiation;positive regulation of striated muscle tissue development;actin binding;negative regulation of phosphoprotein phosphatase activity;protein phosphatas…	1003.47	-2.50005	0.126521	-19.7546	7.31741e-87	9.97516e-85
ENSG00000186532	SMYD4	SET and MYND domain containing 4 [Source:HGNC Symbol;Acc:HGNC:21067]	GO:0005515;GO:0046872;GO:0016740;GO:0008168;GO:0032259	protein binding;metal ion binding;transferase activity;methyltransferase activity;methylation	614.187	-2.13787	0.119542	-17.8773	1.77079e-71	1.58947e-69
ENSG00000187583	PLEKHN1	pleckstrin homology domain containing N1 [Source:HGNC Symbol;Acc:HGNC:25284]	GO:0043065;GO:1901612;GO:0016020;GO:0005886;GO:0005856;GO:0005739;GO:0005515;GO:0031966;GO:0061158;GO:0001666;GO:0001786;GO:0070300;GO:1901981	positive regulation of apoptotic process;cardiolipin binding;membrane;plasma membrane;cytoskeleton;mitochondrion;protein binding;mitochondrial membrane;3'-UTR-mediated mRNA destabilization;response to hypoxia;phosphatidylserine binding;phosphatidic acid binding;phosphatidylinositol phosphate binding	318.768	4.00674	0.252101	15.865	1.10788e-56	6.08667e-55
ENSG00000187608	ISG15	ISG15 ubiquitin like modifier [Source:HGNC Symbol;Acc:HGNC:4053]	GO:0005515;GO:0005737;GO:0005576;GO:0016032;GO:0051607;GO:0002376;GO:0045087;GO:0007229;GO:0005634;GO:0042742;GO:0031625;GO:0031386;GO:0019941;GO:0005654;GO:0005829;GO:0045071;GO:0030501;GO:0005178;GO:0032609;GO:0031397;GO:0060337;GO:0019985;GO:0032020;GO:0032480;GO:0015935;GO:0009617;GO:0032613;GO:0032649;GO:0034340;GO:0045648;GO:0022627	protein binding;cytoplasm;extracellular region;viral process;defense response to virus;immune system process;innate immune response;integrin-mediated signaling pathway;nucleus;defense response to bacterium;ubiquitin protein ligase binding;protein tag;modification-dependent protein catabolic process;nucleoplasm;cytosol;negative regulation of viral genome replication;positive regulation of bone min…	36889.3	8.48471	0.272505	31.1118	1.66561e-212	3.03284e-209
ENSG00000187796	CARD9	caspase recruitment domain family member 9 [Source:HGNC Symbol;Acc:HGNC:16391]	GO:0042981;GO:0043280;GO:0005737;GO:0042803;GO:0005515;GO:0002376;GO:0045087;GO:0019904;GO:0007249;GO:0009620;GO:0032494;GO:0032495;GO:0032663;GO:0032675;GO:0032755;GO:0032760;GO:0032874;GO:0042493;GO:0042534;GO:0043330;GO:0045089;GO:0046330;GO:0050830;GO:0051607;GO:0005886;GO:0043123;GO:0005829;GO:0050700;GO:0002223;GO:0032991	regulation of apoptotic process;positive regulation of cysteine-type endopeptidase activity involved in apoptotic process;cytoplasm;protein homodimerization activity;protein binding;immune system process;innate immune response;protein domain specific binding;I-kappaB kinase/NF-kappaB signaling;response to fungus;response to peptidoglycan;response to muramyl dipeptide;regulation of interleukin-2 p…	1862.02	-3.71537	0.218682	-16.9828	1.10088e-64	8.01821e-63
ENSG00000188290	HES4	hes family bHLH transcription factor 4 [Source:HGNC Symbol;Acc:HGNC:24149]	GO:0003677;GO:0006355;GO:0046983;GO:0005634;GO:0007275;GO:0030154;GO:0007399;GO:0000122;GO:0000977;GO:0000981;GO:0000790;GO:0009952;GO:0001227;GO:0008134	DNA binding;regulation of transcription, DNA-templated;protein dimerization activity;nucleus;multicellular organism development;cell differentiation;nervous system development;negative regulation of transcription by RNA polymerase II;RNA polymerase II regulatory region sequence-specific DNA binding;DNA-binding transcription factor activity, RNA polymerase II-specific;nuclear chromatin;anterior/po…	2579.99	8.7319	0.522286	16.4784	5.2419e-61	3.34066e-59
ENSG00000188313	PLSCR1	phospholipid scramblase 1 [Source:HGNC Symbol;Acc:HGNC:9092]	GO:0017128;GO:0017121;GO:0005634;GO:0005737;GO:0016020;GO:0016021;GO:0005794;GO:0005654;GO:0005886;GO:0006915;GO:0003677;GO:0005829;GO:0045121;GO:0005730;GO:0017124;GO:0005515;GO:0048471;GO:0051607;GO:0005509;GO:0006659;GO:0005887;GO:0006953;GO:0045944;GO:0070062;GO:0010628;GO:0062023;GO:0045071;GO:0019899;GO:0045089;GO:0005154;GO:0001228;GO:0042609;GO:0030168;GO:0033003;GO:0035456;GO:0060368;GO:…	phospholipid scramblase activity;plasma membrane phospholipid scrambling;nucleus;cytoplasm;membrane;integral component of membrane;Golgi apparatus;nucleoplasm;plasma membrane;apoptotic process;DNA binding;cytosol;membrane raft;nucleolus;SH3 domain binding;protein binding;perinuclear region of cytoplasm;defense response to virus;calcium ion binding;phosphatidylserine biosynthetic process;integral …	14372.3	4.25421	0.173432	24.5281	7.40718e-133	3.14706e-130
ENSG00000188483	IER5L	immediate early response 5 like [Source:HGNC Symbol;Acc:HGNC:23679]			2095.58	-6.45234	0.241751	-26.5561	2.18241e-155	1.39085e-152
ENSG00000188549	CCDC9B	coiled-coil domain containing 9B [Source:HGNC Symbol;Acc:HGNC:33488]	GO:0003723	RNA binding	580.34	-5.86541	0.351175	-16.5287	2.28094e-61	1.47954e-59
ENSG00000189319	FAM53B	family with sequence similarity 53 member B [Source:HGNC Symbol;Acc:HGNC:28968]	GO:0005634;GO:0016055;GO:0006606;GO:0090263;GO:0060828	nucleus;Wnt signaling pathway;protein import into nucleus;positive regulation of canonical Wnt signaling pathway;regulation of canonical Wnt signaling pathway	1361.07	-2.67088	0.165757	-16.1094	2.19051e-58	1.28962e-56
ENSG00000196116	TDRD7	tudor domain containing 7 [Source:HGNC Symbol;Acc:HGNC:30831]	GO:0003723;GO:0005737;GO:0030154;GO:0005515;GO:0003729;GO:0007283;GO:0033391;GO:0010608;GO:0002089;GO:0070306;GO:0035770;GO:0047485;GO:0005759	RNA binding;cytoplasm;cell differentiation;protein binding;mRNA binding;spermatogenesis;chromatoid body;posttranscriptional regulation of gene expression;lens morphogenesis in camera-type eye;lens fiber cell differentiation;ribonucleoprotein granule;protein N-terminus binding;mitochondrial matrix	6647.55	3.90909	0.136104	28.7192	2.19778e-181	2.15483e-178
ENSG00000196141	SPATS2L	spermatogenesis associated serine rich 2 like [Source:HGNC Symbol;Acc:HGNC:24574]	GO:0005515;GO:0005737;GO:0005634;GO:0003723;GO:0005654;GO:0005730;GO:0005829;GO:0032991	protein binding;cytoplasm;nucleus;RNA binding;nucleoplasm;nucleolus;cytosol;protein-containing complex	4066.5	2.22092	0.0934863	23.7561	9.49911e-125	3.14482e-122
ENSG00000196227	FAM217B	family with sequence similarity 217 member B [Source:HGNC Symbol;Acc:HGNC:16170]	GO:0005654;GO:0005829;GO:0005515	nucleoplasm;cytosol;protein binding	422.932	-2.55201	0.131998	-19.3158	3.95387e-83	4.94079e-81
ENSG00000196372	ASB13	ankyrin repeat and SOCS box containing 13 [Source:HGNC Symbol;Acc:HGNC:19765]	GO:0005515;GO:0035556;GO:0016567;GO:0005829;GO:0043687	protein binding;intracellular signal transduction;protein ubiquitination;cytosol;post-translational protein modification	774.662	-3.80599	0.182158	-20.8656	1.09932e-96	1.93268e-94
ENSG00000196839	ADA	adenosine deaminase [Source:HGNC Symbol;Acc:HGNC:186]	GO:0019239;GO:0004000;GO:0009168;GO:0005737;GO:0016020;GO:0046872;GO:0005829;GO:0005886;GO:0016787;GO:0008270;GO:0007155;GO:0031410;GO:0030054;GO:0005764;GO:0009986;GO:0009117;GO:0009897;GO:0005515;GO:0001883;GO:0001666;GO:0001701;GO:0001821;GO:0001829;GO:0001889;GO:0001890;GO:0002314;GO:0002636;GO:0002686;GO:0002906;GO:0006154;GO:0006157;GO:0007568;GO:0010460;GO:0030324;GO:0030890;GO:0033089;GO:…	deaminase activity;adenosine deaminase activity;purine ribonucleoside monophosphate biosynthetic process;cytoplasm;membrane;metal ion binding;cytosol;plasma membrane;hydrolase activity;zinc ion binding;cell adhesion;cytoplasmic vesicle;cell junction;lysosome;cell surface;nucleotide metabolic process;external side of plasma membrane;protein binding;purine nucleoside binding;response to hypoxia;in …	15038.8	3.89011	0.230117	16.9057	4.08408e-64	2.93271e-62
ENSG00000197121	PGAP1	post-GPI attachment to proteins inositol deacylase 1 [Source:HGNC Symbol;Acc:HGNC:25712]	GO:0016788;GO:0016020;GO:0016021;GO:0015031;GO:0005783;GO:0005789;GO:0016787;GO:0090305;GO:0004518;GO:0006888;GO:0016255;GO:0042578;GO:0050185;GO:0006505;GO:0006506;GO:0007605;GO:0009880;GO:0009948;GO:0015798;GO:0021871;GO:0060322	hydrolase activity, acting on ester bonds;membrane;integral component of membrane;protein transport;endoplasmic reticulum;endoplasmic reticulum membrane;hydrolase activity;nucleic acid phosphodiester bond hydrolysis;nuclease activity;endoplasmic reticulum to Golgi vesicle-mediated transport;attachment of GPI anchor to protein;phosphoric ester hydrolase activity;phosphatidylinositol deacylase acti…	773.204	3.62575	0.157584	22.9977	4.91567e-117	1.29186e-114
ENSG00000197272	IL27	interleukin 27 [Source:HGNC Symbol;Acc:HGNC:19157]	GO:0045523;GO:0042129;GO:0005576;GO:0005615;GO:0005515;GO:0002376;GO:0045087;GO:0005125;GO:0006954;GO:0005829;GO:0032729;GO:0005102;GO:0005788;GO:0070106;GO:0050688;GO:0002230;GO:0009617;GO:0045625	interleukin-27 receptor binding;regulation of T cell proliferation;extracellular region;extracellular space;protein binding;immune system process;innate immune response;cytokine activity;inflammatory response;cytosol;positive regulation of interferon-gamma production;signaling receptor binding;endoplasmic reticulum lumen;interleukin-27-mediated signaling pathway;regulation of defense response to …	5156.57	9.96741	0.3063	32.0093	8.08371e-225	2.0607e-221
ENSG00000197329	PELI1	pellino E3 ubiquitin protein ligase 1 [Source:HGNC Symbol;Acc:HGNC:8827]	GO:0061630;GO:0000209;GO:0008592;GO:0032496;GO:0016740;GO:0016567;GO:0005515;GO:0008063;GO:0043161;GO:0070936;GO:0005829;GO:0070498;GO:0060546;GO:0070534;GO:0043123;GO:0004842;GO:0001819;GO:0030890;GO:0031398;GO:0032088;GO:0034141;GO:0034145;GO:0042130;GO:0043331;GO:0050868;GO:0050871;GO:0000778;GO:0005634;GO:0034450	ubiquitin protein ligase activity;protein polyubiquitination;regulation of Toll signaling pathway;response to lipopolysaccharide;transferase activity;protein ubiquitination;protein binding;Toll signaling pathway;proteasome-mediated ubiquitin-dependent protein catabolic process;protein K48-linked ubiquitination;cytosol;interleukin-1-mediated signaling pathway;negative regulation of necroptotic pro…	18528.4	5.53354	0.243119	22.7596	1.15274e-114	2.88095e-112
ENSG00000197536	IRF1-AS1	IRF1 antisense RNA 1 [Source:HGNC Symbol;Acc:HGNC:33838]			1449.82	3.66827	0.203951	17.9806	2.7668e-72	2.57413e-70
ENSG00000197852	INKA2	inka box actin regulator 2 [Source:HGNC Symbol;Acc:HGNC:28045]	GO:0030291;GO:0005634;GO:0005654;GO:0019901;GO:0071901	protein serine/threonine kinase inhibitor activity;nucleus;nucleoplasm;protein kinase binding;negative regulation of protein serine/threonine kinase activity	262.103	-3.2687	0.20824	-15.6487	3.39316e-55	1.74802e-53
ENSG00000198055	GRK6	G protein-coupled receptor kinase 6 [Source:HGNC Symbol;Acc:HGNC:4545]	GO:0005524;GO:0007165;GO:0004703;GO:0006468;GO:0004672;GO:0000166;GO:0004674;GO:0016301;GO:0016740;GO:0016310;GO:0016020;GO:0016055;GO:0005515;GO:0005886;GO:0007186;GO:0008277;GO:0047696	ATP binding;signal transduction;G protein-coupled receptor kinase activity;protein phosphorylation;protein kinase activity;nucleotide binding;protein serine/threonine kinase activity;kinase activity;transferase activity;phosphorylation;membrane;Wnt signaling pathway;protein binding;plasma membrane;G protein-coupled receptor signaling pathway;regulation of G protein-coupled receptor signaling path…	3649.31	-1.73539	0.0736317	-23.5679	8.22314e-123	2.55639e-120
ENSG00000198081	ZBTB14	zinc finger and BTB domain containing 14 [Source:HGNC Symbol;Acc:HGNC:12860]	GO:0005515;GO:0003676;GO:0005634;GO:0046872;GO:0005654;GO:0005730;GO:0005829;GO:0003677;GO:0003700;GO:0016235;GO:0043565;GO:0006357;GO:0045892;GO:0000978;GO:1990837;GO:0000976;GO:0000122;GO:0001227;GO:0001822;GO:0003170;GO:0003279;GO:0060976	protein binding;nucleic acid binding;nucleus;metal ion binding;nucleoplasm;nucleolus;cytosol;DNA binding;DNA-binding transcription factor activity;aggresome;sequence-specific DNA binding;regulation of transcription by RNA polymerase II;negative regulation of transcription, DNA-templated;RNA polymerase II cis-regulatory region sequence-specific DNA binding;sequence-specific double-stranded DNA bin…	619.24	-2.03231	0.094145	-21.5787	2.84936e-103	5.81087e-101
ENSG00000198160	MIER1	MIER1 transcriptional regulator [Source:HGNC Symbol;Acc:HGNC:29657]	GO:0003677;GO:0006355;GO:0017053;GO:0042826;GO:0005634;GO:0005737;GO:0005654;GO:0005515;GO:0000122;GO:0000981;GO:0003714;GO:0004407;GO:0032991;GO:0043123;GO:0016575;GO:0001103;GO:0031937	DNA binding;regulation of transcription, DNA-templated;transcriptional repressor complex;histone deacetylase binding;nucleus;cytoplasm;nucleoplasm;protein binding;negative regulation of transcription by RNA polymerase II;DNA-binding transcription factor activity, RNA polymerase II-specific;transcription corepressor activity;histone deacetylase activity;protein-containing complex;positive regulati…	4010.56	1.93567	0.113929	16.9899	9.76337e-65	7.13146e-63
ENSG00000198355	PIM3	Pim-3 proto-oncogene, serine/threonine kinase [Source:HGNC Symbol;Acc:HGNC:19310]	GO:0005524;GO:0006468;GO:0004674;GO:0004672;GO:0043066;GO:0005737;GO:0000166;GO:0016301;GO:0016740;GO:0007049;GO:0016310;GO:0005829;GO:0006915;GO:0005515;GO:0007346;GO:0061179;GO:0046777	ATP binding;protein phosphorylation;protein serine/threonine kinase activity;protein kinase activity;negative regulation of apoptotic process;cytoplasm;nucleotide binding;kinase activity;transferase activity;cell cycle;phosphorylation;cytosol;apoptotic process;protein binding;regulation of mitotic cell cycle;negative regulation of insulin secretion involved in cellular response to glucose stimulu…	26664	2.65676	0.160977	16.5038	3.4438e-61	2.21132e-59
ENSG00000198604	BAZ1A	bromodomain adjacent to zinc finger domain 1A [Source:HGNC Symbol;Acc:HGNC:960]	GO:0005515;GO:0006338;GO:0005634;GO:0046872;GO:0016573;GO:0006357;GO:0006261;GO:0008623;GO:0016590	protein binding;chromatin remodeling;nucleus;metal ion binding;histone acetylation;regulation of transcription by RNA polymerase II;DNA-dependent DNA replication;CHRAC;ACF complex	22191.3	3.02986	0.12696	23.8644	7.17493e-126	2.47167e-123
ENSG00000198668	CALM1	calmodulin 1 [Source:HGNC Symbol;Acc:HGNC:1442]	GO:0005509;GO:0019722;GO:0046872;GO:0016301;GO:0016310;GO:0005515;GO:0010880;GO:0010881;GO:0002027;GO:0005634;GO:0005737;GO:0007186;GO:0005886;GO:0005856;GO:0016032;GO:0005815;GO:0005819;GO:0000922;GO:0005813;GO:0038095;GO:0005576;GO:0000226;GO:0005654;GO:0005829;GO:0000165;GO:0044325;GO:0008179;GO:0019904;GO:0030235;GO:0031800;GO:0043548;GO:0047485;GO:0048306;GO:0050998;GO:0000086;GO:0001975;GO:…	calcium ion binding;calcium-mediated signaling;metal ion binding;kinase activity;phosphorylation;protein binding;regulation of release of sequestered calcium ion into cytosol by sarcoplasmic reticulum;regulation of cardiac muscle contraction by regulation of the release of sequestered calcium ion;regulation of heart rate;nucleus;cytoplasm;G protein-coupled receptor signaling pathway;plasma membra…	19524.2	1.83052	0.113316	16.154	1.06452e-58	6.32559e-57
ENSG00000198728	LDB1	LIM domain binding 1 [Source:HGNC Symbol;Acc:HGNC:6532]	GO:0005634;GO:0003712;GO:0006357;GO:0030274;GO:0045944;GO:0003677;GO:0042803;GO:0031252;GO:0006366;GO:0032991;GO:0030334;GO:0019899;GO:0030182;GO:0051893;GO:0046985;GO:0043549;GO:0003682;GO:0045647;GO:0000987;GO:0045785;GO:0060322;GO:0043621;GO:0000972;GO:0034243;GO:0043973;GO:0001702;GO:0001942;GO:0009948;GO:0010669;GO:0016055;GO:0021549;GO:0021702;GO:0022607;GO:0035019;GO:0007275;GO:0005515;GO:…	nucleus;transcription coregulator activity;regulation of transcription by RNA polymerase II;LIM domain binding;positive regulation of transcription by RNA polymerase II;DNA binding;protein homodimerization activity;cell leading edge;transcription by RNA polymerase II;protein-containing complex;regulation of cell migration;enzyme binding;neuron differentiation;regulation of focal adhesion assembly…	2394.34	-1.68326	0.0938125	-17.942	5.53824e-72	5.07845e-70
ENSG00000198839	ZNF277	zinc finger protein 277 [Source:HGNC Symbol;Acc:HGNC:13070]	GO:0003676;GO:0005634;GO:0046872;GO:0003677;GO:0000978;GO:0070301;GO:2000772;GO:0005515	nucleic acid binding;nucleus;metal ion binding;DNA binding;RNA polymerase II cis-regulatory region sequence-specific DNA binding;cellular response to hydrogen peroxide;regulation of cellular senescence;protein binding	2049.4	2.73084	0.154606	17.662	8.22668e-70	7.01386e-68
ENSG00000204388	HSPA1B	heat shock protein family A (Hsp70) member 1B [Source:HGNC Symbol;Acc:HGNC:5233]	GO:0010628;GO:0048471;GO:0005634;GO:0003723;GO:0005737;GO:0016607;GO:0000166;GO:0005524;GO:0043066;GO:0005783;GO:0005856;GO:0005814;GO:0005739;GO:0005925;GO:0005829;GO:0005515;GO:0016032;GO:0005815;GO:0016887;GO:0046718;GO:0005813;GO:0005886;GO:0005576;GO:0016192;GO:0031625;GO:0005654;GO:0070062;GO:0050821;GO:0008285;GO:0072562;GO:0032991;GO:1900034;GO:0043312;GO:1990904;GO:0051082;GO:0005102;GO:…	positive regulation of gene expression;perinuclear region of cytoplasm;nucleus;RNA binding;cytoplasm;nuclear speck;nucleotide binding;ATP binding;negative regulation of apoptotic process;endoplasmic reticulum;cytoskeleton;centriole;mitochondrion;focal adhesion;cytosol;protein binding;viral process;microtubule organizing center;ATPase activity;viral entry into host cell;centrosome;plasma membrane;…	1440.13	2.46353	0.124174	19.8379	1.40258e-87	1.9538e-85
ENSG00000204389	HSPA1A	heat shock protein family A (Hsp70) member 1A [Source:HGNC Symbol;Acc:HGNC:5232]	GO:0010628;GO:0048471;GO:0005634;GO:0003723;GO:0005737;GO:0016607;GO:0000166;GO:0005524;GO:0043066;GO:0005783;GO:0005856;GO:0005814;GO:0005739;GO:0005925;GO:0005829;GO:0005515;GO:0006986;GO:0016032;GO:0005815;GO:0016887;GO:0008180;GO:0046718;GO:0005813;GO:0005886;GO:0005576;GO:0016192;GO:0031625;GO:0005654;GO:0045296;GO:0070062;GO:0050821;GO:0008285;GO:0072562;GO:0043488;GO:0032991;GO:1900034;GO:…	positive regulation of gene expression;perinuclear region of cytoplasm;nucleus;RNA binding;cytoplasm;nuclear speck;nucleotide binding;ATP binding;negative regulation of apoptotic process;endoplasmic reticulum;cytoskeleton;centriole;mitochondrion;focal adhesion;cytosol;protein binding;response to unfolded protein;viral process;microtubule organizing center;ATPase activity;COP9 signalosome;viral en…	4517.05	3.39423	0.16108	21.0704	1.4867e-98	2.72654e-96
ENSG00000204516	MICB	MHC class I polypeptide-related sequence B [Source:HGNC Symbol;Acc:HGNC:7091]	GO:0016020;GO:0016021;GO:0005886;GO:0016032;GO:0002376;GO:0002250;GO:0009986;GO:0005615;GO:0009897;GO:0050776;GO:0019835;GO:0006979;GO:0009408;GO:0002429;GO:0032526;GO:0046703;GO:0046629;GO:0050689	membrane;integral component of membrane;plasma membrane;viral process;immune system process;adaptive immune response;cell surface;extracellular space;external side of plasma membrane;regulation of immune response;cytolysis;response to oxidative stress;response to heat;immune response-activating cell surface receptor signaling pathway;response to retinoic acid;natural killer cell lectin-like recep…	2651.89	2.66358	0.136812	19.4679	2.05462e-84	2.71381e-82
ENSG00000204642	HLA-F	major histocompatibility complex, class I, F [Source:HGNC Symbol;Acc:HGNC:4963]	GO:0016020;GO:0016021;GO:0005783;GO:0005886;GO:0005768;GO:0005765;GO:0000139;GO:0005515;GO:0005764;GO:0002376;GO:0009986;GO:0031901;GO:0005615;GO:0009897;GO:0050776;GO:0042605;GO:0002479;GO:0002474;GO:0042612;GO:0030670;GO:0045953;GO:0060333;GO:0012507;GO:0060337;GO:0071889;GO:0001916;GO:0046978;GO:0046979;GO:0071556;GO:0043323;GO:0002729;GO:0002480;GO:0055038;GO:0030881;GO:0002476;GO:0002477;GO:…	membrane;integral component of membrane;endoplasmic reticulum;plasma membrane;endosome;lysosomal membrane;Golgi membrane;protein binding;lysosome;immune system process;cell surface;early endosome membrane;extracellular space;external side of plasma membrane;regulation of immune response;peptide antigen binding;antigen processing and presentation of exogenous peptide antigen via MHC class I, TAP-d…	15866.2	3.07331	0.192576	15.9586	2.48429e-57	1.40732e-55
ENSG00000205413	SAMD9	sterile alpha motif domain containing 9 [Source:HGNC Symbol;Acc:HGNC:1348]	GO:0005515;GO:0005737;GO:0043231;GO:0005829;GO:0034058	protein binding;cytoplasm;intracellular membrane-bounded organelle;cytosol;endosomal vesicle fusion	16321.6	4.95426	0.199644	24.8125	6.56536e-136	2.98865e-133
ENSG00000205730	ITPRIPL2	ITPRIP like 2 [Source:HGNC Symbol;Acc:HGNC:27257]	GO:0016020;GO:0016021	membrane;integral component of membrane	11082.1	1.82215	0.100834	18.0707	5.41974e-73	5.15522e-71
ENSG00000213064	SFT2D2	SFT2 domain containing 2 [Source:HGNC Symbol;Acc:HGNC:25140]	GO:0016021;GO:0016192;GO:0016020;GO:0015031;GO:0005515;GO:0070062;GO:0003674;GO:0008150	integral component of membrane;vesicle-mediated transport;membrane;protein transport;protein binding;extracellular exosome;molecular_function;biological_process	9147.26	1.93059	0.0939018	20.5595	6.32911e-94	1.02765e-91
ENSG00000213380	COG8	component of oligomeric golgi complex 8 [Source:HGNC Symbol;Acc:HGNC:18623]	GO:0017119;GO:0016020;GO:0015031;GO:0005794;GO:0000139;GO:0006891;GO:0005515;GO:0032588;GO:0006888	Golgi transport complex;membrane;protein transport;Golgi apparatus;Golgi membrane;intra-Golgi vesicle-mediated transport;protein binding;trans-Golgi network membrane;endoplasmic reticulum to Golgi vesicle-mediated transport	429.165	-1.78603	0.107376	-16.6267	4.46719e-62	2.95019e-60
ENSG00000213719	CLIC1	chloride intracellular channel 1 [Source:HGNC Symbol;Acc:HGNC:2062]	GO:0005515;GO:0006821;GO:0051726;GO:0005254;GO:0048471;GO:0005634;GO:0005737;GO:0016020;GO:0016021;GO:0007165;GO:0005886;GO:0006811;GO:0034220;GO:0005615;GO:0031965;GO:0005244;GO:0034765;GO:0034707;GO:1902476;GO:0045296;GO:0070062;GO:0072562;GO:0005903;GO:0070527;GO:0005635;GO:0031982;GO:0045669;GO:0051881;GO:0005739	protein binding;chloride transport;regulation of cell cycle;chloride channel activity;perinuclear region of cytoplasm;nucleus;cytoplasm;membrane;integral component of membrane;signal transduction;plasma membrane;ion transport;ion transmembrane transport;extracellular space;nuclear membrane;voltage-gated ion channel activity;regulation of ion transmembrane transport;chloride channel complex;chlori…	31139.7	1.52446	0.0674058	22.6162	3.0014e-113	7.28682e-111
ENSG00000215012	RTL10	retrotransposon Gag like 10 [Source:HGNC Symbol;Acc:HGNC:26112]	GO:0005739;GO:0006915;GO:0051881;GO:0097345;GO:0005515	mitochondrion;apoptotic process;regulation of mitochondrial membrane potential;mitochondrial outer membrane permeabilization;protein binding	674.066	-2.34942	0.126709	-18.5349	1.0799e-76	1.09241e-74
ENSG00000221914	PPP2R2A	protein phosphatase 2 regulatory subunit Balpha [Source:HGNC Symbol;Acc:HGNC:9304]	GO:0019888;GO:0000159;GO:0005515;GO:0043666;GO:0005829;GO:0005654;GO:0000086;GO:0006470;GO:0000184;GO:0007084;GO:0070262;GO:0044877;GO:0048156;GO:0051721;GO:0043278;GO:0045202;GO:0098978	protein phosphatase regulator activity;protein phosphatase type 2A complex;protein binding;regulation of phosphoprotein phosphatase activity;cytosol;nucleoplasm;G2/M transition of mitotic cell cycle;protein dephosphorylation;nuclear-transcribed mRNA catabolic process, nonsense-mediated decay;mitotic nuclear envelope reassembly;peptidyl-serine dephosphorylation;protein-containing complex binding;t…	3682.14	1.82716	0.0763116	23.9431	1.09147e-126	3.81146e-124
ENSG00000221963	APOL6	apolipoprotein L6 [Source:HGNC Symbol;Acc:HGNC:14870]	GO:0005576;GO:0008289;GO:0006869;GO:0042157;GO:0005737;GO:0016020;GO:0016021;GO:0005515	extracellular region;lipid binding;lipid transport;lipoprotein metabolic process;cytoplasm;membrane;integral component of membrane;protein binding	21799.5	4.28345	0.168652	25.3967	2.74419e-142	1.42765e-139
ENSG00000222009	BTBD19	BTB domain containing 19 [Source:HGNC Symbol;Acc:HGNC:27145]	GO:0005515	protein binding	5781.74	1.58179	0.100587	15.7255	1.01144e-55	5.34928e-54
ENSG00000225450	AL021707.1	novel transcript			299.413	5.0906	0.281709	17.9364	6.13157e-72	5.60236e-70
ENSG00000225492	GBP1P1	guanylate binding protein 1 pseudogene 1 [Source:HGNC Symbol;Acc:HGNC:39561]			1268.73	10.4302	0.505138	16.0335	7.45335e-58	4.30841e-56
ENSG00000225889	AC012368.1	novel transcript, antisense to PELI1			170.337	4.40559	0.262896	16.6228	4.76448e-62	3.1384e-60
ENSG00000226137	BAIAP2-DT	BAIAP2 divergent transcript [Source:HGNC Symbol;Acc:HGNC:44342]			998.481	-4.66617	0.287457	-16.2028	4.81931e-59	2.92509e-57
ENSG00000227671	AL390728.4	zinc finger protein pseudogene			4286.65	1.84279	0.0863843	21.3322	5.70461e-101	1.10168e-98
ENSG00000230149	AL021707.3	novel transcript, antisense to SUN2			370.157	5.08886	0.29241	17.3098	3.96907e-67	3.08474e-65
ENSG00000230943	LINC02541	long intergenic non-protein coding RNA 2541 [Source:HGNC Symbol;Acc:HGNC:53574]			133.647	5.69616	0.347869	15.7853	3.92936e-56	2.09994e-54
ENSG00000231925	TAPBP	TAP binding protein [Source:HGNC Symbol;Acc:HGNC:11566]	GO:0016020;GO:0019885;GO:0016021;GO:0005783;GO:0005789;GO:0000139;GO:0005515;GO:0006890;GO:0042605;GO:0015833;GO:0002479;GO:0010468;GO:0030670;GO:0006955;GO:0065003;GO:0051082;GO:0033116;GO:0015433;GO:0042288;GO:0046978;GO:0046979;GO:0062061;GO:0002398;GO:0002474;GO:0050823;GO:0061635;GO:1990668;GO:0042824;GO:0071556;GO:0002397	membrane;antigen processing and presentation of endogenous peptide antigen via MHC class I;integral component of membrane;endoplasmic reticulum;endoplasmic reticulum membrane;Golgi membrane;protein binding;retrograde vesicle-mediated transport, Golgi to endoplasmic reticulum;peptide antigen binding;peptide transport;antigen processing and presentation of exogenous peptide antigen via MHC class I,…	25737.4	1.16311	0.0517486	22.4762	7.0944e-112	1.65918e-109
ENSG00000232618	AL355304.1	novel transcript			753.506	7.45899	0.449422	16.1483	1.16757e-58	6.92176e-57
ENSG00000232810	TNF	tumor necrosis factor [Source:HGNC Symbol;Acc:HGNC:11892]	GO:0005515;GO:0016020;GO:0006955;GO:0005164;GO:0005615;GO:0010629;GO:0010628;GO:0043537;GO:0043525;GO:0045599;GO:0051091;GO:0061044;GO:0070374;GO:0001774;GO:0045429;GO:1901224;GO:0045944;GO:0001934;GO:0050729;GO:0051897;GO:1900017;GO:0060252;GO:1900222;GO:0150078;GO:0051966;GO:0033209;GO:0032715;GO:0032731;GO:1902004;GO:1904996;GO:1904999;GO:0032755;GO:0045893;GO:0045598;GO:0031327;GO:2001234;GO:…	protein binding;membrane;immune response;tumor necrosis factor receptor binding;extracellular space;negative regulation of gene expression;positive regulation of gene expression;negative regulation of blood vessel endothelial cell migration;positive regulation of neuron apoptotic process;negative regulation of fat cell differentiation;positive regulation of DNA-binding transcription factor activi…	76480.5	8.58524	0.25528	33.6251	7.21116e-248	3.06378e-244
ENSG00000234127	TRIM26	tripartite motif containing 26 [Source:HGNC Symbol;Acc:HGNC:12962]	GO:0008270;GO:0005515;GO:0005634;GO:0005737;GO:0046872;GO:0016740;GO:0003677;GO:0002376;GO:0045087;GO:0016567;GO:0061630;GO:0010468;GO:0005829;GO:0005575;GO:0046597;GO:0051091;GO:0060333;GO:1902187	zinc ion binding;protein binding;nucleus;cytoplasm;metal ion binding;transferase activity;DNA binding;immune system process;innate immune response;protein ubiquitination;ubiquitin protein ligase activity;regulation of gene expression;cytosol;cellular_component;negative regulation of viral entry into host cell;positive regulation of DNA-binding transcription factor activity;interferon-gamma-mediat…	5844.96	2.34184	0.0759678	30.8263	1.16521e-208	1.98024e-205
ENSG00000234518	PTGES3P1	prostaglandin E synthase 3 pseudogene 1 [Source:HGNC Symbol;Acc:HGNC:43824]			697.011	5.38244	0.287684	18.6369	1.61452e-77	1.6799e-75
ENSG00000234771	SLC25A25-AS1	SLC25A25 antisense RNA 1 [Source:HGNC Symbol;Acc:HGNC:27844]			271.481	-2.99152	0.174186	-17.1181	1.08679e-65	8.17239e-64
ENSG00000234883	MIR155HG	MIR155 host gene [Source:HGNC Symbol;Acc:HGNC:35460]			7243.46	5.51191	0.318906	17.2796	6.70637e-67	5.19631e-65
ENSG00000235750	KIAA0040	KIAA0040 [Source:HGNC Symbol;Acc:HGNC:28950]	GO:0016020;GO:0016021;GO:0005515	membrane;integral component of membrane;protein binding	3700.02	4.35174	0.204518	21.2724	2.04378e-100	3.85925e-98
ENSG00000238045	AC009133.1	novel transcript, antisense to C16orf53 and MVP			516.496	4.02326	0.233666	17.1989	2.70514e-66	2.07086e-64
ENSG00000243649	CFB	complement factor B [Source:HGNC Symbol;Acc:HGNC:1037]	GO:0008233;GO:0006508;GO:0016787;GO:0005576;GO:0004252;GO:0006956;GO:0006957;GO:0005615;GO:0005515;GO:0002376;GO:0045087;GO:0008236;GO:0030449;GO:0005886;GO:0070062;GO:0072562;GO:0001848	peptidase activity;proteolysis;hydrolase activity;extracellular region;serine-type endopeptidase activity;complement activation;complement activation, alternative pathway;extracellular space;protein binding;immune system process;innate immune response;serine-type peptidase activity;regulation of complement activation;plasma membrane;extracellular exosome;blood microparticle;complement binding	3639.43	7.83789	0.457742	16.9949	8.96379e-65	6.56624e-63
ENSG00000245848	CEBPA	CCAAT enhancer binding protein alpha [Source:HGNC Symbol;Acc:HGNC:1833]	GO:0006355;GO:0003700;GO:0045944;GO:0050729;GO:0070102;GO:0043032;GO:0005634;GO:0043231;GO:0005654;GO:0003677;GO:0007275;GO:0005730;GO:0042803;GO:0005515;GO:0016032;GO:0000981;GO:0000790;GO:0045444;GO:0008285;GO:0001228;GO:0008134;GO:0000976;GO:0045892;GO:0090575;GO:0055088;GO:0005667;GO:0019221;GO:0006091;GO:0001889;GO:0019900;GO:0042593;GO:0032436;GO:0030851;GO:0030324;GO:0030099;GO:0045945;GO:…	regulation of transcription, DNA-templated;DNA-binding transcription factor activity;positive regulation of transcription by RNA polymerase II;positive regulation of inflammatory response;interleukin-6-mediated signaling pathway;positive regulation of macrophage activation;nucleus;intracellular membrane-bounded organelle;nucleoplasm;DNA binding;multicellular organism development;nucleolus;protein…	4625.09	-5.66863	0.295769	-19.1502	9.64958e-82	1.15487e-79
ENSG00000251136	AF117829.1	novel transcript			1461.39	3.87899	0.186856	20.7508	1.20588e-95	2.04935e-93
ENSG00000251194	AL133330.1	novel transcript			542.536	4.33288	0.228778	18.9044	1.04971e-79	1.17365e-77
ENSG00000251230	MIR3945HG	MIR3945 host gene [Source:HGNC Symbol;Acc:HGNC:52002]			6221.72	7.38046	0.408631	18.0362	1.01296e-72	9.56384e-71
ENSG00000253522	MIR3142HG	MIR3142 host gene [Source:HGNC Symbol;Acc:HGNC:51944]			8032.2	3.36803	0.198888	16.9344	2.51045e-64	1.81293e-62
ENSG00000253535	AC120193.1	novel transcript			324.473	6.64023	0.348747	18.5613	6.60318e-77	6.76017e-75
ENSG00000255398	HCAR3	hydroxycarboxylic acid receptor 3 [Source:HGNC Symbol;Acc:HGNC:16824]	GO:0007186;GO:0016021;GO:0004930;GO:0016020;GO:0007165;GO:0005886;GO:0030054;GO:0005887	G protein-coupled receptor signaling pathway;integral component of membrane;G protein-coupled receptor activity;membrane;signal transduction;plasma membrane;cell junction;integral component of plasma membrane	2758.91	6.72581	0.420436	15.9708	2.04177e-57	1.1618e-55
ENSG00000259354	AC025580.2	novel transcript, antisense to SLC30A4			864.462	3.928	0.211532	18.553	7.71339e-77	7.86519e-75
ENSG00000261644	AC007728.2	novel transcript, antisense to CYLD and NOD2			214.106	1.93868	0.121511	15.9476	2.95893e-57	1.66878e-55
ENSG00000261884	AC040162.1	novel transcript	GO:0005634;GO:0008233;GO:0006508;GO:0016787;GO:0051603;GO:0005839;GO:0005737;GO:0004175;GO:0002376;GO:0010498;GO:0010499;GO:0043161	nucleus;peptidase activity;proteolysis;hydrolase activity;proteolysis involved in cellular protein catabolic process;proteasome core complex;cytoplasm;endopeptidase activity;immune system process;proteasomal protein catabolic process;proteasomal ubiquitin-independent protein catabolic process;proteasome-mediated ubiquitin-dependent protein catabolic process	380.521	2.08941	0.12648	16.516	2.8136e-61	1.81122e-59
ENSG00000269720	CCDC194	coiled-coil domain containing 194 [Source:HGNC Symbol;Acc:HGNC:53438]			123.274	5.01717	0.276391	17.8502	2.87837e-71	2.56557e-69
ENSG00000271503	CCL5	C-C motif chemokine ligand 5 [Source:HGNC Symbol;Acc:HGNC:10632]	GO:0005576;GO:0006955;GO:0008009;GO:0042531;GO:0046427;GO:0014068;GO:0007186;GO:0006887;GO:0007165;GO:0005615;GO:0006935;GO:0005515;GO:0006816;GO:0005125;GO:0006954;GO:0060326;GO:0004435;GO:0042802;GO:0061098;GO:0030335;GO:0051928;GO:0071346;GO:0071347;GO:0071356;GO:0042803;GO:0048020;GO:0002548;GO:0030593;GO:0043547;GO:0048247;GO:0070098;GO:0070374;GO:0000165;GO:0004672;GO:0050796;GO:0019221;GO:…	extracellular region;immune response;chemokine activity;positive regulation of tyrosine phosphorylation of STAT protein;positive regulation of receptor signaling pathway via JAK-STAT;positive regulation of phosphatidylinositol 3-kinase signaling;G protein-coupled receptor signaling pathway;exocytosis;signal transduction;extracellular space;chemotaxis;protein binding;calcium ion transport;cytokine…	32829.5	10.341	0.354495	29.0789	6.63681e-186	7.0494e-183
ENSG00000272669	AL021707.6	novel transcript, antisense to SUN2			546.726	5.03623	0.244352	20.5385	9.75575e-94	1.57401e-91
ENSG00000272886	DCP1A	decapping mRNA 1A [Source:HGNC Symbol;Acc:HGNC:18714]	GO:0008047;GO:0000290;GO:0043085;GO:0005634;GO:0000184;GO:0005737;GO:0016020;GO:0016787;GO:0005515;GO:0036464;GO:0000932;GO:0042802;GO:0003729;GO:0005829;GO:0043488;GO:1903608;GO:0043928;GO:0030234;GO:0031087;GO:0019894	enzyme activator activity;deadenylation-dependent decapping of nuclear-transcribed mRNA;positive regulation of catalytic activity;nucleus;nuclear-transcribed mRNA catabolic process, nonsense-mediated decay;cytoplasm;membrane;hydrolase activity;protein binding;cytoplasmic ribonucleoprotein granule;P-body;identical protein binding;mRNA binding;cytosol;regulation of mRNA stability;protein localizati…	5704.78	3.14972	0.12158	25.9054	5.7891e-148	3.20817e-145
ENSG00000275302	CCL4	C-C motif chemokine ligand 4 [Source:HGNC Symbol;Acc:HGNC:10630]	GO:0005576;GO:0006955;GO:0008009;GO:0005615;GO:0006935;GO:0005515;GO:0005125;GO:0006954;GO:0042802;GO:0007186;GO:0051928;GO:0048020;GO:0002548;GO:0007165;GO:0007267;GO:0030593;GO:0043547;GO:0048245;GO:0048247;GO:0070098;GO:0070374;GO:0071346;GO:0071347;GO:0071356;GO:0007155;GO:0019221;GO:0009615;GO:0009636;GO:0043922;GO:0031726;GO:0031730;GO:0050850;GO:2000503;GO:0007163	extracellular region;immune response;chemokine activity;extracellular space;chemotaxis;protein binding;cytokine activity;inflammatory response;identical protein binding;G protein-coupled receptor signaling pathway;positive regulation of calcium ion transport;CCR chemokine receptor binding;monocyte chemotaxis;signal transduction;cell-cell signaling;neutrophil chemotaxis;positive regulation of GTPa…	143622	7.17007	0.336942	21.2854	1.54894e-100	2.94669e-98
ENSG00000277089	AC243829.4	novel transcript, antisense CCL3			186.857	5.83812	0.32768	17.4082	7.15122e-68	5.7147e-66
ENSG00000277632	CCL3	C-C motif chemokine ligand 3 [Source:HGNC Symbol;Acc:HGNC:10627]	GO:0005576;GO:0006955;GO:0008009;GO:1903980;GO:0005737;GO:0016301;GO:0006887;GO:0007165;GO:0005829;GO:0005615;GO:0006935;GO:0005515;GO:0006816;GO:0004698;GO:0005125;GO:0006954;GO:0060326;GO:0042802;GO:0030593;GO:0007186;GO:0010628;GO:0030335;GO:0032731;GO:0050729;GO:0051928;GO:0007010;GO:0071346;GO:0071347;GO:0071356;GO:0070374;GO:0019722;GO:0008360;GO:0048020;GO:0002548;GO:0043547;GO:0048245;GO:…	extracellular region;immune response;chemokine activity;positive regulation of microglial cell activation;cytoplasm;kinase activity;exocytosis;signal transduction;cytosol;extracellular space;chemotaxis;protein binding;calcium ion transport;calcium-dependent protein kinase C activity;cytokine activity;inflammatory response;cell chemotaxis;identical protein binding;neutrophil chemotaxis;G protein-c…	172152	6.22924	0.299296	20.8125	3.33271e-96	5.74037e-94
ENSG00000278053	DDX52	DExD-box helicase 52 [Source:HGNC Symbol;Acc:HGNC:20038]	GO:0005524;GO:0003676;GO:0005634;GO:0003723;GO:0016020;GO:0000166;GO:0016787;GO:0005730;GO:0003724;GO:0004386;GO:0005654;GO:0006364;GO:0030490	ATP binding;nucleic acid binding;nucleus;RNA binding;membrane;nucleotide binding;hydrolase activity;nucleolus;RNA helicase activity;helicase activity;nucleoplasm;rRNA processing;maturation of SSU-rRNA	2582.94	1.45215	0.0736684	19.7119	1.70576e-86	2.31294e-84
ENSG00000278330	AC018529.2	novel transcript, antisense to MBP			305.765	-5.00681	0.309227	-15.9824	1.69595e-57	9.69353e-56
ENSG00000279861	AC073548.1	TEC			368.615	2.78216	0.116816	23.8021	3.18001e-125	1.08086e-122
ENSG00000285106	AC016831.6	novel transcript			436.25	4.96669	0.27488	18.0179	1.41099e-72	1.32727e-70
ENSG00000004468	CD38	CD38 molecule [Source:HGNC Symbol;Acc:HGNC:1667]	GO:0016020;GO:0016021;GO:0016740;GO:0043066;GO:0016787;GO:0045893;GO:0005886;GO:0070062;GO:0003953;GO:0050135;GO:0061809;GO:0007165;GO:0045892;GO:0050853;GO:0097190;GO:0030890;GO:0042493;GO:0019674;GO:0016849;GO:0016798;GO:0042802;GO:0001666;GO:0007204;GO:0007565;GO:0008284;GO:0009725;GO:0010977;GO:0014824;GO:0030307;GO:0032024;GO:0032355;GO:0032526;GO:0032570;GO:0033194;GO:0034097;GO:0045779;GO:…	membrane;integral component of membrane;transferase activity;negative regulation of apoptotic process;hydrolase activity;positive regulation of transcription, DNA-templated;plasma membrane;extracellular exosome;NAD+ nucleosidase activity;NAD(P)+ nucleosidase activity;NAD+ nucleotidase, cyclic ADP-ribose generating;signal transduction;negative regulation of transcription, DNA-templated;B cell rece…	11657.3	3.48684	0.271224	12.8573	7.82435e-38	2.02702e-36
ENSG00000004799	PDK4	pyruvate dehydrogenase kinase 4 [Source:HGNC Symbol;Acc:HGNC:8812]	GO:0000166;GO:0004672;GO:0005524;GO:0016301;GO:0016740;GO:0016310;GO:0006468;GO:0005739;GO:0005759;GO:0005975;GO:0005515;GO:0004674;GO:0006006;GO:0006885;GO:0008286;GO:0010510;GO:0010565;GO:0010906;GO:0042304;GO:0042593;GO:0042594;GO:0045124;GO:0046320;GO:0009267;GO:0071398;GO:1904183;GO:0072593;GO:2000811;GO:0004740	nucleotide binding;protein kinase activity;ATP binding;kinase activity;transferase activity;phosphorylation;protein phosphorylation;mitochondrion;mitochondrial matrix;carbohydrate metabolic process;protein binding;protein serine/threonine kinase activity;glucose metabolic process;regulation of pH;insulin receptor signaling pathway;regulation of acetyl-CoA biosynthetic process from pyruvate;regula…	3664.04	-5.04184	0.324659	-15.5141	2.78373e-54	1.37525e-52
ENSG00000004897	CDC27	cell division cycle 27 [Source:HGNC Symbol;Acc:HGNC:1728]	GO:0005515;GO:0005634;GO:0005654;GO:0016567;GO:0005737;GO:0005829;GO:0031145;GO:1901990;GO:0006511;GO:0070979;GO:0005680;GO:0019903;GO:0005813;GO:0005876;GO:0007091;GO:0045842;GO:0051301;GO:0016020;GO:0016021	protein binding;nucleus;nucleoplasm;protein ubiquitination;cytoplasm;cytosol;anaphase-promoting complex-dependent catabolic process;regulation of mitotic cell cycle phase transition;ubiquitin-dependent protein catabolic process;protein K11-linked ubiquitination;anaphase-promoting complex;protein phosphatase binding;centrosome;spindle microtubule;metaphase/anaphase transition of mitotic cell cycle…	3634.81	0.979572	0.0700081	13.9923	1.73791e-44	5.93077e-43
ENSG00000005700	IBTK	inhibitor of Bruton tyrosine kinase [Source:HGNC Symbol;Acc:HGNC:17853]	GO:0005515;GO:0005634;GO:0005737;GO:0016020;GO:0005654;GO:0019901;GO:0061099;GO:0001933;GO:0030292;GO:0051209	protein binding;nucleus;cytoplasm;membrane;nucleoplasm;protein kinase binding;negative regulation of protein tyrosine kinase activity;negative regulation of protein phosphorylation;protein tyrosine kinase inhibitor activity;release of sequestered calcium ion into cytosol	8447.31	1.18492	0.0791386	14.9727	1.10654e-50	4.70917e-49
ENSG00000006607	FARP2	FERM, ARH/RhoGEF and pleckstrin domain protein 2 [Source:HGNC Symbol;Acc:HGNC:16460]	GO:0005085;GO:0005856;GO:0008092;GO:0007155;GO:0005829;GO:0071800;GO:0005737;GO:0030316;GO:0071526;GO:0031532;GO:0005089;GO:0030676;GO:0016322;GO:0016601;GO:0022405;GO:0033623	guanyl-nucleotide exchange factor activity;cytoskeleton;cytoskeletal protein binding;cell adhesion;cytosol;podosome assembly;cytoplasm;osteoclast differentiation;semaphorin-plexin signaling pathway;actin cytoskeleton reorganization;Rho guanyl-nucleotide exchange factor activity;Rac guanyl-nucleotide exchange factor activity;neuron remodeling;Rac protein signal transduction;hair cycle process;regu…	2907.89	1.41597	0.105491	13.4226	4.4604e-41	1.32061e-39
ENSG00000006652	IFRD1	interferon related developmental regulator 1 [Source:HGNC Symbol;Acc:HGNC:5456]	GO:0007275;GO:0030154;GO:0005634;GO:0006357;GO:0007518	multicellular organism development;cell differentiation;nucleus;regulation of transcription by RNA polymerase II;myoblast fate determination	2566.93	1.96595	0.151293	12.994	1.32262e-38	3.54163e-37
ENSG00000008086	CDKL5	cyclin dependent kinase like 5 [Source:HGNC Symbol;Acc:HGNC:11411]	GO:0005524;GO:0006468;GO:0004672;GO:0005634;GO:0005737;GO:0000166;GO:0004674;GO:0016301;GO:0016740;GO:0016310;GO:0005856;GO:0042995;GO:0005515;GO:0005815;GO:0051726;GO:0005813;GO:0004693;GO:0036064;GO:1902017;GO:0043547;GO:0001764;GO:0044294;GO:0045773;GO:0032587;GO:0048365;GO:0046777;GO:0050773;GO:0050775;GO:0032839;GO:0097542;GO:0060999;GO:0045202;GO:0048471	ATP binding;protein phosphorylation;protein kinase activity;nucleus;cytoplasm;nucleotide binding;protein serine/threonine kinase activity;kinase activity;transferase activity;phosphorylation;cytoskeleton;cell projection;protein binding;microtubule organizing center;regulation of cell cycle;centrosome;cyclin-dependent protein serine/threonine kinase activity;ciliary basal body;regulation of cilium…	451.187	2.31417	0.176077	13.1402	1.93741e-39	5.42135e-38
ENSG00000010295	IFFO1	intermediate filament family orphan 1 [Source:HGNC Symbol;Acc:HGNC:24970]	GO:0005882	intermediate filament	2531.95	-2.39733	0.182635	-13.1251	2.36616e-39	6.58756e-38
ENSG00000010818	HIVEP2	HIVEP zinc finger 2 [Source:HGNC Symbol;Acc:HGNC:4921]	GO:0003676;GO:0005634;GO:0046872;GO:0005654;GO:0003677	nucleic acid binding;nucleus;metal ion binding;nucleoplasm;DNA binding	15097.2	4.25033	0.277258	15.3311	4.73897e-53	2.2413e-51
ENSG00000012983	MAP4K5	mitogen-activated protein kinase kinase kinase kinase 5 [Source:HGNC Symbol;Acc:HGNC:6867]	GO:0005524;GO:0006468;GO:0004672;GO:0008349;GO:0005737;GO:0000166;GO:0004674;GO:0016301;GO:0016740;GO:0016310;GO:0005515;GO:0000185;GO:0035556;GO:0007257	ATP binding;protein phosphorylation;protein kinase activity;MAP kinase kinase kinase kinase activity;cytoplasm;nucleotide binding;protein serine/threonine kinase activity;kinase activity;transferase activity;phosphorylation;protein binding;activation of MAPKKK activity;intracellular signal transduction;activation of JUN kinase activity	1912.3	1.42549	0.107452	13.2661	3.63989e-40	1.04727e-38
ENSG00000013364	MVP	major vault protein [Source:HGNC Symbol;Acc:HGNC:7531]	GO:0005634;GO:0051028;GO:0005737;GO:0016020;GO:0015031;GO:0005829;GO:0005856;GO:0005643;GO:0005515;GO:0048471;GO:0005576;GO:0042802;GO:0070062;GO:0019901;GO:0043312;GO:0019903;GO:0034774;GO:1904813;GO:0061099;GO:0042059;GO:0038127;GO:0023051;GO:0031953	nucleus;mRNA transport;cytoplasm;membrane;protein transport;cytosol;cytoskeleton;nuclear pore;protein binding;perinuclear region of cytoplasm;extracellular region;identical protein binding;extracellular exosome;protein kinase binding;neutrophil degranulation;protein phosphatase binding;secretory granule lumen;ficolin-1-rich granule lumen;negative regulation of protein tyrosine kinase activity;neg…	19568.6	1.26287	0.08572	14.7325	3.98699e-49	1.60057e-47
ENSG00000014914	MTMR11	myotubularin related protein 11 [Source:HGNC Symbol;Acc:HGNC:24307]	GO:0005737;GO:0070062;GO:0004438;GO:0046856	cytoplasm;extracellular exosome;phosphatidylinositol-3-phosphatase activity;phosphatidylinositol dephosphorylation	167.02	2.96894	0.221438	13.3843	7.46642e-41	2.20039e-39
ENSG00000018189	RUFY3	RUN and FYVE domain containing 3 [Source:HGNC Symbol;Acc:HGNC:30285]	GO:0005737;GO:0016020;GO:0005829;GO:0030054;GO:0007275;GO:0030154;GO:0030175;GO:0042995;GO:0030425;GO:0012505;GO:0005515;GO:0007399;GO:0030424;GO:0043204;GO:0030027;GO:0030426;GO:0045773;GO:2000114;GO:0007015;GO:0030335;GO:0043025;GO:0071437;GO:0090316;GO:0050770;GO:0050771;GO:0046872	cytoplasm;membrane;cytosol;cell junction;multicellular organism development;cell differentiation;filopodium;cell projection;dendrite;endomembrane system;protein binding;nervous system development;axon;perikaryon;lamellipodium;growth cone;positive regulation of axon extension;regulation of establishment of cell polarity;actin filament organization;positive regulation of cell migration;neuronal cel…	7851.91	1.64613	0.127959	12.8645	7.13118e-38	1.85877e-36
ENSG00000021355	SERPINB1	serpin family B member 1 [Source:HGNC Symbol;Acc:HGNC:3311]	GO:0005615;GO:0004867;GO:0005737;GO:0016020;GO:0005576;GO:0010951;GO:0036464;GO:0005515;GO:0030414;GO:0010466;GO:0070062;GO:0062023;GO:0043312;GO:0034774;GO:0032691;GO:0044342	extracellular space;serine-type endopeptidase inhibitor activity;cytoplasm;membrane;extracellular region;negative regulation of endopeptidase activity;cytoplasmic ribonucleoprotein granule;protein binding;peptidase inhibitor activity;negative regulation of peptidase activity;extracellular exosome;collagen-containing extracellular matrix;neutrophil degranulation;secretory granule lumen;negative re…	12795	2.142	0.148869	14.3883	6.12615e-47	2.29659e-45
ENSG00000023318	ERP44	endoplasmic reticulum protein 44 [Source:HGNC Symbol;Acc:HGNC:18311]	GO:0045454;GO:0005783;GO:0005789;GO:0005788;GO:0005515;GO:0006986;GO:0003756;GO:0005576;GO:0009986;GO:0070062;GO:0043312;GO:0006457;GO:0035580;GO:0034976;GO:0005793;GO:0009100	cell redox homeostasis;endoplasmic reticulum;endoplasmic reticulum membrane;endoplasmic reticulum lumen;protein binding;response to unfolded protein;protein disulfide isomerase activity;extracellular region;cell surface;extracellular exosome;neutrophil degranulation;protein folding;specific granule lumen;response to endoplasmic reticulum stress;endoplasmic reticulum-Golgi intermediate compartment…	6317.12	1.02898	0.06827	15.0722	2.46638e-51	1.08402e-49
ENSG00000023445	BIRC3	baculoviral IAP repeat containing 3 [Source:HGNC Symbol;Acc:HGNC:591]	GO:0042981;GO:0046872;GO:0005634;GO:0005737;GO:0016740;GO:0005654;GO:0005829;GO:0006915;GO:0016567;GO:0005515;GO:0004842;GO:0045088;GO:0061630;GO:0016579;GO:0033209;GO:0031398;GO:0043123;GO:0002756;GO:0007249;GO:0035666;GO:0007166;GO:0043066;GO:0050727;GO:0010803;GO:0043027;GO:0043154;GO:0060544;GO:2000116;GO:0070424;GO:1990001;GO:0044877;GO:0007283;GO:0034121;GO:0038061;GO:0039535;GO:0060546;GO:…	regulation of apoptotic process;metal ion binding;nucleus;cytoplasm;transferase activity;nucleoplasm;cytosol;apoptotic process;protein ubiquitination;protein binding;ubiquitin-protein transferase activity;regulation of innate immune response;ubiquitin protein ligase activity;protein deubiquitination;tumor necrosis factor-mediated signaling pathway;positive regulation of protein ubiquitination;pos…	19258.4	3.88311	0.253115	15.3397	4.1485e-53	1.96568e-51
ENSG00000026025	VIM	vimentin [Source:HGNC Symbol;Acc:HGNC:12692]	GO:0005882;GO:0005737;GO:0005634;GO:0016020;GO:0005886;GO:0005856;GO:0005925;GO:0005829;GO:0005777;GO:0045111;GO:0005515;GO:0016032;GO:0042802;GO:0005200;GO:0016363;GO:0070062;GO:0071222;GO:1990904;GO:0019904;GO:0019221;GO:0045727;GO:0097110;GO:0030049;GO:0003725;GO:0071225;GO:0045109;GO:0005844;GO:0005212;GO:1990254;GO:0010628;GO:0010977;GO:0014002;GO:0032967;GO:0043488;GO:0045103;GO:0060020;GO:…	intermediate filament;cytoplasm;nucleus;membrane;plasma membrane;cytoskeleton;focal adhesion;cytosol;peroxisome;intermediate filament cytoskeleton;protein binding;viral process;identical protein binding;structural constituent of cytoskeleton;nuclear matrix;extracellular exosome;cellular response to lipopolysaccharide;ribonucleoprotein complex;protein domain specific binding;cytokine-mediated sign…	340358	1.79589	0.130768	13.7334	6.40901e-43	2.03968e-41
ENSG00000033178	UBA6	ubiquitin like modifier activating enzyme 6 [Source:HGNC Symbol;Acc:HGNC:25581]	GO:0008641;GO:0006464;GO:0000166;GO:0005524;GO:0016567;GO:0016874;GO:0005515;GO:0004839;GO:0006511;GO:0005634;GO:0005737;GO:0019780;GO:0006974;GO:0007612;GO:0007626;GO:0021764;GO:0021766;GO:0032446;GO:0060996;GO:0005829	ubiquitin-like modifier activating enzyme activity;cellular protein modification process;nucleotide binding;ATP binding;protein ubiquitination;ligase activity;protein binding;ubiquitin activating enzyme activity;ubiquitin-dependent protein catabolic process;nucleus;cytoplasm;FAT10 activating enzyme activity;cellular response to DNA damage stimulus;learning;locomotory behavior;amygdala development…	5266.36	1.73045	0.115699	14.9564	1.4145e-50	5.98976e-49
ENSG00000034152	MAP2K3	mitogen-activated protein kinase kinase 3 [Source:HGNC Symbol;Acc:HGNC:6843]	GO:0005524;GO:0006468;GO:0004672;GO:0043536;GO:0035924;GO:0016020;GO:0000166;GO:0004674;GO:0016301;GO:0016740;GO:0016310;GO:0004713;GO:0018108;GO:0005515;GO:0045893;GO:0005654;GO:0005829;GO:0019901;GO:0007165;GO:0004708;GO:0000187;GO:0045860;GO:0000165;GO:0006954;GO:0035331;GO:0038066;GO:0042035;GO:0060048	ATP binding;protein phosphorylation;protein kinase activity;positive regulation of blood vessel endothelial cell migration;cellular response to vascular endothelial growth factor stimulus;membrane;nucleotide binding;protein serine/threonine kinase activity;kinase activity;transferase activity;phosphorylation;protein tyrosine kinase activity;peptidyl-tyrosine phosphorylation;protein binding;positi…	11659.6	1.90866	0.138458	13.785	3.13746e-43	1.01498e-41
ENSG00000037757	MRI1	methylthioribose-1-phosphate isomerase 1 [Source:HGNC Symbol;Acc:HGNC:28469]	GO:0044237;GO:0005634;GO:0005737;GO:0016853;GO:0005654;GO:0005829;GO:0001650;GO:0042995;GO:0005515;GO:0008652;GO:0042802;GO:0044249;GO:0009086;GO:0019509;GO:0019284;GO:0046523	cellular metabolic process;nucleus;cytoplasm;isomerase activity;nucleoplasm;cytosol;fibrillar center;cell projection;protein binding;cellular amino acid biosynthetic process;identical protein binding;cellular biosynthetic process;methionine biosynthetic process;L-methionine salvage from methylthioadenosine;L-methionine salvage from S-adenosylmethionine;S-methyl-5-thioribose-1-phosphate isomerase …	662.68	-1.4784	0.112906	-13.0916	3.67632e-39	1.01315e-37
ENSG00000040487	SLC66A1	solute carrier family 66 member 1 [Source:HGNC Symbol;Acc:HGNC:26001]	GO:0016020;GO:0016021;GO:0043231;GO:0005765;GO:0005764;GO:1903826;GO:0006865;GO:1990822;GO:0055085;GO:0031301;GO:0015181;GO:0015189;GO:1903401;GO:0015809;GO:0015174;GO:0015819;GO:0080144	membrane;integral component of membrane;intracellular membrane-bounded organelle;lysosomal membrane;lysosome;arginine transmembrane transport;amino acid transport;basic amino acid transmembrane transport;transmembrane transport;integral component of organelle membrane;arginine transmembrane transporter activity;L-lysine transmembrane transporter activity;L-lysine transmembrane transport;arginine …	1686.03	-1.49378	0.109744	-13.6108	3.45227e-42	1.06932e-40
ENSG00000042429	MED17	mediator complex subunit 17 [Source:HGNC Symbol;Acc:HGNC:2375]	GO:0003712;GO:0006357;GO:0016592;GO:0005634;GO:0016020;GO:0005515;GO:0003713;GO:0030374;GO:0045893;GO:0005654;GO:0006367;GO:0045944;GO:0005667;GO:0042809;GO:0060261;GO:0070847;GO:0046966	transcription coregulator activity;regulation of transcription by RNA polymerase II;mediator complex;nucleus;membrane;protein binding;transcription coactivator activity;nuclear receptor transcription coactivator activity;positive regulation of transcription, DNA-templated;nucleoplasm;transcription initiation from RNA polymerase II promoter;positive regulation of transcription by RNA polymerase II…	494.152	0.975704	0.0734234	13.2887	2.69341e-40	7.76701e-39
ENSG00000044115	CTNNA1	catenin alpha 1 [Source:HGNC Symbol;Acc:HGNC:2509]	GO:0007155;GO:0045296;GO:0051015;GO:0005737;GO:0005856;GO:0005198;GO:0015629;GO:0003723;GO:0016020;GO:0043231;GO:0005886;GO:0005925;GO:0005912;GO:0030054;GO:0005515;GO:0042802;GO:0044877;GO:0001541;GO:0007163;GO:0007406;GO:0007568;GO:0008584;GO:0014070;GO:0016264;GO:0031103;GO:0034613;GO:0042127;GO:0042475;GO:0043066;GO:0043297;GO:0043627;GO:0045880;GO:0090136;GO:2000146;GO:2001045;GO:2001240;GO:…	cell adhesion;cadherin binding;actin filament binding;cytoplasm;cytoskeleton;structural molecule activity;actin cytoskeleton;RNA binding;membrane;intracellular membrane-bounded organelle;plasma membrane;focal adhesion;adherens junction;cell junction;protein binding;identical protein binding;protein-containing complex binding;ovarian follicle development;establishment or maintenance of cell polari…	22108.9	1.35775	0.105578	12.8602	7.54289e-38	1.95808e-36
ENSG00000050730	TNIP3	TNFAIP3 interacting protein 3 [Source:HGNC Symbol;Acc:HGNC:19315]	GO:0043124;GO:0071222;GO:0005515;GO:0006954;GO:0031593;GO:0045944;GO:0005829;GO:0016579;GO:0034142;GO:0002756	negative regulation of I-kappaB kinase/NF-kappaB signaling;cellular response to lipopolysaccharide;protein binding;inflammatory response;polyubiquitin modification-dependent protein binding;positive regulation of transcription by RNA polymerase II;cytosol;protein deubiquitination;toll-like receptor 4 signaling pathway;MyD88-independent toll-like receptor signaling pathway	37125.7	7.89278	0.518079	15.3173	5.85687e-53	2.75977e-51
ENSG00000053254	FOXN3	forkhead box N3 [Source:HGNC Symbol;Acc:HGNC:1928]	GO:0006355;GO:0003700;GO:0043565;GO:0005634;GO:0007049;GO:0003677;GO:0005515;GO:0006357;GO:0097094;GO:0000981;GO:0000790;GO:0008022;GO:0045892;GO:0007095	regulation of transcription, DNA-templated;DNA-binding transcription factor activity;sequence-specific DNA binding;nucleus;cell cycle;DNA binding;protein binding;regulation of transcription by RNA polymerase II;craniofacial suture morphogenesis;DNA-binding transcription factor activity, RNA polymerase II-specific;nuclear chromatin;protein C-terminus binding;negative regulation of transcription, D…	3024.28	-2.08645	0.133394	-15.6407	3.84421e-55	1.96781e-53
ENSG00000053747	LAMA3	laminin subunit alpha 3 [Source:HGNC Symbol;Acc:HGNC:6483]	GO:0007155;GO:0005102;GO:0030155;GO:0030334;GO:0045995;GO:0005783;GO:0005576;GO:0005604;GO:0005201;GO:0070062;GO:0016477;GO:0009887;GO:0009888;GO:0062023;GO:0005178;GO:0007229;GO:0098609;GO:0030198;GO:0005198;GO:0007411;GO:0001738;GO:0005610;GO:0008544;GO:0031581;GO:0035987;GO:0016020	cell adhesion;signaling receptor binding;regulation of cell adhesion;regulation of cell migration;regulation of embryonic development;endoplasmic reticulum;extracellular region;basement membrane;extracellular matrix structural constituent;extracellular exosome;cell migration;animal organ morphogenesis;tissue development;collagen-containing extracellular matrix;integrin binding;integrin-mediated s…	175.106	4.35078	0.299745	14.4413	2.84332e-47	1.08343e-45
ENSG00000055130	CUL1	cullin 1 [Source:HGNC Symbol;Acc:HGNC:2551]	GO:0006511;GO:0031625;GO:0031461;GO:0016567;GO:0005515;GO:0016032;GO:0038095;GO:0050852;GO:0004842;GO:0005654;GO:0005829;GO:0000209;GO:0002223;GO:0010972;GO:0031146;GO:0038061;GO:0043161;GO:0043687;GO:0070498;GO:1901990;GO:0000086;GO:0019005;GO:0000082;GO:0016055;GO:0051403;GO:1990452;GO:0006879;GO:0097193;GO:0010265;GO:0006513;GO:0006915;GO:0008283;GO:0009887;GO:0070936	ubiquitin-dependent protein catabolic process;ubiquitin protein ligase binding;cullin-RING ubiquitin ligase complex;protein ubiquitination;protein binding;viral process;Fc-epsilon receptor signaling pathway;T cell receptor signaling pathway;ubiquitin-protein transferase activity;nucleoplasm;cytosol;protein polyubiquitination;stimulatory C-type lectin receptor signaling pathway;negative regulation…	6319.69	2.01737	0.155323	12.9881	1.42978e-38	3.81255e-37
ENSG00000059378	PARP12	poly(ADP-ribose) polymerase family member 12 [Source:HGNC Symbol;Acc:HGNC:21919]	GO:0046872;GO:0003950;GO:0005634;GO:0003723;GO:0016740;GO:1990404;GO:0070213;GO:0140289;GO:0016757	metal ion binding;NAD+ ADP-ribosyltransferase activity;nucleus;RNA binding;transferase activity;protein ADP-ribosylase activity;protein auto-ADP-ribosylation;protein mono-ADP-ribosylation;transferase activity, transferring glycosyl groups	9366.75	2.63798	0.180046	14.651	1.32667e-48	5.2352e-47
ENSG00000059588	TARBP1	TAR (HIV-1) RNA binding protein 1 [Source:HGNC Symbol;Acc:HGNC:11568]	GO:0003723;GO:0006396;GO:0008173;GO:0016740;GO:0008168;GO:0032259;GO:0005634;GO:0006357;GO:0030488;GO:0016423	RNA binding;RNA processing;RNA methyltransferase activity;transferase activity;methyltransferase activity;methylation;nucleus;regulation of transcription by RNA polymerase II;tRNA methylation;tRNA (guanine) methyltransferase activity	931.819	-1.96224	0.148254	-13.2333	5.63602e-40	1.6125e-38
ENSG00000059758	CDK17	cyclin dependent kinase 17 [Source:HGNC Symbol;Acc:HGNC:8750]	GO:0005524;GO:0006468;GO:0004672;GO:0000166;GO:0004674;GO:0016301;GO:0016740;GO:0016310;GO:0005515;GO:0051726;GO:0005634;GO:0005737;GO:0004693;GO:0000083	ATP binding;protein phosphorylation;protein kinase activity;nucleotide binding;protein serine/threonine kinase activity;kinase activity;transferase activity;phosphorylation;protein binding;regulation of cell cycle;nucleus;cytoplasm;cyclin-dependent protein serine/threonine kinase activity;regulation of transcription involved in G1/S transition of mitotic cell cycle	3309.67	1.64537	0.113268	14.5262	8.27388e-48	3.20544e-46
ENSG00000063176	SPHK2	sphingosine kinase 2 [Source:HGNC Symbol;Acc:HGNC:18859]	GO:0016301;GO:0003951;GO:0005634;GO:0005737;GO:0016020;GO:0043231;GO:0000166;GO:0005524;GO:0016740;GO:0016310;GO:0005783;GO:0005743;GO:0005739;GO:0005765;GO:0005829;GO:0000786;GO:0005764;GO:0046834;GO:0005515;GO:0003376;GO:0043065;GO:0030308;GO:0006670;GO:0030148;GO:0046512;GO:0090280;GO:0043122;GO:0045815;GO:0038036;GO:1903426;GO:0006665;GO:0032635;GO:0090037;GO:1990774;GO:0043306;GO:2001169;GO:…	kinase activity;NAD+ kinase activity;nucleus;cytoplasm;membrane;intracellular membrane-bounded organelle;nucleotide binding;ATP binding;transferase activity;phosphorylation;endoplasmic reticulum;mitochondrial inner membrane;mitochondrion;lysosomal membrane;cytosol;nucleosome;lysosome;lipid phosphorylation;protein binding;sphingosine-1-phosphate receptor signaling pathway;positive regulation of ap…	816.655	-1.77921	0.136583	-13.025	8.8178e-39	2.39641e-37
ENSG00000063761	ADCK1	aarF domain containing kinase 1 [Source:HGNC Symbol;Acc:HGNC:19038]	GO:0000166;GO:0004674;GO:0005524;GO:0016301;GO:0016740;GO:0016310;GO:0006468;GO:0005576;GO:0005743;GO:0007005;GO:0055088;GO:0010637;GO:1903852;GO:0032592	nucleotide binding;protein serine/threonine kinase activity;ATP binding;kinase activity;transferase activity;phosphorylation;protein phosphorylation;extracellular region;mitochondrial inner membrane;mitochondrion organization;lipid homeostasis;negative regulation of mitochondrial fusion;positive regulation of cristae formation;integral component of mitochondrial membrane	416.789	-1.75809	0.134995	-13.0189	9.55348e-39	2.58532e-37
ENSG00000065135	GNAI3	G protein subunit alpha i3 [Source:HGNC Symbol;Acc:HGNC:4387]	GO:0007186;GO:0007165;GO:0005525;GO:0003924;GO:0031683;GO:0019001;GO:0007188;GO:0005737;GO:0016020;GO:0046872;GO:0000166;GO:0007049;GO:0005789;GO:0005886;GO:0005856;GO:0005765;GO:0051301;GO:0007193;GO:0000139;GO:0005515;GO:0005815;GO:0030496;GO:0005813;GO:0005834;GO:0070062;GO:0001664;GO:0006457;GO:0046039;GO:0019003;GO:0007212;GO:0016239;GO:0007194;GO:0019904;GO:0031821;GO:0032794;GO:0006906;GO:…	G protein-coupled receptor signaling pathway;signal transduction;GTP binding;GTPase activity;G-protein beta/gamma-subunit complex binding;guanyl nucleotide binding;adenylate cyclase-modulating G protein-coupled receptor signaling pathway;cytoplasm;membrane;metal ion binding;nucleotide binding;cell cycle;endoplasmic reticulum membrane;plasma membrane;cytoskeleton;lysosomal membrane;cell division;a…	7462.17	1.42269	0.0977757	14.5505	5.79439e-48	2.25512e-46
ENSG00000067066	SP100	SP100 nuclear antigen [Source:HGNC Symbol;Acc:HGNC:11206]	GO:0003677;GO:0005634;GO:0043433;GO:0045893;GO:0005737;GO:0005654;GO:0005515;GO:0016032;GO:0016604;GO:0030870;GO:0016605;GO:0000981;GO:0000784;GO:0000723;GO:0019904;GO:0000122;GO:0010596;GO:0060333;GO:0042802;GO:0034341;GO:0019900;GO:0043392;GO:0045765;GO:0060337;GO:0006978;GO:0046983;GO:0070087;GO:0034340;GO:0045185;GO:0046826;GO:0051271;GO:1902041;GO:1902044;GO:0046872	DNA binding;nucleus;negative regulation of DNA-binding transcription factor activity;positive regulation of transcription, DNA-templated;cytoplasm;nucleoplasm;protein binding;viral process;nuclear body;Mre11 complex;PML body;DNA-binding transcription factor activity, RNA polymerase II-specific;nuclear chromosome, telomeric region;telomere maintenance;protein domain specific binding;negative regul…	10899.5	1.95745	0.137177	14.2695	3.39128e-46	1.23324e-44
ENSG00000067221	STOML1	stomatin like 1 [Source:HGNC Symbol;Acc:HGNC:14560]	GO:0005886;GO:0016020;GO:0016021;GO:0005768;GO:0031410;GO:0045121;GO:0006869;GO:0005515;GO:0031902;GO:0003674;GO:0008150;GO:0005575	plasma membrane;membrane;integral component of membrane;endosome;cytoplasmic vesicle;membrane raft;lipid transport;protein binding;late endosome membrane;molecular_function;biological_process;cellular_component	879.99	2.69019	0.19205	14.0053	1.4471e-44	4.95825e-43
ENSG00000068024	HDAC4	histone deacetylase 4 [Source:HGNC Symbol;Acc:HGNC:14063]	GO:0004407;GO:0016575;GO:0006325;GO:0000118;GO:0008284;GO:0051091;GO:0010832;GO:0043433;GO:0045944;GO:0005737;GO:0005634;GO:0000976;GO:0045893;GO:0016607;GO:0046872;GO:0005654;GO:0005829;GO:0016787;GO:0006476;GO:0005515;GO:0007399;GO:0006954;GO:0042802;GO:0016925;GO:0032041;GO:0042113;GO:0000122;GO:0019789;GO:0045892;GO:0000978;GO:0006338;GO:0014898;GO:0042826;GO:0017053;GO:0043565;GO:0070555;GO:…	histone deacetylase activity;histone deacetylation;chromatin organization;histone deacetylase complex;positive regulation of cell population proliferation;positive regulation of DNA-binding transcription factor activity;negative regulation of myotube differentiation;negative regulation of DNA-binding transcription factor activity;positive regulation of transcription by RNA polymerase II;cytoplasm…	818.34	-1.97408	0.139341	-14.1647	1.51552e-45	5.38072e-44
ENSG00000071073	MGAT4A	alpha-1,3-mannosyl-glycoprotein 4-beta-N-acetylglucosaminyltransferase A [Source:HGNC Symbol;Acc:HGNC:7047]	GO:0016020;GO:0016021;GO:0046872;GO:0016740;GO:0005794;GO:0016757;GO:0005576;GO:0000139;GO:0006486;GO:0005783;GO:0070062;GO:0044267;GO:0043687;GO:0008375;GO:0006487;GO:0005793;GO:0005795;GO:0005788;GO:0006491;GO:0008454	membrane;integral component of membrane;metal ion binding;transferase activity;Golgi apparatus;transferase activity, transferring glycosyl groups;extracellular region;Golgi membrane;protein glycosylation;endoplasmic reticulum;extracellular exosome;cellular protein metabolic process;post-translational protein modification;acetylglucosaminyltransferase activity;protein N-linked glycosylation;endopl…	6046.67	-2.60428	0.190985	-13.6354	2.46484e-42	7.66265e-41
ENSG00000071794	HLTF	helicase like transcription factor [Source:HGNC Symbol;Acc:HGNC:11099]	GO:0008270;GO:0005524;GO:0016818;GO:0003676;GO:0046872;GO:0000166;GO:0005654;GO:0005829;GO:0016787;GO:0005634;GO:0003723;GO:0005737;GO:0016020;GO:0016740;GO:0016567;GO:0003677;GO:0006325;GO:0005730;GO:0003824;GO:0008152;GO:0005515;GO:0004386;GO:0061630;GO:0031625;GO:0000978;GO:0001228;GO:0008094;GO:0045944	zinc ion binding;ATP binding;hydrolase activity, acting on acid anhydrides, in phosphorus-containing anhydrides;nucleic acid binding;metal ion binding;nucleotide binding;nucleoplasm;cytosol;hydrolase activity;nucleus;RNA binding;cytoplasm;membrane;transferase activity;protein ubiquitination;DNA binding;chromatin organization;nucleolus;catalytic activity;metabolic process;protein binding;helicase …	333.314	-3.3011	0.243516	-13.5283	1.06395e-41	3.21354e-40
ENSG00000072364	AFF4	AF4/FMR2 family member 4 [Source:HGNC Symbol;Acc:HGNC:17869]	GO:0005634;GO:0005654;GO:0001650;GO:0005515;GO:0010468;GO:0006366;GO:0006368;GO:0008023;GO:0035327;GO:0032783;GO:0007286	nucleus;nucleoplasm;fibrillar center;protein binding;regulation of gene expression;transcription by RNA polymerase II;transcription elongation from RNA polymerase II promoter;transcription elongation factor complex;transcriptionally active chromatin;super elongation complex;spermatid development	12612.3	1.72467	0.124779	13.8217	1.88621e-43	6.14877e-42
ENSG00000076053	RBM7	RNA binding motif protein 7 [Source:HGNC Symbol;Acc:HGNC:9904]	GO:0003676;GO:0005634;GO:0003723;GO:0005654;GO:0005515;GO:0051321;GO:0000381;GO:0003727;GO:0071889;GO:0097157;GO:0016076;GO:0017069	nucleic acid binding;nucleus;RNA binding;nucleoplasm;protein binding;meiotic cell cycle;regulation of alternative mRNA splicing, via spliceosome;single-stranded RNA binding;14-3-3 protein binding;pre-mRNA intronic binding;snRNA catabolic process;snRNA binding	1535.74	1.64827	0.121071	13.6137	3.31986e-42	1.02956e-40
ENSG00000076108	BAZ2A	bromodomain adjacent to zinc finger domain 2A [Source:HGNC Symbol;Acc:HGNC:962]	GO:0003677;GO:0005515;GO:0042025;GO:0005634;GO:0016607;GO:0046872;GO:0005829;GO:0003723;GO:0006325;GO:0005730;GO:0006351;GO:0006355;GO:0042393;GO:0016922;GO:0006338;GO:0070577;GO:0006306;GO:0000183;GO:0005677;GO:0033553;GO:0001164;GO:0001188;GO:0016575	DNA binding;protein binding;host cell nucleus;nucleus;nuclear speck;metal ion binding;cytosol;RNA binding;chromatin organization;nucleolus;transcription, DNA-templated;regulation of transcription, DNA-templated;histone binding;nuclear receptor binding;chromatin remodeling;lysine-acetylated histone binding;DNA methylation;chromatin silencing at rDNA;chromatin silencing complex;rDNA heterochromatin…	13872.5	2.06568	0.133768	15.4422	8.51725e-54	4.1674e-52
ENSG00000076351	SLC46A1	solute carrier family 46 member 1 [Source:HGNC Symbol;Acc:HGNC:30521]	GO:0016021;GO:0022857;GO:0055085;GO:0005886;GO:0005737;GO:0016020;GO:0008517;GO:0015232;GO:0015350;GO:0015884;GO:0015886;GO:0051958;GO:0016324;GO:0031526;GO:0009986;GO:0005542;GO:0016323;GO:0046655;GO:0006879;GO:1902600;GO:1904447;GO:0015078;GO:0098829	integral component of membrane;transmembrane transporter activity;transmembrane transport;plasma membrane;cytoplasm;membrane;folic acid transmembrane transporter activity;heme transporter activity;methotrexate transmembrane transporter activity;folic acid transport;heme transport;methotrexate transport;apical plasma membrane;brush border membrane;cell surface;folic acid binding;basolateral plasma…	1590.53	-5.00485	0.36913	-13.5314	1.02008e-41	3.09569e-40
ENSG00000077150	NFKB2	nuclear factor kappa B subunit 2 [Source:HGNC Symbol;Acc:HGNC:7795]	GO:0003677;GO:0006355;GO:0005515;GO:0007165;GO:0005737;GO:0042025;GO:0003700;GO:0005634;GO:0005829;GO:0048511;GO:0000981;GO:0000790;GO:0000978;GO:1990837;GO:0005654;GO:0038061;GO:0001228;GO:0045944;GO:0032481;GO:0051092;GO:0033257;GO:0002268;GO:0002467;GO:0007568;GO:0030198;GO:0032496;GO:0034097;GO:0048536	DNA binding;regulation of transcription, DNA-templated;protein binding;signal transduction;cytoplasm;host cell nucleus;DNA-binding transcription factor activity;nucleus;cytosol;rhythmic process;DNA-binding transcription factor activity, RNA polymerase II-specific;nuclear chromatin;RNA polymerase II cis-regulatory region sequence-specific DNA binding;sequence-specific double-stranded DNA binding;n…	44148.5	3.00699	0.216656	13.8793	8.45308e-44	2.82049e-42
ENSG00000077721	UBE2A	ubiquitin conjugating enzyme E2 A [Source:HGNC Symbol;Acc:HGNC:12472]	GO:0000166;GO:0005524;GO:0016740;GO:0016567;GO:0006325;GO:0006281;GO:0006974;GO:0005515;GO:0004842;GO:0051865;GO:0006511;GO:0000790;GO:0061631;GO:0000209;GO:0070936;GO:0005654;GO:0005829;GO:0043161;GO:0031625;GO:0008284;GO:0009411;GO:0000785;GO:0070979;GO:0033503;GO:0033522;GO:0006301;GO:0016574;GO:0001701;GO:0001835;GO:0060135;GO:0001741	nucleotide binding;ATP binding;transferase activity;protein ubiquitination;chromatin organization;DNA repair;cellular response to DNA damage stimulus;protein binding;ubiquitin-protein transferase activity;protein autoubiquitination;ubiquitin-dependent protein catabolic process;nuclear chromatin;ubiquitin conjugating enzyme activity;protein polyubiquitination;protein K48-linked ubiquitination;nucl…	5043.58	1.18595	0.0806477	14.7052	5.9668e-49	2.38037e-47
ENSG00000078043	PIAS2	protein inhibitor of activated STAT 2 [Source:HGNC Symbol;Acc:HGNC:17311]	GO:0008270;GO:0019789;GO:0005634;GO:0016607;GO:0046872;GO:0016740;GO:0005654;GO:0003677;GO:0005515;GO:0016605;GO:0016925;GO:0006357;GO:0003712;GO:0008134;GO:0001085;GO:0060766;GO:0061665;GO:0031625	zinc ion binding;SUMO transferase activity;nucleus;nuclear speck;metal ion binding;transferase activity;nucleoplasm;DNA binding;protein binding;PML body;protein sumoylation;regulation of transcription by RNA polymerase II;transcription coregulator activity;transcription factor binding;RNA polymerase II transcription factor binding;negative regulation of androgen receptor signaling pathway;SUMO li…	752.675	-1.36969	0.0980854	-13.963	2.62076e-44	8.87229e-43
ENSG00000078674	PCM1	pericentriolar material 1 [Source:HGNC Symbol;Acc:HGNC:8727]	GO:0060271;GO:0034454;GO:0071539;GO:0005813;GO:0005737;GO:0016020;GO:0005829;GO:0005856;GO:0031965;GO:0042995;GO:0005515;GO:0030030;GO:0005815;GO:0035735;GO:0036064;GO:0034451;GO:0000086;GO:0010389;GO:0097711;GO:0032991;GO:0007098;GO:0005814;GO:0035869;GO:0050768;GO:0042802;GO:0090316;GO:0000242;GO:1905515;GO:0031122;GO:0001764;GO:0022027;GO:0033365;GO:0034453;GO:0035176;GO:0097150;GO:0045177	cilium assembly;microtubule anchoring at centrosome;protein localization to centrosome;centrosome;cytoplasm;membrane;cytosol;cytoskeleton;nuclear membrane;cell projection;protein binding;cell projection organization;microtubule organizing center;intraciliary transport involved in cilium assembly;ciliary basal body;centriolar satellite;G2/M transition of mitotic cell cycle;regulation of G2/M trans…	3834.9	-1.22154	0.0867396	-14.0826	4.85688e-45	1.68681e-43
ENSG00000078804	TP53INP2	tumor protein p53 inducible nuclear protein 2 [Source:HGNC Symbol;Acc:HGNC:16104]	GO:0005634;GO:0005737;GO:0045893;GO:0005829;GO:0031410;GO:0006914;GO:0005776;GO:0016605;GO:0010508;GO:0005515;GO:0000045;GO:0043130;GO:0001649;GO:0001894;GO:0006511;GO:0016236;GO:1903828	nucleus;cytoplasm;positive regulation of transcription, DNA-templated;cytosol;cytoplasmic vesicle;autophagy;autophagosome;PML body;positive regulation of autophagy;protein binding;autophagosome assembly;ubiquitin binding;osteoblast differentiation;tissue homeostasis;ubiquitin-dependent protein catabolic process;macroautophagy;negative regulation of cellular protein localization	10975.3	3.4164	0.260306	13.1253	2.35804e-39	6.57672e-38
ENSG00000081041	CXCL2	C-X-C motif chemokine ligand 2 [Source:HGNC Symbol;Acc:HGNC:4603]	GO:0005576;GO:0006935;GO:0006955;GO:0006952;GO:0008009;GO:0007165;GO:0005615;GO:0005515;GO:0005125;GO:0006954;GO:0060326;GO:0071222;GO:0007186;GO:0030593;GO:0070098;GO:0019221;GO:0045236;GO:0030595;GO:0061844;GO:0002237	extracellular region;chemotaxis;immune response;defense response;chemokine activity;signal transduction;extracellular space;protein binding;cytokine activity;inflammatory response;cell chemotaxis;cellular response to lipopolysaccharide;G protein-coupled receptor signaling pathway;neutrophil chemotaxis;chemokine-mediated signaling pathway;cytokine-mediated signaling pathway;CXCR chemokine receptor…	16180.4	6.83655	0.453819	15.1012	1.58922e-51	7.05791e-50
ENSG00000082258	CCNT2	cyclin T2 [Source:HGNC Symbol;Acc:HGNC:1600]	GO:0006357;GO:0042025;GO:0006351;GO:0016538;GO:0000079;GO:0005634;GO:0005737;GO:0007049;GO:0005654;GO:0005829;GO:0005886;GO:0051301;GO:0048471;GO:0016032;GO:0005515;GO:0045944;GO:0003682;GO:0045737;GO:0006366;GO:0006368;GO:0042795;GO:0061575;GO:0070063;GO:0097322;GO:0032786;GO:0008024;GO:0001223;GO:0019085;GO:0019086;GO:0007519	regulation of transcription by RNA polymerase II;host cell nucleus;transcription, DNA-templated;cyclin-dependent protein serine/threonine kinase regulator activity;regulation of cyclin-dependent protein serine/threonine kinase activity;nucleus;cytoplasm;cell cycle;nucleoplasm;cytosol;plasma membrane;cell division;perinuclear region of cytoplasm;viral process;protein binding;positive regulation of…	3852.36	1.17614	0.0816966	14.3964	5.45283e-47	2.04718e-45
ENSG00000085433	WDR47	WD repeat domain 47 [Source:HGNC Symbol;Acc:HGNC:29141]	GO:0005515;GO:0005737;GO:0005856;GO:0007275;GO:0005874	protein binding;cytoplasm;cytoskeleton;multicellular organism development;microtubule	1757.64	1.49666	0.113218	13.2191	6.81085e-40	1.94208e-38
ENSG00000085491	SLC25A24	solute carrier family 25 member 24 [Source:HGNC Symbol;Acc:HGNC:20662]	GO:0055085;GO:0005509;GO:0005743;GO:0005347;GO:0016020;GO:0016021;GO:0046872;GO:0005739;GO:0034599;GO:0071277;GO:0006839;GO:0010941;GO:0015867	transmembrane transport;calcium ion binding;mitochondrial inner membrane;ATP transmembrane transporter activity;membrane;integral component of membrane;metal ion binding;mitochondrion;cellular response to oxidative stress;cellular response to calcium ion;mitochondrial transport;regulation of cell death;ATP transport	7170.38	1.24826	0.0884309	14.1156	3.0455e-45	1.06497e-43
ENSG00000085831	TTC39A	tetratricopeptide repeat domain 39A [Source:HGNC Symbol;Acc:HGNC:18657]	GO:0005515;GO:0003674;GO:0008150;GO:0005575	protein binding;molecular_function;biological_process;cellular_component	119.92	5.73133	0.398245	13.9343	3.91771e-44	1.31929e-42
ENSG00000086062	B4GALT1	beta-1,4-galactosyltransferase 1 [Source:HGNC Symbol;Acc:HGNC:924]	GO:0005975;GO:0016757;GO:0016020;GO:0016021;GO:0005794;GO:0046872;GO:0016740;GO:0005886;GO:0005576;GO:0005615;GO:0030175;GO:0042995;GO:0006486;GO:0030145;GO:0009986;GO:0016323;GO:0030057;GO:0032580;GO:0070062;GO:0043312;GO:0006487;GO:0030667;GO:0000139;GO:0035577;GO:0031526;GO:0009897;GO:0018146;GO:0007339;GO:0003831;GO:0003945;GO:0004461;GO:0009312;GO:0005989;GO:0008378;GO:0035250;GO:0002064;GO:…	carbohydrate metabolic process;transferase activity, transferring glycosyl groups;membrane;integral component of membrane;Golgi apparatus;metal ion binding;transferase activity;plasma membrane;extracellular region;extracellular space;filopodium;cell projection;protein glycosylation;manganese ion binding;cell surface;basolateral plasma membrane;desmosome;Golgi cisterna membrane;extracellular exoso…	32321.9	2.29519	0.17861	12.8504	8.558e-38	2.2081e-36
ENSG00000089057	SLC23A2	solute carrier family 23 member 2 [Source:HGNC Symbol;Acc:HGNC:10973]	GO:0016021;GO:0016020;GO:0022857;GO:0055085;GO:0070890;GO:0015882;GO:0005886;GO:0006811;GO:0016324;GO:0015293;GO:0006814;GO:0016323;GO:0006139;GO:0005887;GO:0019852;GO:0015205;GO:0015229;GO:0015851;GO:0070904;GO:0008520;GO:0006979;GO:0005737;GO:0009925	integral component of membrane;membrane;transmembrane transporter activity;transmembrane transport;sodium-dependent L-ascorbate transmembrane transporter activity;L-ascorbic acid transmembrane transport;plasma membrane;ion transport;apical plasma membrane;symporter activity;sodium ion transport;basolateral plasma membrane;nucleobase-containing compound metabolic process;integral component of plas…	9751.86	-2.54144	0.177035	-14.3553	9.8749e-47	3.65888e-45
ENSG00000089094	KDM2B	lysine demethylase 2B [Source:HGNC Symbol;Acc:HGNC:13610]	GO:0003677;GO:0008270;GO:0005515;GO:0005634;GO:0003723;GO:0046872;GO:0016491;GO:0055114;GO:0006325;GO:0005694;GO:0005730;GO:0051213;GO:0019843;GO:0005654;GO:0051864;GO:0000122;GO:0031519;GO:0043524;GO:0032452;GO:0070544;GO:0035518;GO:0030901;GO:0048596;GO:0007283;GO:0030902;GO:0045322;GO:0030900;GO:0021555;GO:0021592;GO:0021670;GO:0021678;GO:0021993;GO:2000178;GO:0000978;GO:0030307;GO:1902459	DNA binding;zinc ion binding;protein binding;nucleus;RNA binding;metal ion binding;oxidoreductase activity;oxidation-reduction process;chromatin organization;chromosome;nucleolus;dioxygenase activity;rRNA binding;nucleoplasm;histone demethylase activity (H3-K36 specific);negative regulation of transcription by RNA polymerase II;PcG protein complex;negative regulation of neuron apoptotic process;h…	5560.72	-1.35599	0.0971765	-13.9539	2.97814e-44	1.00555e-42
ENSG00000090061	CCNK	cyclin K [Source:HGNC Symbol;Acc:HGNC:1596]	GO:0042025;GO:0016538;GO:0006357;GO:0005634;GO:0007049;GO:0005654;GO:0006468;GO:0051301;GO:0005515;GO:0000079;GO:0045737;GO:0045944;GO:0006366;GO:0006368;GO:0042795;GO:0006974;GO:0061575;GO:0032786;GO:0008024;GO:0008353;GO:0004693;GO:0019901;GO:0044828;GO:2001165;GO:0002944;GO:0002945	host cell nucleus;cyclin-dependent protein serine/threonine kinase regulator activity;regulation of transcription by RNA polymerase II;nucleus;cell cycle;nucleoplasm;protein phosphorylation;cell division;protein binding;regulation of cyclin-dependent protein serine/threonine kinase activity;positive regulation of cyclin-dependent protein serine/threonine kinase activity;positive regulation of tra…	5457.71	1.14043	0.0867851	13.1408	1.92077e-39	5.3807e-38
ENSG00000090339	ICAM1	intercellular adhesion molecule 1 [Source:HGNC Symbol;Acc:HGNC:5344]	GO:0016020;GO:0016021;GO:0098609;GO:0007155;GO:0005615;GO:2000352;GO:1904646;GO:0070374;GO:0005925;GO:0005515;GO:0016032;GO:0009986;GO:0046718;GO:0050776;GO:0005886;GO:0005887;GO:0005178;GO:0044877;GO:0001541;GO:0001666;GO:0001975;GO:0002438;GO:0002457;GO:0007159;GO:0007569;GO:0007605;GO:0008360;GO:0010212;GO:0010477;GO:0014070;GO:0030838;GO:0031669;GO:0032496;GO:0032868;GO:0033627;GO:0034698;GO:…	membrane;integral component of membrane;cell-cell adhesion;cell adhesion;extracellular space;negative regulation of endothelial cell apoptotic process;cellular response to amyloid-beta;positive regulation of ERK1 and ERK2 cascade;focal adhesion;protein binding;viral process;cell surface;viral entry into host cell;regulation of immune response;plasma membrane;integral component of plasma membrane;…	74267.4	3.34245	0.256045	13.0547	5.97591e-39	1.63804e-37
ENSG00000090447	TFAP4	transcription factor AP-4 [Source:HGNC Symbol;Acc:HGNC:11745]	GO:0046983;GO:0005634;GO:0005654;GO:0005739;GO:0003677;GO:0042803;GO:0005515;GO:0045893;GO:0043565;GO:0006357;GO:0003700;GO:0000981;GO:0000790;GO:1990837;GO:0008285;GO:0071157;GO:0001228;GO:0043065;GO:0000976;GO:0045736;GO:0045892;GO:0070888;GO:0065003;GO:1901990;GO:0042826;GO:0017053;GO:0006978;GO:0043392;GO:0043922;GO:0043923;GO:0000978;GO:0010629;GO:0045944;GO:0071549;GO:2001269	protein dimerization activity;nucleus;nucleoplasm;mitochondrion;DNA binding;protein homodimerization activity;protein binding;positive regulation of transcription, DNA-templated;sequence-specific DNA binding;regulation of transcription by RNA polymerase II;DNA-binding transcription factor activity;DNA-binding transcription factor activity, RNA polymerase II-specific;nuclear chromatin;sequence-spe…	136.724	-5.56052	0.355945	-14.771	2.25354e-49	9.14765e-48
ENSG00000091947	TMEM101	transmembrane protein 101 [Source:HGNC Symbol;Acc:HGNC:28653]	GO:0016020;GO:0016021;GO:0005515;GO:0005575;GO:0043123	membrane;integral component of membrane;protein binding;cellular_component;positive regulation of I-kappaB kinase/NF-kappaB signaling	663.254	-1.0331	0.0735045	-14.0536	7.32399e-45	2.53329e-43
ENSG00000092098	RNF31	ring finger protein 31 [Source:HGNC Symbol;Acc:HGNC:16031]	GO:0004842;GO:0071797;GO:0046872;GO:0016567;GO:0005737;GO:0016740;GO:0005515;GO:0043130;GO:0042802;GO:0005829;GO:0043123;GO:0051092;GO:0007249;GO:0050852;GO:0009898;GO:0035631;GO:0010803;GO:1903955;GO:0031625;GO:0000209;GO:0023035;GO:0097039	ubiquitin-protein transferase activity;LUBAC complex;metal ion binding;protein ubiquitination;cytoplasm;transferase activity;protein binding;ubiquitin binding;identical protein binding;cytosol;positive regulation of I-kappaB kinase/NF-kappaB signaling;positive regulation of NF-kappaB transcription factor activity;I-kappaB kinase/NF-kappaB signaling;T cell receptor signaling pathway;cytoplasmic si…	204.356	2.02882	0.142339	14.2474	4.65459e-46	1.68066e-44
ENSG00000097007	ABL1	ABL proto-oncogene 1, non-receptor tyrosine kinase [Source:HGNC Symbol;Acc:HGNC:76]	GO:0005524;GO:0005515;GO:0006468;GO:0004672;GO:0004713;GO:0004715;GO:0010595;GO:0005634;GO:1900272;GO:0043025;GO:0071901;GO:0005737;GO:0016020;GO:0046872;GO:0000166;GO:0016301;GO:0016740;GO:0016310;GO:0005654;GO:0005856;GO:0006915;GO:0003677;GO:0007155;GO:0005739;GO:0006281;GO:0006974;GO:0031965;GO:0030100;GO:0017124;GO:0006914;GO:0048471;GO:0016604;GO:0030145;GO:0004515;GO:0000287;GO:0006897;GO:…	ATP binding;protein binding;protein phosphorylation;protein kinase activity;protein tyrosine kinase activity;non-membrane spanning protein tyrosine kinase activity;positive regulation of endothelial cell migration;nucleus;negative regulation of long-term synaptic potentiation;neuronal cell body;negative regulation of protein serine/threonine kinase activity;cytoplasm;membrane;metal ion binding;nu…	2812.33	-1.33273	0.0895224	-14.8869	4.01091e-50	1.67069e-48
ENSG00000099860	GADD45B	growth arrest and DNA damage inducible beta [Source:HGNC Symbol;Acc:HGNC:4096]	GO:0005634;GO:0005737;GO:0006915;GO:0007275;GO:0030154;GO:0005515;GO:0051726;GO:0043065;GO:0046330;GO:1900745;GO:0000185;GO:0000186;GO:0006469	nucleus;cytoplasm;apoptotic process;multicellular organism development;cell differentiation;protein binding;regulation of cell cycle;positive regulation of apoptotic process;positive regulation of JNK cascade;positive regulation of p38MAPK cascade;activation of MAPKKK activity;activation of MAPKK activity;negative regulation of protein kinase activity	4128.72	3.90625	0.281188	13.8898	7.30209e-44	2.43964e-42
ENSG00000099910	KLHL22	kelch like family member 22 [Source:HGNC Symbol;Acc:HGNC:25888]	GO:0005515;GO:0051301;GO:0031463;GO:0006513;GO:0005634;GO:0005737;GO:0005794;GO:0007049;GO:0005856;GO:0016567;GO:0045171;GO:0005829;GO:0015630;GO:0005764;GO:0072686;GO:0005815;GO:0005819;GO:0043161;GO:0005813;GO:0043687;GO:0030307;GO:0071889;GO:0007094;GO:0000070;GO:0010507;GO:1904263;GO:0005827;GO:0071233	protein binding;cell division;Cul3-RING ubiquitin ligase complex;protein monoubiquitination;nucleus;cytoplasm;Golgi apparatus;cell cycle;cytoskeleton;protein ubiquitination;intercellular bridge;cytosol;microtubule cytoskeleton;lysosome;mitotic spindle;microtubule organizing center;spindle;proteasome-mediated ubiquitin-dependent protein catabolic process;centrosome;post-translational protein modif…	689.172	-1.60603	0.121825	-13.1814	1.12342e-39	3.17497e-38
ENSG00000099917	MED15	mediator complex subunit 15 [Source:HGNC Symbol;Acc:HGNC:14248]	GO:0006355;GO:0003712;GO:0006357;GO:0016592;GO:0005634;GO:0005654;GO:0005737;GO:0016020;GO:0005515;GO:0006367;GO:0019827	regulation of transcription, DNA-templated;transcription coregulator activity;regulation of transcription by RNA polymerase II;mediator complex;nucleus;nucleoplasm;cytoplasm;membrane;protein binding;transcription initiation from RNA polymerase II promoter;stem cell population maintenance	10871.3	1.42804	0.0970421	14.7157	5.11336e-49	2.04631e-47
ENSG00000099968	BCL2L13	BCL2 like 13 [Source:HGNC Symbol;Acc:HGNC:17164]	GO:0042981;GO:0006915;GO:0005634;GO:0016020;GO:0016021;GO:0005739;GO:0005515;GO:0031966;GO:0006919;GO:0008656	regulation of apoptotic process;apoptotic process;nucleus;membrane;integral component of membrane;mitochondrion;protein binding;mitochondrial membrane;activation of cysteine-type endopeptidase activity involved in apoptotic process;cysteine-type endopeptidase activator activity involved in apoptotic process	5667.34	1.62013	0.106695	15.1846	4.47143e-52	2.01745e-50
ENSG00000100209	HSCB	HscB mitochondrial iron-sulfur cluster cochaperone [Source:HGNC Symbol;Acc:HGNC:28913]	GO:0051087;GO:0001671;GO:0097428;GO:0051259;GO:0005737;GO:0046872;GO:0005654;GO:0005829;GO:0005739;GO:0005515;GO:0032781;GO:0016226;GO:0042802;GO:0003674;GO:0044571	chaperone binding;ATPase activator activity;protein maturation by iron-sulfur cluster transfer;protein complex oligomerization;cytoplasm;metal ion binding;nucleoplasm;cytosol;mitochondrion;protein binding;positive regulation of ATPase activity;iron-sulfur cluster assembly;identical protein binding;molecular_function;[2Fe-2S] cluster assembly	529.641	1.90694	0.142933	13.3401	1.35271e-40	3.94544e-39
ENSG00000100219	XBP1	X-box binding protein 1 [Source:HGNC Symbol;Acc:HGNC:12801]	GO:0006355;GO:0003700;GO:0045766;GO:0008284;GO:0030335;GO:0035470;GO:0005634;GO:0005737;GO:0016020;GO:0016021;GO:0015031;GO:0043066;GO:0005783;GO:0005789;GO:0006915;GO:0003677;GO:0006629;GO:0007275;GO:0030154;GO:0007517;GO:0005515;GO:0006914;GO:0006986;GO:0000978;GO:0000981;GO:0043565;GO:0001525;GO:0001889;GO:0001935;GO:0002070;GO:0006511;GO:0006990;GO:0010506;GO:0031017;GO:0031648;GO:0035356;GO:…	regulation of transcription, DNA-templated;DNA-binding transcription factor activity;positive regulation of angiogenesis;positive regulation of cell population proliferation;positive regulation of cell migration;positive regulation of vascular wound healing;nucleus;cytoplasm;membrane;integral component of membrane;protein transport;negative regulation of apoptotic process;endoplasmic reticulum;en…	16831.3	3.00927	0.207557	14.4984	1.23971e-47	4.75227e-46
ENSG00000100225	FBXO7	F-box protein 7 [Source:HGNC Symbol;Acc:HGNC:13586]	GO:0005515;GO:0005634;GO:0005737;GO:0005654;GO:0005829;GO:0016567;GO:0005739;GO:0019901;GO:1903204;GO:0000209;GO:0043687;GO:0019005;GO:0046982;GO:0004842;GO:0000151;GO:0031647;GO:0031625;GO:0006511;GO:0000422;GO:1903599;GO:0006626;GO:0032991;GO:1990037;GO:0043130;GO:1990756;GO:0010975;GO:0040012;GO:0045620;GO:0045736;GO:1901215;GO:2000134;GO:0097409;GO:0097414;GO:0097462;GO:1990038	protein binding;nucleus;cytoplasm;nucleoplasm;cytosol;protein ubiquitination;mitochondrion;protein kinase binding;negative regulation of oxidative stress-induced neuron death;protein polyubiquitination;post-translational protein modification;SCF ubiquitin ligase complex;protein heterodimerization activity;ubiquitin-protein transferase activity;ubiquitin ligase complex;regulation of protein stabil…	5957.22	1.02594	0.0683389	15.0125	6.08169e-51	2.6277e-49
ENSG00000100324	TAB1	TGF-beta activated kinase 1 (MAP3K7) binding protein 1 [Source:HGNC Symbol;Acc:HGNC:18157]	GO:0003824;GO:0006470;GO:0004722;GO:0016607;GO:0016301;GO:0016310;GO:0005829;GO:0005515;GO:0005634;GO:0038095;GO:0010008;GO:0002223;GO:0016579;GO:0070498;GO:0019209;GO:0044877;GO:0048273;GO:0000185;GO:0001701;GO:0003007;GO:0003279;GO:0007179;GO:0030324;GO:0035904;GO:0043406;GO:0060976;GO:0032991;GO:0004724;GO:0002755;GO:0007249;GO:0007254;GO:0051092;GO:0000187;GO:0070423;GO:0008047;GO:0006469	catalytic activity;protein dephosphorylation;protein serine/threonine phosphatase activity;nuclear speck;kinase activity;phosphorylation;cytosol;protein binding;nucleus;Fc-epsilon receptor signaling pathway;endosome membrane;stimulatory C-type lectin receptor signaling pathway;protein deubiquitination;interleukin-1-mediated signaling pathway;kinase activator activity;protein-containing complex bi…	1040.22	-1.40903	0.103931	-13.5562	7.28421e-42	2.22116e-40
ENSG00000100345	MYH9	myosin heavy chain 9 [Source:HGNC Symbol;Acc:HGNC:7579]	GO:0005524;GO:0005515;GO:0051015;GO:0003774;GO:0016459;GO:0005634;GO:0003723;GO:0005737;GO:0016020;GO:0015031;GO:0000166;GO:0005886;GO:0005856;GO:0003779;GO:0007155;GO:0005925;GO:0005829;GO:0042803;GO:0019904;GO:0000212;GO:0000904;GO:0001701;GO:0001768;GO:0006911;GO:0007520;GO:0008360;GO:0032796;GO:0051295;GO:0098609;GO:1903919;GO:1903923;GO:0001725;GO:0001772;GO:0001931;GO:0005819;GO:0005903;GO:…	ATP binding;protein binding;actin filament binding;motor activity;myosin complex;nucleus;RNA binding;cytoplasm;membrane;protein transport;nucleotide binding;plasma membrane;cytoskeleton;actin binding;cell adhesion;focal adhesion;cytosol;protein homodimerization activity;protein domain specific binding;meiotic spindle organization;cell morphogenesis involved in differentiation;in utero embryonic d…	96701.6	0.894359	0.0581178	15.3887	1.94844e-53	9.31886e-52
ENSG00000100422	CERK	ceramide kinase [Source:HGNC Symbol;Acc:HGNC:19256]	GO:0016301;GO:0003951;GO:0005737;GO:0016020;GO:0016021;GO:0000166;GO:0005524;GO:0016740;GO:0016310;GO:0005886;GO:0005515;GO:0001729;GO:0046834;GO:0000287;GO:0006687;GO:0006672;GO:0006665;GO:0001727;GO:0102773	kinase activity;NAD+ kinase activity;cytoplasm;membrane;integral component of membrane;nucleotide binding;ATP binding;transferase activity;phosphorylation;plasma membrane;protein binding;ceramide kinase activity;lipid phosphorylation;magnesium ion binding;glycosphingolipid metabolic process;ceramide metabolic process;sphingolipid metabolic process;lipid kinase activity;dihydroceramide kinase acti…	2694.5	-2.99526	0.20916	-14.3186	1.67364e-46	6.15647e-45
ENSG00000100578	KIAA0586	KIAA0586 [Source:HGNC Symbol;Acc:HGNC:19960]	GO:0007224;GO:0005737;GO:0005856;GO:0005814;GO:0042995;GO:0030030;GO:0005815;GO:0005813;GO:0001917;GO:0060271;GO:0036064;GO:0070201	smoothened signaling pathway;cytoplasm;cytoskeleton;centriole;cell projection;cell projection organization;microtubule organizing center;centrosome;photoreceptor inner segment;cilium assembly;ciliary basal body;regulation of establishment of protein localization	596.105	-1.50245	0.104321	-14.3997	5.19345e-47	1.95267e-45
ENSG00000100823	APEX1	apurinic/apyrimidinic endodeoxyribonuclease 1 [Source:HGNC Symbol;Acc:HGNC:587]	GO:0003677;GO:0006281;GO:0004519;GO:0004518;GO:0005634;GO:0003723;GO:0005737;GO:0016607;GO:0046872;GO:0005783;GO:0005654;GO:0016491;GO:0016787;GO:0005739;GO:0005840;GO:0031490;GO:0005813;GO:0005730;GO:0006974;GO:0090305;GO:0005515;GO:0055114;GO:0048471;GO:0006310;GO:0090502;GO:0004527;GO:1903507;GO:0003684;GO:0003713;GO:0080111;GO:0004523;GO:0004528;GO:0000784;GO:0045944;GO:0003906;GO:0006284;GO:…	DNA binding;DNA repair;endonuclease activity;nuclease activity;nucleus;RNA binding;cytoplasm;nuclear speck;metal ion binding;endoplasmic reticulum;nucleoplasm;oxidoreductase activity;hydrolase activity;mitochondrion;ribosome;chromatin DNA binding;centrosome;nucleolus;cellular response to DNA damage stimulus;nucleic acid phosphodiester bond hydrolysis;protein binding;oxidation-reduction process;pe…	3195.59	-2.16888	0.142542	-15.2151	2.80707e-52	1.27782e-50
ENSG00000100888	CHD8	chromodomain helicase DNA binding protein 8 [Source:HGNC Symbol;Acc:HGNC:20153]	GO:0005524;GO:0005515;GO:0016817;GO:0043044;GO:0005634;GO:0000166;GO:0043066;GO:0005654;GO:0005886;GO:0016787;GO:0003677;GO:0006325;GO:0016055;GO:0004386;GO:0032508;GO:0003678;GO:0045893;GO:0045944;GO:0000122;GO:0090090;GO:0030178;GO:0032991;GO:0042393;GO:0045892;GO:0071339;GO:0007420;GO:0008013;GO:0035064;GO:0002039;GO:0008094;GO:0003682;GO:0045945;GO:0048565;GO:0070016;GO:0001701;GO:0001964;GO:…	ATP binding;protein binding;hydrolase activity, acting on acid anhydrides;ATP-dependent chromatin remodeling;nucleus;nucleotide binding;negative regulation of apoptotic process;nucleoplasm;plasma membrane;hydrolase activity;DNA binding;chromatin organization;Wnt signaling pathway;helicase activity;DNA duplex unwinding;DNA helicase activity;positive regulation of transcription, DNA-templated;posit…	6278.47	0.934951	0.0676347	13.8235	1.83801e-43	5.99931e-42
ENSG00000100906	NFKBIA	NFKB inhibitor alpha [Source:HGNC Symbol;Acc:HGNC:7797]	GO:0005515;GO:0045944;GO:0005634;GO:0005737;GO:0005829;GO:0005886;GO:0016032;GO:0042802;GO:0005654;GO:0016579;GO:0070498;GO:0031625;GO:0008134;GO:0019899;GO:0042994;GO:0006915;GO:0043066;GO:0007249;GO:0051059;GO:0032270;GO:0010745;GO:0010875;GO:0010888;GO:0043392;GO:0033256;GO:1901222;GO:0008139;GO:0006606;GO:0007253;GO:0010468;GO:0031663;GO:0032088;GO:0032495;GO:0032496;GO:0033209;GO:0034142;GO:…	protein binding;positive regulation of transcription by RNA polymerase II;nucleus;cytoplasm;cytosol;plasma membrane;viral process;identical protein binding;nucleoplasm;protein deubiquitination;interleukin-1-mediated signaling pathway;ubiquitin protein ligase binding;transcription factor binding;enzyme binding;cytoplasmic sequestering of transcription factor;apoptotic process;negative regulation o…	51473	3.20772	0.235698	13.6098	3.50073e-42	1.08302e-40
ENSG00000101017	CD40	CD40 molecule [Source:HGNC Symbol;Acc:HGNC:11919]	GO:0005515;GO:0038023;GO:0042113;GO:0050776;GO:0009897;GO:0043536;GO:2000353;GO:0045766;GO:0042531;GO:0045944;GO:0001934;GO:0016020;GO:0016021;GO:0005886;GO:0005576;GO:0002376;GO:0009986;GO:0003823;GO:0019904;GO:0002768;GO:0006874;GO:0006954;GO:0009617;GO:0030890;GO:0031667;GO:0032735;GO:0033590;GO:0034341;GO:0036018;GO:0042832;GO:0043491;GO:0048304;GO:0051023;GO:0051607;GO:0071222;GO:0071347;GO:…	protein binding;signaling receptor activity;B cell activation;regulation of immune response;external side of plasma membrane;positive regulation of blood vessel endothelial cell migration;positive regulation of endothelial cell apoptotic process;positive regulation of angiogenesis;positive regulation of tyrosine phosphorylation of STAT protein;positive regulation of transcription by RNA polymeras…	15659.7	4.11556	0.269007	15.2988	7.79091e-53	3.64415e-51
ENSG00000101310	SEC23B	SEC23 homolog B, COPII coat complex component [Source:HGNC Symbol;Acc:HGNC:10702]	GO:0008270;GO:0006886;GO:0006888;GO:0030127;GO:0090114;GO:0005737;GO:0016020;GO:0015031;GO:0046872;GO:0005783;GO:0005789;GO:0005829;GO:0012507;GO:0031410;GO:0016192;GO:0043547;GO:0005515;GO:0005096;GO:0000139;GO:0070971;GO:0090110;GO:0012505;GO:0048471	zinc ion binding;intracellular protein transport;endoplasmic reticulum to Golgi vesicle-mediated transport;COPII vesicle coat;COPII-coated vesicle budding;cytoplasm;membrane;protein transport;metal ion binding;endoplasmic reticulum;endoplasmic reticulum membrane;cytosol;ER to Golgi transport vesicle membrane;cytoplasmic vesicle;vesicle-mediated transport;positive regulation of GTPase activity;pro…	6975.89	0.963807	0.0735101	13.1112	2.84059e-39	7.85382e-38
ENSG00000101417	PXMP4	peroxisomal membrane protein 4 [Source:HGNC Symbol;Acc:HGNC:15920]	GO:0016020;GO:0016021;GO:0005777;GO:0005778;GO:0005515;GO:0008150	membrane;integral component of membrane;peroxisome;peroxisomal membrane;protein binding;biological_process	173.84	-2.31046	0.175247	-13.1547	1.60008e-39	4.49222e-38
ENSG00000102158	MAGT1	magnesium transporter 1 [Source:HGNC Symbol;Acc:HGNC:28880]	GO:0008250;GO:0006487;GO:0015095;GO:0016020;GO:0016021;GO:0005789;GO:0005886;GO:0006486;GO:1903830;GO:0005783;GO:0005887;GO:0018279;GO:0055085;GO:0043312;GO:0035577;GO:0050890;GO:0015693	oligosaccharyltransferase complex;protein N-linked glycosylation;magnesium ion transmembrane transporter activity;membrane;integral component of membrane;endoplasmic reticulum membrane;plasma membrane;protein glycosylation;magnesium ion transmembrane transport;endoplasmic reticulum;integral component of plasma membrane;protein N-linked glycosylation via asparagine;transmembrane transport;neutroph…	7505.76	1.14136	0.077095	14.8046	1.36873e-49	5.59163e-48
ENSG00000102524	TNFSF13B	TNF superfamily member 13b [Source:HGNC Symbol;Acc:HGNC:11929]	GO:0005515;GO:0016020;GO:0006955;GO:0005164;GO:0005737;GO:0016021;GO:0005886;GO:0005576;GO:0005615;GO:0048471;GO:0002376;GO:0005125;GO:0005102;GO:0001782;GO:0002636;GO:0030890;GO:0031295;GO:0031296;GO:0042102;GO:0048305;GO:0050776;GO:0033209;GO:0007165	protein binding;membrane;immune response;tumor necrosis factor receptor binding;cytoplasm;integral component of membrane;plasma membrane;extracellular region;extracellular space;perinuclear region of cytoplasm;immune system process;cytokine activity;signaling receptor binding;B cell homeostasis;positive regulation of germinal center formation;positive regulation of B cell proliferation;T cell cos…	6366.59	2.89359	0.18618	15.5409	1.83525e-54	9.19137e-53
ENSG00000102531	FNDC3A	fibronectin type III domain containing 3A [Source:HGNC Symbol;Acc:HGNC:20296]	GO:0005515;GO:0003723;GO:0016020;GO:0016021;GO:0005794;GO:0000139;GO:0007286;GO:0009566;GO:0060009;GO:0098609;GO:0001669;GO:0005829;GO:0012506;GO:0031410	protein binding;RNA binding;membrane;integral component of membrane;Golgi apparatus;Golgi membrane;spermatid development;fertilization;Sertoli cell development;cell-cell adhesion;acrosomal vesicle;cytosol;vesicle membrane;cytoplasmic vesicle	12347.6	2.602	0.200315	12.9888	1.41549e-38	3.7784e-37
ENSG00000102554	KLF5	Kruppel like factor 5 [Source:HGNC Symbol;Acc:HGNC:6349]	GO:0006355;GO:0003700;GO:0003676;GO:0005634;GO:0005794;GO:0043231;GO:0046872;GO:0005654;GO:0003677;GO:0005515;GO:0000976;GO:0000981;GO:0045944;GO:0000790;GO:0000978;GO:1990837;GO:0001228;GO:1902895;GO:0008134;GO:0043426;GO:0043565;GO:0000122;GO:0001525;GO:0006357;GO:0008284;GO:0010468;GO:0014816;GO:0014901;GO:0014908;GO:0030033;GO:0032534;GO:0035914;GO:0043403;GO:0045600;GO:0045893;GO:0060576;GO:…	regulation of transcription, DNA-templated;DNA-binding transcription factor activity;nucleic acid binding;nucleus;Golgi apparatus;intracellular membrane-bounded organelle;metal ion binding;nucleoplasm;DNA binding;protein binding;transcription regulatory region sequence-specific DNA binding;DNA-binding transcription factor activity, RNA polymerase II-specific;positive regulation of transcription b…	643.275	5.54934	0.395708	13.9666	2.4938e-44	8.46498e-43
ENSG00000102921	N4BP1	NEDD4 binding protein 1 [Source:HGNC Symbol;Acc:HGNC:29850]	GO:0005634;GO:0005730;GO:0005515;GO:0016605;GO:0032435;GO:0031397;GO:0034644	nucleus;nucleolus;protein binding;PML body;negative regulation of proteasomal ubiquitin-dependent protein catabolic process;negative regulation of protein ubiquitination;cellular response to UV	10896.7	2.11082	0.146831	14.3758	7.33975e-47	2.73946e-45
[truncated: 36,446 more rows]

## Sheet: log2fold>1 - padj<0.05
ENSEMBL	SYMBOL	DESCRIPTION	GO_ID	GO_NAME	baseMean	log2FoldChange	lfcSE	stat	pvalue	padj
[truncated: 7,415 more rows]
