# Supplementary material for: Long‐lived macrophage reprogramming drives spike protein‐mediated inflammasome activation in COVID‐19
Source: EMBO Mol Med. 2021 Jun 16;13(8):e14150. doi: 10.15252/emmm.202114150 (PMC8350892; doi:10.15252/emmm.202114150)
Supplement: Supplementary file 3 — Dataset EV1 [file EMMM-13-e14150-s004.zip › F RNAseq_SC-conv_SP vs Naïve_SP.xlsx]

## Sheet: all
RNA dataset: SARS-CoV-2 convalescent individuals S-protein stimulated macrophages vs SARS-CoV-2 naïve individuals S-protein stimulated macrophages
ENSEMBL	SYMBOL	DESCRIPTION	GO_ID	GO_NAME	baseMean	log2FoldChange	lfcSE	stat	pvalue	padj
ENSG00000002549	LAP3	leucine aminopeptidase 3 [Source:HGNC Symbol;Acc:HGNC:18449]	GO:0030145;GO:0005737;GO:0006508;GO:0008235;GO:0004177;GO:0019538;GO:0005634;GO:0046872;GO:0005654;GO:0005829;GO:0008233;GO:0016787;GO:0005925;GO:0005515;GO:0030496;GO:0070062;GO:0005802	manganese ion binding;cytoplasm;proteolysis;metalloexopeptidase activity;aminopeptidase activity;protein metabolic process;nucleus;metal ion binding;nucleoplasm;cytosol;peptidase activity;hydrolase activity;focal adhesion;protein binding;midbody;extracellular exosome;trans-Golgi network	23376.9	0.0771134	0.124509	0.619357	0.535681	0.720655
ENSG00000003400	CASP10	caspase 10 [Source:HGNC Symbol;Acc:HGNC:1500]	GO:0005515;GO:0042981;GO:0006508;GO:0008234;GO:0004197;GO:0097199;GO:0008233;GO:0016787;GO:0006915;GO:0005737;GO:0097194;GO:0097190;GO:0005829;GO:0031625;GO:0043123;GO:0007166;GO:0006919;GO:0097153;GO:0097200;GO:0097342;GO:0031265;GO:0035877	protein binding;regulation of apoptotic process;proteolysis;cysteine-type peptidase activity;cysteine-type endopeptidase activity;cysteine-type endopeptidase activity involved in apoptotic signaling pathway;peptidase activity;hydrolase activity;apoptotic process;cytoplasm;execution phase of apoptosis;apoptotic signaling pathway;cytosol;ubiquitin protein ligase binding;positive regulation of I-kap…	2713.79	-0.368137	0.133349	-2.7612	0.00575902	0.0312269
ENSG00000003402	CFLAR	CASP8 and FADD like apoptosis regulator [Source:HGNC Symbol;Acc:HGNC:1876]	GO:0005515;GO:0042981;GO:0006508;GO:0008234;GO:0004197;GO:0005737;GO:0006915;GO:0016032;GO:0002020;GO:0005123;GO:0016504;GO:0044877;GO:0001666;GO:0007519;GO:0009617;GO:0010667;GO:0010976;GO:0014732;GO:0014842;GO:0014866;GO:0032869;GO:0033574;GO:0042060;GO:0043066;GO:0043154;GO:0043403;GO:0051092;GO:0060546;GO:0070374;GO:0071364;GO:0071392;GO:0071456;GO:0071549;GO:0071732;GO:0072126;GO:1901740;GO:…	protein binding;regulation of apoptotic process;proteolysis;cysteine-type peptidase activity;cysteine-type endopeptidase activity;cytoplasm;apoptotic process;viral process;protease binding;death receptor binding;peptidase activator activity;protein-containing complex binding;response to hypoxia;skeletal muscle tissue development;response to bacterium;negative regulation of cardiac muscle cell apo…	42238.1	0.298977	0.15607	1.91566	0.0554087	0.164225
ENSG00000004660	CAMKK1	calcium/calmodulin dependent protein kinase kinase 1 [Source:HGNC Symbol;Acc:HGNC:1469]	GO:0005524;GO:0006468;GO:0004672;GO:0000166;GO:0005634;GO:0005737;GO:0004674;GO:0016301;GO:0016740;GO:0016310;GO:0005515;GO:0005516;GO:0035556;GO:0004683;GO:0005654;GO:0005829;GO:0045860	ATP binding;protein phosphorylation;protein kinase activity;nucleotide binding;nucleus;cytoplasm;protein serine/threonine kinase activity;kinase activity;transferase activity;phosphorylation;protein binding;calmodulin binding;intracellular signal transduction;calmodulin-dependent protein kinase activity;nucleoplasm;cytosol;positive regulation of protein kinase activity	1433.92	-0.41497	0.222946	-1.86111	0.0627281	0.178653
ENSG00000004700	RECQL	RecQ like helicase [Source:HGNC Symbol;Acc:HGNC:9948]	GO:0005524;GO:0003676;GO:0005634;GO:0016020;GO:0000166;GO:0005654;GO:0016787;GO:0003677;GO:0005515;GO:0004386;GO:0032508;GO:0003678;GO:0006310;GO:0005737;GO:0006281;GO:0000724;GO:0009378;GO:0036310;GO:0043138;GO:0000733;GO:0006268;GO:0005694	ATP binding;nucleic acid binding;nucleus;membrane;nucleotide binding;nucleoplasm;hydrolase activity;DNA binding;protein binding;helicase activity;DNA duplex unwinding;DNA helicase activity;DNA recombination;cytoplasm;DNA repair;double-strand break repair via homologous recombination;four-way junction helicase activity;annealing helicase activity;3'-5' DNA helicase activity;DNA strand renaturation…	5206	0.147353	0.0733264	2.00957	0.0444772	0.140581
ENSG00000004975	DVL2	dishevelled segment polarity protein 2 [Source:HGNC Symbol;Acc:HGNC:3086]	GO:0005515;GO:0035556;GO:0016055;GO:0051091;GO:0045944;GO:0005737;GO:0001934;GO:0003151;GO:0043507;GO:0005634;GO:0016020;GO:0005654;GO:0005886;GO:0005829;GO:0031410;GO:0007275;GO:0016235;GO:0016604;GO:0042802;GO:0060071;GO:0090090;GO:0006355;GO:0060070;GO:0061024;GO:0005109;GO:0035567;GO:0090179;GO:0150012;GO:1904886;GO:0019901;GO:0019904;GO:0030674;GO:0043621;GO:0048365;GO:0001843;GO:0003007;GO:…	protein binding;intracellular signal transduction;Wnt signaling pathway;positive regulation of DNA-binding transcription factor activity;positive regulation of transcription by RNA polymerase II;cytoplasm;positive regulation of protein phosphorylation;outflow tract morphogenesis;positive regulation of JUN kinase activity;nucleus;membrane;nucleoplasm;plasma membrane;cytosol;cytoplasmic vesicle;mul…	925.86	-0.036683	0.0937573	-0.391275	0.695594	0.831129
ENSG00000006062	MAP3K14	mitogen-activated protein kinase kinase kinase 14 [Source:HGNC Symbol;Acc:HGNC:6853]	GO:0005524;GO:0006468;GO:0004674;GO:0004672;GO:0005737;GO:0043231;GO:0000166;GO:0016301;GO:0016740;GO:0016310;GO:0005654;GO:0005829;GO:0001650;GO:0000165;GO:0005515;GO:0051607;GO:0006955;GO:0004709;GO:0000186;GO:0043123;GO:0033209;GO:0038061;GO:0071260;GO:0007249;GO:0004704	ATP binding;protein phosphorylation;protein serine/threonine kinase activity;protein kinase activity;cytoplasm;intracellular membrane-bounded organelle;nucleotide binding;kinase activity;transferase activity;phosphorylation;nucleoplasm;cytosol;fibrillar center;MAPK cascade;protein binding;defense response to virus;immune response;MAP kinase kinase kinase activity;activation of MAPKK activity;posi…	1750.28	-0.808514	0.133279	-6.06633	1.30868e-09	2.17784e-07
ENSG00000008294	SPAG9	sperm associated antigen 9 [Source:HGNC Symbol;Acc:HGNC:14524]	GO:0005515;GO:0005078;GO:0005737;GO:0016020;GO:0005829;GO:0005765;GO:0031410;GO:0005764;GO:0048471;GO:0034451;GO:0001669;GO:0016192;GO:0070062;GO:0030335;GO:0019894;GO:0007257;GO:0008432;GO:0030159;GO:0042802;GO:0000187;GO:0032418;GO:0042147;GO:0043410;GO:0045666;GO:0051146;GO:0051149;GO:0016021	protein binding;MAP-kinase scaffold activity;cytoplasm;membrane;cytosol;lysosomal membrane;cytoplasmic vesicle;lysosome;perinuclear region of cytoplasm;centriolar satellite;acrosomal vesicle;vesicle-mediated transport;extracellular exosome;positive regulation of cell migration;kinesin binding;activation of JUN kinase activity;JUN kinase binding;receptor signaling complex adaptor activity;identica…	33411.6	-0.251155	0.158599	-1.5836	0.113286	0.270324
ENSG00000010030	ETV7	ETS variant transcription factor 7 [Source:HGNC Symbol;Acc:HGNC:18160]	GO:0006355;GO:0042025;GO:0003700;GO:0043565;GO:0005634;GO:0005654;GO:0003677;GO:0005515;GO:0006357;GO:0000981;GO:0000790;GO:0030154;GO:0001227;GO:1990837;GO:0000122;GO:0006366;GO:0000977;GO:0009887	regulation of transcription, DNA-templated;host cell nucleus;DNA-binding transcription factor activity;sequence-specific DNA binding;nucleus;nucleoplasm;DNA binding;protein binding;regulation of transcription by RNA polymerase II;DNA-binding transcription factor activity, RNA polymerase II-specific;nuclear chromatin;cell differentiation;DNA-binding transcription repressor activity, RNA polymerase…	956.738	-0.652727	0.443479	-1.49522	0.134858	0.30421
ENSG00000010244	ZNF207	zinc finger protein 207 [Source:HGNC Symbol;Acc:HGNC:12998]	GO:0003676;GO:0005634;GO:0003723;GO:0005737;GO:0046872;GO:0007049;GO:0005654;GO:0005730;GO:0005856;GO:0008270;GO:0003677;GO:0003700;GO:0051301;GO:0005694;GO:0005874;GO:0000776;GO:0007059;GO:0000775;GO:0005819;GO:0000777;GO:0008017;GO:0005515;GO:0050821;GO:0001578;GO:0006355;GO:0090307;GO:0008608;GO:0007094;GO:0008201;GO:0000070;GO:0046785;GO:0051983;GO:1990047	nucleic acid binding;nucleus;RNA binding;cytoplasm;metal ion binding;cell cycle;nucleoplasm;nucleolus;cytoskeleton;zinc ion binding;DNA binding;DNA-binding transcription factor activity;cell division;chromosome;microtubule;kinetochore;chromosome segregation;chromosome, centromeric region;spindle;condensed chromosome kinetochore;microtubule binding;protein binding;protein stabilization;microtubule…	10076.8	0.0894271	0.0619159	1.44434	0.148644	0.324544
ENSG00000013374	NUB1	negative regulator of ubiquitin like proteins 1 [Source:HGNC Symbol;Acc:HGNC:17623]	GO:0005515;GO:0005654;GO:0005730;GO:0005829;GO:0005634;GO:0016567;GO:0006511;GO:0043687;GO:0034612;GO:0034341;GO:0032436;GO:2000058	protein binding;nucleoplasm;nucleolus;cytosol;nucleus;protein ubiquitination;ubiquitin-dependent protein catabolic process;post-translational protein modification;response to tumor necrosis factor;response to interferon-gamma;positive regulation of proteasomal ubiquitin-dependent protein catabolic process;regulation of ubiquitin-dependent protein catabolic process	12187.7	-0.474684	0.171433	-2.76897	0.00562343	0.0306615
ENSG00000022840	RNF10	ring finger protein 10 [Source:HGNC Symbol;Acc:HGNC:10055]	GO:0005634;GO:0005737;GO:0046872;GO:0003677;GO:0005515;GO:0045893;GO:0000976;GO:0045944;GO:0051865;GO:0031643;GO:0061630;GO:0010626	nucleus;cytoplasm;metal ion binding;DNA binding;protein binding;positive regulation of transcription, DNA-templated;transcription regulatory region sequence-specific DNA binding;positive regulation of transcription by RNA polymerase II;protein autoubiquitination;positive regulation of myelination;ubiquitin protein ligase activity;negative regulation of Schwann cell proliferation	9325.75	0.205695	0.0566888	3.6285	0.000285076	0.00307914
ENSG00000025708	TYMP	thymidine phosphorylase [Source:HGNC Symbol;Acc:HGNC:3148]	GO:0016763;GO:0006213;GO:0016740;GO:0004645;GO:0006206;GO:0016757;GO:0016154;GO:0007165;GO:0007275;GO:0030154;GO:0006935;GO:0005515;GO:0008083;GO:0001525;GO:0005829;GO:0009032;GO:0043097;GO:0046135;GO:0042803;GO:0000002;GO:0031641;GO:0051969;GO:1905333	transferase activity, transferring pentosyl groups;pyrimidine nucleoside metabolic process;transferase activity;1,4-alpha-oligoglucan phosphorylase activity;pyrimidine nucleobase metabolic process;transferase activity, transferring glycosyl groups;pyrimidine-nucleoside phosphorylase activity;signal transduction;multicellular organism development;cell differentiation;chemotaxis;protein binding;gro…	33436.5	0.633639	0.113678	5.57401	2.48946e-08	2.35911e-06
ENSG00000026508	CD44	CD44 molecule (Indian blood group) [Source:HGNC Symbol;Acc:HGNC:1681]	GO:0016021;GO:0007155;GO:0005540;GO:0005886;GO:0042995;GO:0005902;GO:0070374;GO:0016020;GO:0005794;GO:0043066;GO:0005829;GO:0005925;GO:0016324;GO:0005515;GO:0009986;GO:0051216;GO:0050900;GO:0005887;GO:0031258;GO:0070062;GO:0016477;GO:0004888;GO:0043312;GO:0004896;GO:0033138;GO:0050731;GO:0006954;GO:0030667;GO:0042110;GO:0030198;GO:0043154;GO:0060333;GO:0044319;GO:0022617;GO:0007160;GO:0044344;GO:…	integral component of membrane;cell adhesion;hyaluronic acid binding;plasma membrane;cell projection;microvillus;positive regulation of ERK1 and ERK2 cascade;membrane;Golgi apparatus;negative regulation of apoptotic process;cytosol;focal adhesion;apical plasma membrane;protein binding;cell surface;cartilage development;leukocyte migration;integral component of plasma membrane;lamellipodium membra…	209867	0.344092	0.191757	1.79438	0.072753	0.197645
ENSG00000026751	SLAMF7	SLAM family member 7 [Source:HGNC Symbol;Acc:HGNC:21394]	GO:0016020;GO:0016021;GO:0007155;GO:0002376;GO:0045087;GO:0002250;GO:0050776;GO:0005886;GO:0042802;GO:0030101;GO:0042267;GO:0005783	membrane;integral component of membrane;cell adhesion;immune system process;innate immune response;adaptive immune response;regulation of immune response;plasma membrane;identical protein binding;natural killer cell activation;natural killer cell mediated cytotoxicity;endoplasmic reticulum	145197	0.496521	0.243853	2.03602	0.0417488	0.134443
ENSG00000027697	IFNGR1	interferon gamma receptor 1 [Source:HGNC Symbol;Acc:HGNC:5439]	GO:0005515;GO:0016020;GO:0019955;GO:0010628;GO:0001774;GO:1900222;GO:1902004;GO:1904469;GO:0016021;GO:0005886;GO:0004896;GO:0019221;GO:0005887;GO:0007165;GO:0009615;GO:0060333;GO:0060334;GO:0048143;GO:0004906	protein binding;membrane;cytokine binding;positive regulation of gene expression;microglial cell activation;negative regulation of amyloid-beta clearance;positive regulation of amyloid-beta formation;positive regulation of tumor necrosis factor secretion;integral component of membrane;plasma membrane;cytokine receptor activity;cytokine-mediated signaling pathway;integral component of plasma membr…	8169.33	0.319764	0.112123	2.8519	0.00434588	0.0251451
ENSG00000028116	VRK2	VRK serine/threonine kinase 2 [Source:HGNC Symbol;Acc:HGNC:12719]	GO:0005524;GO:0006468;GO:0004672;GO:0005634;GO:0005737;GO:0016020;GO:0016021;GO:0000166;GO:0004674;GO:0016301;GO:0016740;GO:0016310;GO:0005783;GO:0005789;GO:0005739;GO:0005515;GO:0016032;GO:0031966;GO:0005635;GO:0032991;GO:0018105;GO:0034599;GO:0046777;GO:0043408;GO:0019901;GO:0019904;GO:2000659	ATP binding;protein phosphorylation;protein kinase activity;nucleus;cytoplasm;membrane;integral component of membrane;nucleotide binding;protein serine/threonine kinase activity;kinase activity;transferase activity;phosphorylation;endoplasmic reticulum;endoplasmic reticulum membrane;mitochondrion;protein binding;viral process;mitochondrial membrane;nuclear envelope;protein-containing complex;pept…	2156.69	0.1119	0.061022	1.83388	0.0666725	0.186405
ENSG00000038210	PI4K2B	phosphatidylinositol 4-kinase type 2 beta [Source:HGNC Symbol;Acc:HGNC:18215]	GO:0004430;GO:0016020;GO:0016301;GO:0016310;GO:0046854;GO:0005737;GO:0000166;GO:0005524;GO:0016740;GO:0005886;GO:0005829;GO:0005802;GO:0007030;GO:0006661;GO:0005768;GO:0007032	1-phosphatidylinositol 4-kinase activity;membrane;kinase activity;phosphorylation;phosphatidylinositol phosphorylation;cytoplasm;nucleotide binding;ATP binding;transferase activity;plasma membrane;cytosol;trans-Golgi network;Golgi organization;phosphatidylinositol biosynthetic process;endosome;endosome organization	6450.44	0.670198	0.128827	5.20228	1.96863e-07	1.12245e-05
ENSG00000040933	INPP4A	inositol polyphosphate-4-phosphatase type I A [Source:HGNC Symbol;Acc:HGNC:6074]	GO:0016316;GO:0005634;GO:0005737;GO:0016020;GO:0005886;GO:0016787;GO:0005768;GO:0030054;GO:0016311;GO:0045202;GO:0055038;GO:0031901;GO:0036092;GO:0014069;GO:0005515;GO:0005829;GO:0034597;GO:0007165;GO:0006661;GO:0043647	phosphatidylinositol-3,4-bisphosphate 4-phosphatase activity;nucleus;cytoplasm;membrane;plasma membrane;hydrolase activity;endosome;cell junction;dephosphorylation;synapse;recycling endosome membrane;early endosome membrane;phosphatidylinositol-3-phosphate biosynthetic process;postsynaptic density;protein binding;cytosol;phosphatidylinositol-4,5-bisphosphate 4-phosphatase activity;signal transduc…	2577.16	0.199685	0.1868	1.06893	0.285101	0.494799
ENSG00000041357	PSMA4	proteasome 20S subunit alpha 4 [Source:HGNC Symbol;Acc:HGNC:9533]	GO:0051603;GO:0005839;GO:0004298;GO:0005634;GO:0005737;GO:0008233;GO:0006508;GO:0016787;GO:0000502;GO:0019773;GO:0004175;GO:0006511;GO:0043231;GO:0005654;GO:0005829;GO:0005515;GO:0016032;GO:0000932;GO:0038095;GO:0050852;GO:0070062;GO:0000165;GO:0000209;GO:0002223;GO:0002479;GO:0006521;GO:0010498;GO:0010499;GO:0010972;GO:0016579;GO:0031145;GO:0031146;GO:0033209;GO:0038061;GO:0043161;GO:0043488;GO:…	proteolysis involved in cellular protein catabolic process;proteasome core complex;threonine-type endopeptidase activity;nucleus;cytoplasm;peptidase activity;proteolysis;hydrolase activity;proteasome complex;proteasome core complex, alpha-subunit complex;endopeptidase activity;ubiquitin-dependent protein catabolic process;intracellular membrane-bounded organelle;nucleoplasm;cytosol;protein bindin…	7164.45	-0.0173227	0.0749672	-0.231061	0.817267	0.9039
ENSG00000043462	LCP2	lymphocyte cytosolic protein 2 [Source:HGNC Symbol;Acc:HGNC:6529]	GO:0005515;GO:0005737;GO:0005829;GO:0038095;GO:0050852;GO:0035556;GO:0006955;GO:0030168;GO:0007169;GO:0045860;GO:0044853;GO:0045576;GO:0050663;GO:0005911;GO:0036398	protein binding;cytoplasm;cytosol;Fc-epsilon receptor signaling pathway;T cell receptor signaling pathway;intracellular signal transduction;immune response;platelet activation;transmembrane receptor protein tyrosine kinase signaling pathway;positive regulation of protein kinase activity;plasma membrane raft;mast cell activation;cytokine secretion;cell-cell junction;TCR signalosome	15046.7	-0.235958	0.152609	-1.54617	0.122064	0.284791
ENSG00000047365	ARAP2	ArfGAP with RhoGAP domain, ankyrin repeat and PH domain 2 [Source:HGNC Symbol;Acc:HGNC:16924]	GO:0005515;GO:0007165;GO:0005096;GO:0043547;GO:0005547;GO:0005737;GO:0046872;GO:0005829;GO:0051056	protein binding;signal transduction;GTPase activator activity;positive regulation of GTPase activity;phosphatidylinositol-3,4,5-trisphosphate binding;cytoplasm;metal ion binding;cytosol;regulation of small GTPase mediated signal transduction	3988.29	-0.372382	0.198636	-1.87477	0.0608246	0.174928
ENSG00000054267	ARID4B	AT-rich interaction domain 4B [Source:HGNC Symbol;Acc:HGNC:15550]	GO:0006355;GO:0003677;GO:0005634;GO:0005737;GO:0006325;GO:0005515;GO:0006357;GO:0000976;GO:0005654;GO:0003674;GO:0008150;GO:0005575;GO:0006349;GO:0007283;GO:0034773;GO:0036124;GO:0045944;GO:0097368	regulation of transcription, DNA-templated;DNA binding;nucleus;cytoplasm;chromatin organization;protein binding;regulation of transcription by RNA polymerase II;transcription regulatory region sequence-specific DNA binding;nucleoplasm;molecular_function;biological_process;cellular_component;regulation of gene expression by genetic imprinting;spermatogenesis;histone H4-K20 trimethylation;histone H…	4970.35	0.234297	0.113498	2.06433	0.0389864	0.127969
ENSG00000055208	TAB2	TGF-beta activated kinase 1 (MAP3K7) binding protein 2 [Source:HGNC Symbol;Acc:HGNC:17075]	GO:0046872;GO:0005515;GO:0032496;GO:0005737;GO:0016020;GO:0005829;GO:0038095;GO:0005886;GO:0050852;GO:0043123;GO:0005654;GO:0007507;GO:0010008;GO:0002223;GO:0070498;GO:0010507;GO:0002755;GO:0007249;GO:0007254;GO:0051092;GO:0045860;GO:0000187;GO:0070423;GO:0070530	metal ion binding;protein binding;response to lipopolysaccharide;cytoplasm;membrane;cytosol;Fc-epsilon receptor signaling pathway;plasma membrane;T cell receptor signaling pathway;positive regulation of I-kappaB kinase/NF-kappaB signaling;nucleoplasm;heart development;endosome membrane;stimulatory C-type lectin receptor signaling pathway;interleukin-1-mediated signaling pathway;negative regulatio…	9305.36	0.285909	0.10045	2.84628	0.00442329	0.0254504
ENSG00000055332	EIF2AK2	eukaryotic translation initiation factor 2 alpha kinase 2 [Source:HGNC Symbol;Acc:HGNC:9437]	GO:0005524;GO:0006468;GO:0004672;GO:0005634;GO:0003723;GO:0005737;GO:0016020;GO:0000166;GO:0004674;GO:0016301;GO:0016740;GO:0016310;GO:0005829;GO:0004713;GO:0018108;GO:0017148;GO:0010998;GO:0005515;GO:0048471;GO:0016032;GO:0051607;GO:0002376;GO:0045087;GO:0004715;GO:0043666;GO:0042802;GO:0001819;GO:0009615;GO:0045071;GO:0051092;GO:1901224;GO:0046777;GO:0032874;GO:0008285;GO:0032722;GO:0003725;GO:…	ATP binding;protein phosphorylation;protein kinase activity;nucleus;RNA binding;cytoplasm;membrane;nucleotide binding;protein serine/threonine kinase activity;kinase activity;transferase activity;phosphorylation;cytosol;protein tyrosine kinase activity;peptidyl-tyrosine phosphorylation;negative regulation of translation;regulation of translational initiation by eIF2 alpha phosphorylation;protein …	12065.1	-0.075484	0.162209	-0.46534	0.641688	0.797106
ENSG00000056558	TRAF1	TNF receptor associated factor 1 [Source:HGNC Symbol;Acc:HGNC:12031]	GO:0005515;GO:0042981;GO:0005164;GO:0008270;GO:0006915;GO:0007165;GO:0043122;GO:0042802;GO:0031625;GO:0005829;GO:0005737;GO:0051092;GO:0070534;GO:0065003;GO:0031996;GO:0033209;GO:0046330;GO:0009898;GO:0010803;GO:2001236	protein binding;regulation of apoptotic process;tumor necrosis factor receptor binding;zinc ion binding;apoptotic process;signal transduction;regulation of I-kappaB kinase/NF-kappaB signaling;identical protein binding;ubiquitin protein ligase binding;cytosol;cytoplasm;positive regulation of NF-kappaB transcription factor activity;protein K63-linked ubiquitination;protein-containing complex assemb…	73372.7	-0.139744	0.273322	-0.511096	0.609284	0.775201
ENSG00000056972	TRAF3IP2	TRAF3 interacting protein 2 [Source:HGNC Symbol;Acc:HGNC:1343]	GO:0005515;GO:0061630;GO:0043123;GO:0005575;GO:0070534;GO:0035556;GO:0002230;GO:0006959;GO:0097400;GO:0005102;GO:0001783;GO:0048305	protein binding;ubiquitin protein ligase activity;positive regulation of I-kappaB kinase/NF-kappaB signaling;cellular_component;protein K63-linked ubiquitination;intracellular signal transduction;positive regulation of defense response to virus by host;humoral immune response;interleukin-17-mediated signaling pathway;signaling receptor binding;B cell apoptotic process;immunoglobulin secretion	2799.79	0.468187	0.19814	2.36304	0.0181257	0.0740252
ENSG00000060491	OGFR	opioid growth factor receptor [Source:HGNC Symbol;Acc:HGNC:15768]	GO:0016020;GO:0038023;GO:0004985;GO:0005634;GO:0005737;GO:0005515;GO:0040008;GO:0038003;GO:0005575;GO:0001558	membrane;signaling receptor activity;opioid receptor activity;nucleus;cytoplasm;protein binding;regulation of growth;opioid receptor signaling pathway;cellular_component;regulation of cell growth	10058.1	-0.0809756	0.114301	-0.708433	0.478676	0.677728
ENSG00000062194	GPBP1	GC-rich promoter binding protein 1 [Source:HGNC Symbol;Acc:HGNC:29520]	GO:0005634;GO:0003700;GO:0006351;GO:0045893;GO:0043231;GO:0005829;GO:0005886;GO:0005737;GO:0003677;GO:0005515;GO:0006355	nucleus;DNA-binding transcription factor activity;transcription, DNA-templated;positive regulation of transcription, DNA-templated;intracellular membrane-bounded organelle;cytosol;plasma membrane;cytoplasm;DNA binding;protein binding;regulation of transcription, DNA-templated	5776.26	0.0910618	0.14434	0.6309	0.528106	0.715263
ENSG00000065243	PKN2	protein kinase N2 [Source:HGNC Symbol;Acc:HGNC:9406]	GO:0007165;GO:0006468;GO:0004674;GO:0017049;GO:0016020;GO:0016021;GO:0016301;GO:0016310;GO:0005654;GO:0005813;GO:0045111;GO:0004697;GO:0004698;GO:0005524;GO:0004672;GO:0005634;GO:0003723;GO:0005737;GO:0000166;GO:0016740;GO:0007049;GO:0005829;GO:0005856;GO:0005886;GO:0006915;GO:0007155;GO:0051301;GO:0030054;GO:0042995;GO:0005515;GO:0016032;GO:0016604;GO:0030030;GO:0048471;GO:0030027;GO:0030496;GO:…	signal transduction;protein phosphorylation;protein serine/threonine kinase activity;GTP-Rho binding;membrane;integral component of membrane;kinase activity;phosphorylation;nucleoplasm;centrosome;intermediate filament cytoskeleton;protein kinase C activity;calcium-dependent protein kinase C activity;ATP binding;protein kinase activity;nucleus;RNA binding;cytoplasm;nucleotide binding;transferase a…	2242.56	0.463637	0.0865656	5.35609	8.50405e-08	5.96128e-06
ENSG00000065427	KARS1	lysyl-tRNA synthetase 1 [Source:HGNC Symbol;Acc:HGNC:6215]	GO:0005524;GO:0005737;GO:0003676;GO:0004812;GO:0006418;GO:0000166;GO:0004824;GO:0006430;GO:0005634;GO:0016020;GO:0006412;GO:0016740;GO:0005829;GO:0005886;GO:0008033;GO:0005739;GO:0005576;GO:0042803;GO:0016874;GO:0005515;GO:0016032;GO:0000049;GO:0005615;GO:0042802;GO:0005759;GO:0033209;GO:0000187;GO:0045893;GO:0017101;GO:0070371;GO:0070374;GO:0008285;GO:1900745;GO:0043032;GO:0015966;GO:0003877;GO:…	ATP binding;cytoplasm;nucleic acid binding;aminoacyl-tRNA ligase activity;tRNA aminoacylation for protein translation;nucleotide binding;lysine-tRNA ligase activity;lysyl-tRNA aminoacylation;nucleus;membrane;translation;transferase activity;cytosol;plasma membrane;tRNA processing;mitochondrion;extracellular region;protein homodimerization activity;ligase activity;protein binding;viral process;tRN…	7016.41	-0.193365	0.067963	-2.84515	0.00443901	0.0255016
ENSG00000066084	DIP2B	disco interacting protein 2 homolog B [Source:HGNC Symbol;Acc:HGNC:29284]	GO:0003824;GO:0005634;GO:0005737;GO:0016020;GO:0070062;GO:0003674;GO:0008150	catalytic activity;nucleus;cytoplasm;membrane;extracellular exosome;molecular_function;biological_process	7225.88	0.19187	0.0984503	1.94895	0.051301	0.155624
ENSG00000068079	IFI35	interferon induced protein 35 [Source:HGNC Symbol;Acc:HGNC:5399]	GO:0005634;GO:0005515;GO:0005829;GO:0060337	nucleus;protein binding;cytosol;type I interferon signaling pathway	7891.96	-0.25621	0.13344	-1.92016	0.0548381	0.162867
ENSG00000070614	NDST1	N-deacetylase and N-sulfotransferase 1 [Source:HGNC Symbol;Acc:HGNC:7680]	GO:0016020;GO:0016021;GO:0016787;GO:0015016;GO:0008146;GO:0016740;GO:0000139;GO:0030210;GO:0005794;GO:0003824;GO:0008152;GO:0006954;GO:0005515;GO:0015012;GO:0019213;GO:0006024;GO:0015014;GO:0102140;GO:0000271;GO:0003279;GO:0006477;GO:0007507;GO:0007585;GO:0008283;GO:0008543;GO:0009887;GO:0030203;GO:0030900;GO:0030901;GO:0035904;GO:0043410;GO:0045880;GO:0048702;GO:0048703;GO:0060976	membrane;integral component of membrane;hydrolase activity;[heparan sulfate]-glucosamine N-sulfotransferase activity;sulfotransferase activity;transferase activity;Golgi membrane;heparin biosynthetic process;Golgi apparatus;catalytic activity;metabolic process;inflammatory response;protein binding;heparan sulfate proteoglycan biosynthetic process;deacetylase activity;glycosaminoglycan biosyntheti…	5795.42	0.0719969	0.0871571	0.826056	0.408773	0.61723
ENSG00000071054	MAP4K4	mitogen-activated protein kinase kinase kinase kinase 4 [Source:HGNC Symbol;Acc:HGNC:6866]	GO:0005524;GO:0006468;GO:0004672;GO:0000166;GO:0001953;GO:0030335;GO:0005737;GO:0004674;GO:0016301;GO:0016740;GO:0016310;GO:0005515;GO:0008017;GO:0048812;GO:0035556;GO:0046328;GO:0032147;GO:0023014;GO:0031098;GO:0004111;GO:0032014;GO:0043066;GO:0043547;GO:0051549;GO:0051894;GO:0120183;GO:0005925;GO:0010977;GO:0061179;GO:0070571	ATP binding;protein phosphorylation;protein kinase activity;nucleotide binding;negative regulation of cell-matrix adhesion;positive regulation of cell migration;cytoplasm;protein serine/threonine kinase activity;kinase activity;transferase activity;phosphorylation;protein binding;microtubule binding;neuron projection morphogenesis;intracellular signal transduction;regulation of JNK cascade;activa…	26363.2	-0.246286	0.213418	-1.1541	0.248457	0.454281
ENSG00000072736	NFATC3	nuclear factor of activated T cells 3 [Source:HGNC Symbol;Acc:HGNC:7777]	GO:0003677;GO:0006355;GO:0003700;GO:0005634;GO:0005654;GO:0005829;GO:1905064;GO:0005737;GO:0007275;GO:0005515;GO:0038095;GO:0003682;GO:0000978;GO:0045944;GO:0000981;GO:0000790;GO:0008134;GO:0005667;GO:1990837;GO:0001228;GO:0045893;GO:0006954;GO:0006357;GO:1902894;GO:0001227;GO:0001816;GO:0033173	DNA binding;regulation of transcription, DNA-templated;DNA-binding transcription factor activity;nucleus;nucleoplasm;cytosol;negative regulation of vascular smooth muscle cell differentiation;cytoplasm;multicellular organism development;protein binding;Fc-epsilon receptor signaling pathway;chromatin binding;RNA polymerase II cis-regulatory region sequence-specific DNA binding;positive regulation …	1367.35	-0.366749	0.107059	-3.42571	0.000613191	0.00562339
ENSG00000073756	PTGS2	prostaglandin-endoperoxide synthase 2 [Source:HGNC Symbol;Acc:HGNC:9605]	GO:0006954;GO:0055114;GO:0008217;GO:0020037;GO:0006979;GO:0004601;GO:0001516;GO:0004666;GO:0019371;GO:0090050;GO:0045429;GO:0005634;GO:0005737;GO:0016020;GO:0046872;GO:0005783;GO:0005789;GO:0016491;GO:0031090;GO:0043231;GO:0006629;GO:0006631;GO:0006633;GO:0051213;GO:0005637;GO:0098869;GO:0005640;GO:0019899;GO:0019221;GO:0005515;GO:0006693;GO:0050727;GO:0071456;GO:0019372;GO:0010575;GO:0090336;GO:…	inflammatory response;oxidation-reduction process;regulation of blood pressure;heme binding;response to oxidative stress;peroxidase activity;prostaglandin biosynthetic process;prostaglandin-endoperoxide synthase activity;cyclooxygenase pathway;positive regulation of cell migration involved in sprouting angiogenesis;positive regulation of nitric oxide biosynthetic process;nucleus;cytoplasm;membran…	133972	0.638186	0.420324	1.51342	0.130173	0.296746
ENSG00000075240	GRAMD4	GRAM domain containing 4 [Source:HGNC Symbol;Acc:HGNC:29113]	GO:0006915;GO:0016020;GO:0016021;GO:0005783;GO:0005789;GO:0005739;GO:0005515;GO:0031966;GO:0003674;GO:0043280;GO:0034164	apoptotic process;membrane;integral component of membrane;endoplasmic reticulum;endoplasmic reticulum membrane;mitochondrion;protein binding;mitochondrial membrane;molecular_function;positive regulation of cysteine-type endopeptidase activity involved in apoptotic process;negative regulation of toll-like receptor 9 signaling pathway	5423.9	-0.040095	0.201389	-0.199092	0.842191	0.918827
ENSG00000075336	TIMM21	translocase of inner mitochondrial membrane 21 [Source:HGNC Symbol;Acc:HGNC:25010]	GO:0030150;GO:0005744;GO:0003674;GO:0016020;GO:0016021;GO:0015031;GO:0005739;GO:0005515;GO:0031966;GO:0032981;GO:0033617	protein import into mitochondrial matrix;TIM23 mitochondrial import inner membrane translocase complex;molecular_function;membrane;integral component of membrane;protein transport;mitochondrion;protein binding;mitochondrial membrane;mitochondrial respiratory chain complex I assembly;mitochondrial respiratory chain complex IV assembly	734.411	-0.102997	0.107863	-0.954911	0.339623	0.55046
ENSG00000075539	FRYL	FRY like transcription coactivator [Source:HGNC Symbol;Acc:HGNC:29127]	GO:0000902;GO:0005515;GO:0005938;GO:0031175;GO:0030427	cell morphogenesis;protein binding;cell cortex;neuron projection development;site of polarized growth	5013.5	0.140579	0.0708194	1.98504	0.0471396	0.146414
ENSG00000077420	APBB1IP	amyloid beta precursor protein binding family B member 1 interacting protein [Source:HGNC Symbol;Acc:HGNC:17379]	GO:0007165;GO:0005737;GO:0016020;GO:0005829;GO:0005886;GO:0005856;GO:0005925;GO:0030054;GO:0042995;GO:0005515;GO:0030027;GO:0002291;GO:0045785;GO:0042101	signal transduction;cytoplasm;membrane;cytosol;plasma membrane;cytoskeleton;focal adhesion;cell junction;cell projection;protein binding;lamellipodium;T cell activation via T cell receptor contact with antigen bound to MHC molecule on antigen presenting cell;positive regulation of cell adhesion;T cell receptor complex	3475.06	0.467591	0.241137	1.9389	0.0525135	0.158027
ENSG00000078081	LAMP3	lysosomal associated membrane protein 3 [Source:HGNC Symbol;Acc:HGNC:14582]	GO:0016020;GO:0016021;GO:0043231;GO:0005765;GO:0031410;GO:0005764;GO:0002376;GO:0002250;GO:0030659;GO:0005886;GO:0048471;GO:0031902;GO:0005769;GO:0031982;GO:0010628;GO:0010506;GO:0072594;GO:0043154;GO:0035455;GO:1901799;GO:1903900;GO:0097233	membrane;integral component of membrane;intracellular membrane-bounded organelle;lysosomal membrane;cytoplasmic vesicle;lysosome;immune system process;adaptive immune response;cytoplasmic vesicle membrane;plasma membrane;perinuclear region of cytoplasm;late endosome membrane;early endosome;vesicle;positive regulation of gene expression;regulation of autophagy;establishment of protein localization…	7193.74	-1.6208	0.484721	-3.34291	0.000829038	0.00705303
ENSG00000078401	EDN1	endothelin 1 [Source:HGNC Symbol;Acc:HGNC:3176]	GO:0005576;GO:0019229;GO:0005615;GO:0008284;GO:0061051;GO:0010595;GO:0051091;GO:0045429;GO:0030335;GO:0045944;GO:0005737;GO:0010460;GO:0060298;GO:0010613;GO:0043507;GO:0007204;GO:0005515;GO:0042310;GO:0007186;GO:0000122;GO:0030133;GO:0005125;GO:0043406;GO:0019722;GO:0007166;GO:0007267;GO:0045840;GO:0086100;GO:0005179;GO:0048016;GO:0048661;GO:0030195;GO:0014065;GO:0005102;GO:0031707;GO:0031708;GO:…	extracellular region;regulation of vasoconstriction;extracellular space;positive regulation of cell population proliferation;positive regulation of cell growth involved in cardiac muscle cell development;positive regulation of endothelial cell migration;positive regulation of DNA-binding transcription factor activity;positive regulation of nitric oxide biosynthetic process;positive regulation of …	406.776	1.3579	0.36995	3.6649	0.000247438	0.00275411
ENSG00000079332	SAR1A	secretion associated Ras related GTPase 1A [Source:HGNC Symbol;Acc:HGNC:10534]	GO:0005525;GO:0006886;GO:0015031;GO:0000166;GO:0005783;GO:0005794;GO:0016192;GO:0005515;GO:0000139;GO:0006888;GO:0070971;GO:0003924;GO:0070863;GO:0030127;GO:0090110;GO:0061024;GO:0016050;GO:0003400	GTP binding;intracellular protein transport;protein transport;nucleotide binding;endoplasmic reticulum;Golgi apparatus;vesicle-mediated transport;protein binding;Golgi membrane;endoplasmic reticulum to Golgi vesicle-mediated transport;endoplasmic reticulum exit site;GTPase activity;positive regulation of protein exit from endoplasmic reticulum;COPII vesicle coat;COPII-coated vesicle cargo loading…	8404.67	0.10716	0.133611	0.802047	0.422526	0.629727
ENSG00000080345	RIF1	replication timing regulatory factor 1 [Source:HGNC Symbol;Acc:HGNC:23207]	GO:0005634;GO:0005737;GO:0007049;GO:0005654;GO:0005856;GO:0005886;GO:0031965;GO:0005694;GO:0006281;GO:0006974;GO:0005515;GO:0016604;GO:0005819;GO:0000781;GO:2000042;GO:2001034;GO:0035861;GO:0000122;GO:0000790;GO:0000723;GO:0006303;GO:0045830;GO:0051233;GO:0006348;GO:0043247;GO:0051574;GO:0000793;GO:0019827;GO:1990830;GO:0001939;GO:0001940	nucleus;cytoplasm;cell cycle;nucleoplasm;cytoskeleton;plasma membrane;nuclear membrane;chromosome;DNA repair;cellular response to DNA damage stimulus;protein binding;nuclear body;spindle;chromosome, telomeric region;negative regulation of double-strand break repair via homologous recombination;positive regulation of double-strand break repair via nonhomologous end joining;site of double-strand br…	5221.92	0.0673404	0.0781838	0.861298	0.389074	0.598344
ENSG00000080815	PSEN1	presenilin 1 [Source:HGNC Symbol;Acc:HGNC:9508]	GO:0016021;GO:0016020;GO:0035556;GO:0004190;GO:0016485;GO:0042500;GO:0042987;GO:0005794;GO:0005654;GO:0030054;GO:0010008;GO:0031901;GO:0006508;GO:0010629;GO:1904646;GO:0010628;GO:0005515;GO:0043066;GO:0005783;GO:0005789;GO:0005886;GO:0008233;GO:0016787;GO:0005768;GO:0006915;GO:0007155;GO:0005739;GO:0005791;GO:0045121;GO:0000139;GO:0042995;GO:0031965;GO:0045202;GO:0043005;GO:0000776;GO:0005769;GO:…	integral component of membrane;membrane;intracellular signal transduction;aspartic-type endopeptidase activity;protein processing;aspartic endopeptidase activity, intramembrane cleaving;amyloid precursor protein catabolic process;Golgi apparatus;nucleoplasm;cell junction;endosome membrane;early endosome membrane;proteolysis;negative regulation of gene expression;cellular response to amyloid-beta;…	17785.9	0.415492	0.104572	3.97327	7.0894e-05	0.00107094
ENSG00000083799	CYLD	CYLD lysine 63 deubiquitinase [Source:HGNC Symbol;Acc:HGNC:2584]	GO:0036459;GO:0016579;GO:0005737;GO:0016020;GO:0046872;GO:0007049;GO:0005886;GO:0005856;GO:0008233;GO:0008234;GO:0006508;GO:0016787;GO:0008270;GO:0005829;GO:0042995;GO:0016055;GO:0005874;GO:0005515;GO:0048471;GO:0002376;GO:0045087;GO:0006511;GO:0005815;GO:0005819;GO:0030496;GO:0005813;GO:0004843;GO:0036064;GO:0070507;GO:0031234;GO:0019901;GO:0090090;GO:1902017;GO:0032088;GO:0061578;GO:0070536;GO:…	thiol-dependent ubiquitinyl hydrolase activity;protein deubiquitination;cytoplasm;membrane;metal ion binding;cell cycle;plasma membrane;cytoskeleton;peptidase activity;cysteine-type peptidase activity;proteolysis;hydrolase activity;zinc ion binding;cytosol;cell projection;Wnt signaling pathway;microtubule;protein binding;perinuclear region of cytoplasm;immune system process;innate immune response…	9566.66	0.146832	0.106073	1.38427	0.166277	0.349905
ENSG00000086061	DNAJA1	DnaJ heat shock protein family (Hsp40) member A1 [Source:HGNC Symbol;Acc:HGNC:5229]	GO:0005524;GO:0006457;GO:0031072;GO:0051082;GO:0009408;GO:0005634;GO:0005737;GO:0016020;GO:0046872;GO:0043066;GO:0005783;GO:0005829;GO:0043231;GO:0005739;GO:0015630;GO:0005515;GO:0048471;GO:0032781;GO:0070062;GO:0043065;GO:0051087;GO:0006986;GO:0031625;GO:0050750;GO:0001664;GO:0001671;GO:0030544;GO:0043508;GO:0055131;GO:0031397;GO:1903748;GO:0098554;GO:0030957;GO:0007283;GO:0030317;GO:0030521;GO:…	ATP binding;protein folding;heat shock protein binding;unfolded protein binding;response to heat;nucleus;cytoplasm;membrane;metal ion binding;negative regulation of apoptotic process;endoplasmic reticulum;cytosol;intracellular membrane-bounded organelle;mitochondrion;microtubule cytoskeleton;protein binding;perinuclear region of cytoplasm;positive regulation of ATPase activity;extracellular exoso…	22017.1	0.198453	0.109043	1.81995	0.0687673	0.190113
ENSG00000086065	CHMP5	charged multivesicular body protein 5 [Source:HGNC Symbol;Acc:HGNC:26942]	GO:0007034;GO:0005737;GO:0016020;GO:0015031;GO:0005768;GO:0005829;GO:0010008;GO:0005515;GO:0045296;GO:0070062;GO:0071222;GO:0016197;GO:0019058;GO:0036258;GO:0071985;GO:0032511;GO:0007080;GO:0071225;GO:0010824;GO:0006997;GO:0061952;GO:1901673;GO:1904903;GO:0005771;GO:0006900;GO:0046755;GO:0001919;GO:0007040;GO:0008333;GO:0005634	vacuolar transport;cytoplasm;membrane;protein transport;endosome;cytosol;endosome membrane;protein binding;cadherin binding;extracellular exosome;cellular response to lipopolysaccharide;endosomal transport;viral life cycle;multivesicular body assembly;multivesicular body sorting pathway;late endosome to vacuole transport via multivesicular body sorting pathway;mitotic metaphase plate congression;…	5491.94	-0.04627	0.0886542	-0.521906	0.601736	0.768959
ENSG00000087074	PPP1R15A	protein phosphatase 1 regulatory subunit 15A [Source:HGNC Symbol;Acc:HGNC:14375]	GO:0016020;GO:0005783;GO:0005789;GO:0006915;GO:0005739;GO:0005741;GO:0006417;GO:0005515;GO:0005737;GO:0005829;GO:0019901;GO:0000164;GO:0070059;GO:0005794;GO:0007050;GO:0034976;GO:0006974;GO:0019888;GO:0008157;GO:0072542;GO:0032058;GO:0032515;GO:0032516;GO:0035308;GO:0036496;GO:0070972;GO:1902310;GO:1903898;GO:1903917	membrane;endoplasmic reticulum;endoplasmic reticulum membrane;apoptotic process;mitochondrion;mitochondrial outer membrane;regulation of translation;protein binding;cytoplasm;cytosol;protein kinase binding;protein phosphatase type 1 complex;intrinsic apoptotic signaling pathway in response to endoplasmic reticulum stress;Golgi apparatus;cell cycle arrest;response to endoplasmic reticulum stress;c…	23814.1	0.572525	0.157453	3.63611	0.000276781	0.00301032
ENSG00000089127	OAS1	2'-5'-oligoadenylate synthetase 1 [Source:HGNC Symbol;Acc:HGNC:8086]	GO:0005524;GO:0003723;GO:0006955;GO:0016740;GO:0016779;GO:0003725;GO:0051607;GO:0005634;GO:0005737;GO:0046872;GO:0000166;GO:0005783;GO:0005654;GO:0005829;GO:0043231;GO:0005739;GO:0005576;GO:0005515;GO:0002376;GO:0045087;GO:0001730;GO:0016020;GO:0006006;GO:0009615;GO:0045071;GO:0060333;GO:0060337;GO:0042593;GO:0060700	ATP binding;RNA binding;immune response;transferase activity;nucleotidyltransferase activity;double-stranded RNA binding;defense response to virus;nucleus;cytoplasm;metal ion binding;nucleotide binding;endoplasmic reticulum;nucleoplasm;cytosol;intracellular membrane-bounded organelle;mitochondrion;extracellular region;protein binding;immune system process;innate immune response;2'-5'-oligoadenyla…	10506.3	-0.522442	0.267592	-1.95344	0.0507674	0.154522
ENSG00000089351	GRAMD1A	GRAM domain containing 1A [Source:HGNC Symbol;Acc:HGNC:29305]	GO:0016020;GO:0016021;GO:0005789;GO:0005829;GO:0005886;GO:0005783;GO:0031410;GO:0006869;GO:0005515;GO:0006914;GO:0005776;GO:0120009;GO:0008289;GO:0031227;GO:0031234;GO:0044232;GO:0140268;GO:0015918;GO:0015485;GO:0120020;GO:0071397	membrane;integral component of membrane;endoplasmic reticulum membrane;cytosol;plasma membrane;endoplasmic reticulum;cytoplasmic vesicle;lipid transport;protein binding;autophagy;autophagosome;intermembrane lipid transfer;lipid binding;intrinsic component of endoplasmic reticulum membrane;extrinsic component of cytoplasmic side of plasma membrane;organelle membrane contact site;endoplasmic reticu…	35203.7	0.570253	0.235365	2.42246	0.0154159	0.0656162
ENSG00000092010	PSME1	proteasome activator subunit 1 [Source:HGNC Symbol;Acc:HGNC:9568]	GO:0008537;GO:0000502;GO:0005737;GO:0005515;GO:0038095;GO:0050852;GO:0005654;GO:0005829;GO:0070062;GO:0000165;GO:0000209;GO:0002223;GO:0002479;GO:0006521;GO:0010972;GO:0016579;GO:0031145;GO:0031146;GO:0033209;GO:0038061;GO:0043161;GO:0043488;GO:0043687;GO:0055085;GO:0060071;GO:0061418;GO:0070498;GO:0090090;GO:0090263;GO:1901990;GO:1902036;GO:0061133;GO:0010950;GO:0061136;GO:2000045;GO:0019884	proteasome activator complex;proteasome complex;cytoplasm;protein binding;Fc-epsilon receptor signaling pathway;T cell receptor signaling pathway;nucleoplasm;cytosol;extracellular exosome;MAPK cascade;protein polyubiquitination;stimulatory C-type lectin receptor signaling pathway;antigen processing and presentation of exogenous peptide antigen via MHC class I, TAP-dependent;regulation of cellular…	7131.23	0.0687284	0.0737587	0.931813	0.351433	0.562343
ENSG00000093167	LRRFIP2	LRR binding FLII interacting protein 2 [Source:HGNC Symbol;Acc:HGNC:6703]	GO:0006355;GO:0016055;GO:0005515;GO:0008150;GO:0005575;GO:0030275	regulation of transcription, DNA-templated;Wnt signaling pathway;protein binding;biological_process;cellular_component;LRR domain binding	4170.6	0.0783046	0.126334	0.619812	0.535382	0.7204
ENSG00000096968	JAK2	Janus kinase 2 [Source:HGNC Symbol;Acc:HGNC:6192]	GO:0005524;GO:0016020;GO:0006468;GO:0005856;GO:0035556;GO:0004672;GO:0004713;GO:0004715;GO:0042393;GO:0000166;GO:0016301;GO:0016740;GO:0016310;GO:0005654;GO:0005886;GO:0018108;GO:0006325;GO:0005925;GO:0012505;GO:0042531;GO:0008285;GO:0001774;GO:0006919;GO:0005737;GO:0014068;GO:0005634;GO:0032731;GO:0046872;GO:0007165;GO:0005515;GO:0002376;GO:0045087;GO:0002250;GO:0042802;GO:0020037;GO:0030218;GO:…	ATP binding;membrane;protein phosphorylation;cytoskeleton;intracellular signal transduction;protein kinase activity;protein tyrosine kinase activity;non-membrane spanning protein tyrosine kinase activity;histone binding;nucleotide binding;kinase activity;transferase activity;phosphorylation;nucleoplasm;plasma membrane;peptidyl-tyrosine phosphorylation;chromatin organization;focal adhesion;endomem…	6603.63	-0.0826447	0.112898	-0.731986	0.464177	0.666322
ENSG00000099308	MAST3	microtubule associated serine/threonine kinase 3 [Source:HGNC Symbol;Acc:HGNC:19036]	GO:0005524;GO:0005515;GO:0000287;GO:0006468;GO:0004674;GO:0004672;GO:0000166;GO:0016301;GO:0016740;GO:0016310;GO:0035556;GO:0007010;GO:0018105	ATP binding;protein binding;magnesium ion binding;protein phosphorylation;protein serine/threonine kinase activity;protein kinase activity;nucleotide binding;kinase activity;transferase activity;phosphorylation;intracellular signal transduction;cytoskeleton organization;peptidyl-serine phosphorylation	1577.24	0.7933	0.115798	6.85051	7.35873e-12	2.89665e-09
ENSG00000100024	UPB1	beta-ureidopropionase 1 [Source:HGNC Symbol;Acc:HGNC:16297]	GO:0006807;GO:0005737;GO:0016787;GO:0042803;GO:0005829;GO:0070062;GO:0051260;GO:0051289;GO:0046135;GO:0016811;GO:0019483;GO:0003837;GO:0019482;GO:0033396	nitrogen compound metabolic process;cytoplasm;hydrolase activity;protein homodimerization activity;cytosol;extracellular exosome;protein homooligomerization;protein homotetramerization;pyrimidine nucleoside catabolic process;hydrolase activity, acting on carbon-nitrogen (but not peptide) bonds, in linear amides;beta-alanine biosynthetic process;beta-ureidopropionase activity;beta-alanine metaboli…	245.619	0.20569	0.26484	0.775863	0.43783	0.643263
ENSG00000100084	HIRA	histone cell cycle regulator [Source:HGNC Symbol;Acc:HGNC:4916]	GO:0006355;GO:0005634;GO:0005515;GO:0006351;GO:0006325;GO:0005654;GO:0000790;GO:1903507;GO:0016605;GO:0003714;GO:0070062;GO:0032991;GO:0006357;GO:0009653;GO:0006336;GO:0001085;GO:0000070;GO:0042393;GO:0031935;GO:0000417;GO:0001649;GO:0007369;GO:0042692	regulation of transcription, DNA-templated;nucleus;protein binding;transcription, DNA-templated;chromatin organization;nucleoplasm;nuclear chromatin;negative regulation of nucleic acid-templated transcription;PML body;transcription corepressor activity;extracellular exosome;protein-containing complex;regulation of transcription by RNA polymerase II;anatomical structure morphogenesis;DNA replicati…	930.931	-0.164158	0.0752243	-2.18226	0.0290906	0.104099
ENSG00000100220	RTCB	RNA 2',3'-cyclic phosphate and 5'-OH ligase [Source:HGNC Symbol;Acc:HGNC:26935]	GO:0006396;GO:0008452;GO:0006388;GO:0072669;GO:0003972;GO:0005634;GO:0003723;GO:0005737;GO:0043231;GO:0046872;GO:0000166;GO:0005654;GO:0005829;GO:0008033;GO:0005525;GO:0016874;GO:0005515;GO:0017166;GO:0005789;GO:0016886;GO:0000971;GO:0001701;GO:0001890;GO:0005635	RNA processing;RNA ligase activity;tRNA splicing, via endonucleolytic cleavage and ligation;tRNA-splicing ligase complex;RNA ligase (ATP) activity;nucleus;RNA binding;cytoplasm;intracellular membrane-bounded organelle;metal ion binding;nucleotide binding;nucleoplasm;cytosol;tRNA processing;GTP binding;ligase activity;protein binding;vinculin binding;endoplasmic reticulum membrane;ligase activity,…	8611.65	-0.13484	0.0904989	-1.48997	0.136233	0.306334
ENSG00000100226	GTPBP1	GTP binding protein 1 [Source:HGNC Symbol;Acc:HGNC:4669]	GO:0005525;GO:0003924;GO:0003723;GO:0005737;GO:0016020;GO:0000166;GO:0005829;GO:0005515;GO:0006955;GO:0007165;GO:0003746;GO:0006414;GO:0046039;GO:0061014;GO:0000177	GTP binding;GTPase activity;RNA binding;cytoplasm;membrane;nucleotide binding;cytosol;protein binding;immune response;signal transduction;translation elongation factor activity;translational elongation;GTP metabolic process;positive regulation of mRNA catabolic process;cytoplasmic exosome (RNase complex)	9022.16	0.212369	0.125043	1.69842	0.0894291	0.22853
ENSG00000100258	LMF2	lipase maturation factor 2 [Source:HGNC Symbol;Acc:HGNC:25096]	GO:0016020;GO:0016021;GO:0005783;GO:0005789;GO:0005515;GO:0051604	membrane;integral component of membrane;endoplasmic reticulum;endoplasmic reticulum membrane;protein binding;protein maturation	4249.14	0.283143	0.0518777	5.45793	4.81722e-08	3.85171e-06
ENSG00000100292	HMOX1	heme oxygenase 1 [Source:HGNC Symbol;Acc:HGNC:5013]	GO:0055114;GO:0004392;GO:0006788;GO:0046872;GO:0016491;GO:0005615;GO:0045766;GO:1903589;GO:0090050;GO:0005634;GO:0016020;GO:0016021;GO:0005783;GO:0005789;GO:0043231;GO:0006915;GO:0042803;GO:0005515;GO:0048471;GO:0042802;GO:0020037;GO:0006979;GO:0043123;GO:0019221;GO:0019899;GO:0001525;GO:0048661;GO:0071456;GO:0005198;GO:1902042;GO:0034605;GO:0045765;GO:0008219;GO:0035556;GO:0048662;GO:0006879;GO:…	oxidation-reduction process;heme oxygenase (decyclizing) activity;heme oxidation;metal ion binding;oxidoreductase activity;extracellular space;positive regulation of angiogenesis;positive regulation of blood vessel endothelial cell proliferation involved in sprouting angiogenesis;positive regulation of cell migration involved in sprouting angiogenesis;nucleus;membrane;integral component of membra…	13734.4	0.297955	0.193034	1.54349	0.122711	0.285772
ENSG00000100342	APOL1	apolipoprotein L1 [Source:HGNC Symbol;Acc:HGNC:618]	GO:0005576;GO:0008289;GO:0006869;GO:0042157;GO:0005615;GO:0006629;GO:0008202;GO:0008203;GO:0034364;GO:0005515;GO:0006898;GO:0044267;GO:0072562;GO:0043687;GO:0045087;GO:0005788;GO:0005254;GO:0051838;GO:1902476;GO:0031224;GO:0034361	extracellular region;lipid binding;lipid transport;lipoprotein metabolic process;extracellular space;lipid metabolic process;steroid metabolic process;cholesterol metabolic process;high-density lipoprotein particle;protein binding;receptor-mediated endocytosis;cellular protein metabolic process;blood microparticle;post-translational protein modification;innate immune response;endoplasmic reticulu…	4512.05	-1.19222	0.221507	-5.38362	7.30015e-08	5.3558e-06
ENSG00000100567	PSMA3	proteasome 20S subunit alpha 3 [Source:HGNC Symbol;Acc:HGNC:9532]	GO:0004175;GO:0051603;GO:0005839;GO:0006511;GO:0019773;GO:0004298;GO:0005634;GO:0005737;GO:0008233;GO:0006508;GO:0016787;GO:0005515;GO:0016032;GO:0000502;GO:0038095;GO:0050852;GO:0045202;GO:0005654;GO:0005829;GO:0070062;GO:0000165;GO:0000209;GO:0002223;GO:0002479;GO:0006521;GO:0010498;GO:0010499;GO:0010972;GO:0016579;GO:0031145;GO:0031146;GO:0033209;GO:0038061;GO:0043161;GO:0043488;GO:0043687;GO:…	endopeptidase activity;proteolysis involved in cellular protein catabolic process;proteasome core complex;ubiquitin-dependent protein catabolic process;proteasome core complex, alpha-subunit complex;threonine-type endopeptidase activity;nucleus;cytoplasm;peptidase activity;proteolysis;hydrolase activity;protein binding;viral process;proteasome complex;Fc-epsilon receptor signaling pathway;T cell …	6186.52	0.0263461	0.100642	0.261783	0.793489	0.891413
ENSG00000100883	SRP54	signal recognition particle 54 [Source:HGNC Symbol;Acc:HGNC:11301]	GO:0005525;GO:0003924;GO:0006614;GO:0008312;GO:0048500;GO:0005634;GO:0003723;GO:0005737;GO:0016607;GO:0000166;GO:0005783;GO:0005829;GO:0016787;GO:0005786;GO:0030593;GO:0005515;GO:0045047;GO:0019003;GO:0008144;GO:0043021;GO:0042493;GO:0030851;GO:0006616;GO:0030942;GO:0006617;GO:0031017	GTP binding;GTPase activity;SRP-dependent cotranslational protein targeting to membrane;7S RNA binding;signal recognition particle;nucleus;RNA binding;cytoplasm;nuclear speck;nucleotide binding;endoplasmic reticulum;cytosol;hydrolase activity;signal recognition particle, endoplasmic reticulum targeting;neutrophil chemotaxis;protein binding;protein targeting to ER;GDP binding;drug binding;ribonucl…	4323.97	-0.0475258	0.0654149	-0.726521	0.467519	0.668832
ENSG00000100911	PSME2	proteasome activator subunit 2 [Source:HGNC Symbol;Acc:HGNC:9569]	GO:0008537;GO:0000502;GO:0016020;GO:0005515;GO:0005737;GO:0038095;GO:0042802;GO:0050852;GO:0005654;GO:0005829;GO:0070062;GO:0000165;GO:0000209;GO:0002223;GO:0002479;GO:0006521;GO:0010972;GO:0016579;GO:0031145;GO:0031146;GO:0033209;GO:0038061;GO:0043161;GO:0043488;GO:0043687;GO:0055085;GO:0060071;GO:0061418;GO:0070498;GO:0090090;GO:0090263;GO:1901990;GO:1902036;GO:0035722;GO:0061133;GO:0010950;GO:…	proteasome activator complex;proteasome complex;membrane;protein binding;cytoplasm;Fc-epsilon receptor signaling pathway;identical protein binding;T cell receptor signaling pathway;nucleoplasm;cytosol;extracellular exosome;MAPK cascade;protein polyubiquitination;stimulatory C-type lectin receptor signaling pathway;antigen processing and presentation of exogenous peptide antigen via MHC class I, T…	9220.33	-0.289701	0.121034	-2.39358	0.0166851	0.0695573
ENSG00000100918	REC8	REC8 meiotic recombination protein [Source:HGNC Symbol;Acc:HGNC:16879]	GO:0005515;GO:0007062;GO:0008278;GO:0005634;GO:0005694;GO:0007059;GO:0000775;GO:0051321;GO:0003682;GO:0006302;GO:0007283;GO:0007131;GO:0000798;GO:0000724;GO:0001556;GO:0007129;GO:0007130;GO:0007141;GO:0007286;GO:0009566;GO:0072520;GO:0000778;GO:0000780;GO:0000793;GO:0000794;GO:0000795;GO:0000800;GO:0001673;GO:0030893;GO:0034991	protein binding;sister chromatid cohesion;cohesin complex;nucleus;chromosome;chromosome segregation;chromosome, centromeric region;meiotic cell cycle;chromatin binding;double-strand break repair;spermatogenesis;reciprocal meiotic recombination;nuclear cohesin complex;double-strand break repair via homologous recombination;oocyte maturation;synapsis;synaptonemal complex assembly;male meiosis I;spe…	640.201	0.373776	0.164136	2.27725	0.0227711	0.087236
ENSG00000100991	TRPC4AP	transient receptor potential cation channel subfamily C member 4 associated protein [Source:HGNC Symbol;Acc:HGNC:16181]	GO:0006511;GO:0031464;GO:0016567;GO:0005515;GO:0005886;GO:0019902;GO:0070588;GO:0048820	ubiquitin-dependent protein catabolic process;Cul4A-RING E3 ubiquitin ligase complex;protein ubiquitination;protein binding;plasma membrane;phosphatase binding;calcium ion transmembrane transport;hair follicle maturation	9808.25	0.337363	0.0615998	5.4767	4.33327e-08	3.59769e-06
ENSG00000101384	JAG1	jagged canonical Notch ligand 1 [Source:HGNC Symbol;Acc:HGNC:6188]	GO:0016021;GO:0005515;GO:0016020;GO:0005509;GO:0007154;GO:0007275;GO:0007219;GO:0005112;GO:0045944;GO:0005576;GO:0005912;GO:0016324;GO:0007399;GO:0008083;GO:0001525;GO:0005886;GO:0005887;GO:0002456;GO:0042127;GO:0001709;GO:0030097;GO:0045747;GO:0072006;GO:0097150;GO:0022408;GO:0072015;GO:0030216;GO:0001953;GO:0030336;GO:0005198;GO:0003180;GO:0003184;GO:0061314;GO:0045446;GO:2000737;GO:0060411;GO:…	integral component of membrane;protein binding;membrane;calcium ion binding;cell communication;multicellular organism development;Notch signaling pathway;Notch binding;positive regulation of transcription by RNA polymerase II;extracellular region;adherens junction;apical plasma membrane;nervous system development;growth factor activity;angiogenesis;plasma membrane;integral component of plasma mem…	4943.21	-0.174421	0.243844	-0.715097	0.474549	0.674318
ENSG00000101460	MAP1LC3A	microtubule associated protein 1 light chain 3 alpha [Source:HGNC Symbol;Acc:HGNC:6838]	GO:0005737;GO:0016020;GO:0043231;GO:0005856;GO:0031090;GO:0005829;GO:0031410;GO:0012505;GO:0005874;GO:0005515;GO:0006914;GO:0005776;GO:0000421;GO:0031625;GO:0008429;GO:0000045;GO:0005543;GO:0008017;GO:0000422;GO:0006995;GO:0016236;GO:0097352;GO:0009267;GO:0044754;GO:0010040;GO:0010288;GO:0031667;GO:0034198;GO:0043278;GO:0070301;GO:0071280;GO:0005770;GO:0045202	cytoplasm;membrane;intracellular membrane-bounded organelle;cytoskeleton;organelle membrane;cytosol;cytoplasmic vesicle;endomembrane system;microtubule;protein binding;autophagy;autophagosome;autophagosome membrane;ubiquitin protein ligase binding;phosphatidylethanolamine binding;autophagosome assembly;phospholipid binding;microtubule binding;autophagy of mitochondrion;cellular response to nitrog…	1769.58	1.06876	0.310653	3.43871	0.000584496	0.00541763
ENSG00000101596	SMCHD1	structural maintenance of chromosomes flexible hinge domain containing 1 [Source:HGNC Symbol;Acc:HGNC:29090]	GO:0005524;GO:0005515;GO:0005694;GO:0006302;GO:0051276;GO:0016787;GO:0003677;GO:0006325;GO:0006281;GO:0006974;GO:0042803;GO:0016887;GO:0000784;GO:0009048;GO:0043584;GO:0045739;GO:0060820;GO:0060821;GO:0070868;GO:2000042;GO:2001034;GO:0001740;GO:0035861	ATP binding;protein binding;chromosome;double-strand break repair;chromosome organization;hydrolase activity;DNA binding;chromatin organization;DNA repair;cellular response to DNA damage stimulus;protein homodimerization activity;ATPase activity;nuclear chromosome, telomeric region;dosage compensation by inactivation of X chromosome;nose development;positive regulation of DNA repair;inactivation …	5532.36	0.13544	0.10882	1.24467	0.213251	0.412409
ENSG00000102081	FMR1	FMRP translational regulator 1 [Source:HGNC Symbol;Acc:HGNC:3775]	GO:0003723;GO:0003676;GO:0003729;GO:0006417;GO:0006397;GO:0008380;GO:0005634;GO:0051028;GO:0005737;GO:0016020;GO:0005829;GO:0005886;GO:0030054;GO:0005694;GO:0042995;GO:0005730;GO:0006974;GO:0042803;GO:0030425;GO:0005515;GO:0045202;GO:0043005;GO:0048471;GO:0016032;GO:0031047;GO:0007399;GO:0000775;GO:0030424;GO:0015030;GO:0042802;GO:0043204;GO:0045211;GO:0005654;GO:0010494;GO:0014069;GO:0008017;GO:…	RNA binding;nucleic acid binding;mRNA binding;regulation of translation;mRNA processing;RNA splicing;nucleus;mRNA transport;cytoplasm;membrane;cytosol;plasma membrane;cell junction;chromosome;cell projection;nucleolus;cellular response to DNA damage stimulus;protein homodimerization activity;dendrite;protein binding;synapse;neuron projection;perinuclear region of cytoplasm;viral process;gene sile…	3281.25	0.0617865	0.0877196	0.704425	0.481168	0.679571
ENSG00000102218	RP2	RP2 activator of ARL3 GTPase [Source:HGNC Symbol;Acc:HGNC:10274]	GO:0005096;GO:0000902;GO:0005737;GO:0016020;GO:0015031;GO:0000166;GO:0005654;GO:0005886;GO:0005929;GO:0005525;GO:0042995;GO:0043547;GO:0005515;GO:0016604;GO:0000287;GO:0036064;GO:0005794;GO:0005814;GO:1990075;GO:0070062;GO:0007601;GO:0006457;GO:0031410;GO:0051082;GO:0006892	GTPase activator activity;cell morphogenesis;cytoplasm;membrane;protein transport;nucleotide binding;nucleoplasm;plasma membrane;cilium;GTP binding;cell projection;positive regulation of GTPase activity;protein binding;nuclear body;magnesium ion binding;ciliary basal body;Golgi apparatus;centriole;periciliary membrane compartment;extracellular exosome;visual perception;protein folding;cytoplasmic…	10658.8	0.253891	0.152084	1.66945	0.0950289	0.238055
ENSG00000102794	ACOD1	aconitate decarboxylase 1 [Source:HGNC Symbol;Acc:HGNC:33904]	GO:0016829;GO:0005739;GO:0051607;GO:0002376;GO:0045087;GO:0006954;GO:0006952;GO:0071222;GO:0047613;GO:0002760;GO:0007566;GO:0032088;GO:0032480;GO:0034136;GO:0034144;GO:0035458;GO:0045824;GO:0050728;GO:0071219;GO:0071346;GO:0071347;GO:0071356;GO:0071393;GO:0072573;GO:2000379	lyase activity;mitochondrion;defense response to virus;immune system process;innate immune response;inflammatory response;defense response;cellular response to lipopolysaccharide;aconitate decarboxylase activity;positive regulation of antimicrobial humoral response;embryo implantation;negative regulation of NF-kappaB transcription factor activity;negative regulation of type I interferon productio…	33831.4	2.86318	0.473819	6.01589	1.78897e-09	2.73272e-07
ENSG00000102871	TRADD	TNFRSF1A associated via death domain [Source:HGNC Symbol;Acc:HGNC:12030]	GO:0005515;GO:0007165;GO:0043123;GO:0060090;GO:0071356;GO:1901224;GO:0050729;GO:0030335;GO:0005634;GO:0005737;GO:0005886;GO:0005856;GO:0006915;GO:0042802;GO:0005829;GO:0033209;GO:0043065;GO:0051092;GO:0007249;GO:0006919;GO:0097191;GO:1902041;GO:1902042;GO:0043235;GO:0010803;GO:0031264;GO:0019900;GO:0008625;GO:0071550;GO:0005068;GO:0070513;GO:0002947;GO:0005164;GO:0044877;GO:0007169;GO:0051798;GO:…	protein binding;signal transduction;positive regulation of I-kappaB kinase/NF-kappaB signaling;molecular adaptor activity;cellular response to tumor necrosis factor;positive regulation of NIK/NF-kappaB signaling;positive regulation of inflammatory response;positive regulation of cell migration;nucleus;cytoplasm;plasma membrane;cytoskeleton;apoptotic process;identical protein binding;cytosol;tumor…	2910.15	0.120101	0.106855	1.12405	0.260993	0.468086
ENSG00000102908	NFAT5	nuclear factor of activated T cells 5 [Source:HGNC Symbol;Acc:HGNC:7774]	GO:1901224;GO:0071345;GO:0005634;GO:0005737;GO:0005654;GO:0005829;GO:0006355;GO:0003677;GO:0003700;GO:0006366;GO:0005515;GO:0003682;GO:0000978;GO:0045944;GO:0000981;GO:0000790;GO:0008134;GO:0005667;GO:1990837;GO:0001228;GO:0007165;GO:0007588;GO:0001816;GO:0033173;GO:1904996;GO:0006970;GO:0010628;GO:0070884;GO:0016020;GO:0016021	positive regulation of NIK/NF-kappaB signaling;cellular response to cytokine stimulus;nucleus;cytoplasm;nucleoplasm;cytosol;regulation of transcription, DNA-templated;DNA binding;DNA-binding transcription factor activity;transcription by RNA polymerase II;protein binding;chromatin binding;RNA polymerase II cis-regulatory region sequence-specific DNA binding;positive regulation of transcription by…	12791.7	0.429901	0.184154	2.3344	0.0195749	0.0784415
ENSG00000103150	MLYCD	malonyl-CoA decarboxylase [Source:HGNC Symbol;Acc:HGNC:7150]	GO:0006633;GO:0050080;GO:0005737;GO:0016829;GO:0005739;GO:0005759;GO:0006629;GO:0006631;GO:0005777;GO:0016831;GO:0042802;GO:0006085;GO:0046321;GO:2001294;GO:0005782;GO:0005829;GO:0006625;GO:0006637;GO:0002931;GO:0010906;GO:0019395;GO:0031998;GO:0046320	fatty acid biosynthetic process;malonyl-CoA decarboxylase activity;cytoplasm;lyase activity;mitochondrion;mitochondrial matrix;lipid metabolic process;fatty acid metabolic process;peroxisome;carboxy-lyase activity;identical protein binding;acetyl-CoA biosynthetic process;positive regulation of fatty acid oxidation;malonyl-CoA catabolic process;peroxisomal matrix;cytosol;protein targeting to perox…	940.685	-0.25303	0.0776204	-3.25984	0.00111477	0.00882307
ENSG00000103365	GGA2	golgi associated, gamma adaptin ear containing, ARF binding protein 2 [Source:HGNC Symbol;Acc:HGNC:16064]	GO:0006886;GO:0016192;GO:0016020;GO:0015031;GO:0005794;GO:0005768;GO:0010008;GO:0005515;GO:0031901;GO:0030136;GO:0044267;GO:0005802;GO:0034394;GO:0030306;GO:0043001	intracellular protein transport;vesicle-mediated transport;membrane;protein transport;Golgi apparatus;endosome;endosome membrane;protein binding;early endosome membrane;clathrin-coated vesicle;cellular protein metabolic process;trans-Golgi network;protein localization to cell surface;ADP-ribosylation factor binding;Golgi to plasma membrane protein transport	7756.8	0.551654	0.167298	3.29744	0.000975692	0.00798219
ENSG00000104064	GABPB1	GA binding protein transcription factor subunit beta 1 [Source:HGNC Symbol;Acc:HGNC:4074]	GO:0005515;GO:0005634;GO:0005654;GO:0036464;GO:0000976;GO:0045944;GO:0007005	protein binding;nucleus;nucleoplasm;cytoplasmic ribonucleoprotein granule;transcription regulatory region sequence-specific DNA binding;positive regulation of transcription by RNA polymerase II;mitochondrion organization	1297.3	-0.280043	0.0767997	-3.6464	0.000265941	0.00291566
ENSG00000104213	PDGFRL	platelet derived growth factor receptor like [Source:HGNC Symbol;Acc:HGNC:8805]	GO:0005576;GO:0007186;GO:0008150;GO:0005575;GO:0004992;GO:0005019;GO:0035791	extracellular region;G protein-coupled receptor signaling pathway;biological_process;cellular_component;platelet activating factor receptor activity;platelet-derived growth factor beta-receptor activity;platelet-derived growth factor receptor-beta signaling pathway	657.28	0.536445	0.430311	1.25698	0.20876	0.40646
ENSG00000104312	RIPK2	receptor interacting serine/threonine kinase 2 [Source:HGNC Symbol;Acc:HGNC:10020]	GO:0005524;GO:0005737;GO:0042981;GO:0006468;GO:0004674;GO:0004672;GO:0043065;GO:0045944;GO:0000166;GO:0016301;GO:0016740;GO:0016310;GO:0005829;GO:0005856;GO:0006915;GO:0018108;GO:0005515;GO:0002376;GO:0045087;GO:0004715;GO:0002250;GO:0042802;GO:0050852;GO:0001961;GO:0002827;GO:0007249;GO:0031663;GO:0032722;GO:0032729;GO:0032743;GO:0032755;GO:0032760;GO:0032874;GO:0033091;GO:0034142;GO:0042098;GO:…	ATP binding;cytoplasm;regulation of apoptotic process;protein phosphorylation;protein serine/threonine kinase activity;protein kinase activity;positive regulation of apoptotic process;positive regulation of transcription by RNA polymerase II;nucleotide binding;kinase activity;transferase activity;phosphorylation;cytosol;cytoskeleton;apoptotic process;peptidyl-tyrosine phosphorylation;protein bind…	15201.4	0.0403847	0.19466	0.207451	0.835657	0.915591
ENSG00000104320	NBN	nibrin [Source:HGNC Symbol;Acc:HGNC:7652]	GO:0005634;GO:0005515;GO:0006281;GO:0006302;GO:0030870;GO:0000723;GO:0006974;GO:0007093;GO:0007095;GO:0007049;GO:0005694;GO:0016032;GO:0051321;GO:0016605;GO:0000781;GO:0003684;GO:0007050;GO:0005654;GO:0005829;GO:0000784;GO:0035861;GO:0047485;GO:0008134;GO:1901796;GO:0006260;GO:0005730;GO:0030330;GO:0000724;GO:0090656;GO:0090737;GO:0003678;GO:0000077;GO:0000729;GO:0001701;GO:0001832;GO:0006303;GO:…	nucleus;protein binding;DNA repair;double-strand break repair;Mre11 complex;telomere maintenance;cellular response to DNA damage stimulus;mitotic cell cycle checkpoint;mitotic G2 DNA damage checkpoint;cell cycle;chromosome;viral process;meiotic cell cycle;PML body;chromosome, telomeric region;damaged DNA binding;cell cycle arrest;nucleoplasm;cytosol;nuclear chromosome, telomeric region;site of do…	24895.8	0.0106616	0.16695	0.0638587	0.949083	0.975828
ENSG00000104375	STK3	serine/threonine kinase 3 [Source:HGNC Symbol;Acc:HGNC:11406]	GO:0005524;GO:0007165;GO:0006468;GO:0004674;GO:0004672;GO:0090090;GO:0005634;GO:0005737;GO:0046872;GO:0000166;GO:0016301;GO:0016740;GO:0016310;GO:0006915;GO:0005515;GO:0000287;GO:0071902;GO:0042802;GO:0035329;GO:0005829;GO:0043065;GO:0032991;GO:0035556;GO:0032147;GO:0023014;GO:0031098;GO:0043539;GO:0032092;GO:0050821;GO:0051091;GO:0001841;GO:0003157;GO:0007417;GO:0008285;GO:0045600;GO:0046330;GO:…	ATP binding;signal transduction;protein phosphorylation;protein serine/threonine kinase activity;protein kinase activity;negative regulation of canonical Wnt signaling pathway;nucleus;cytoplasm;metal ion binding;nucleotide binding;kinase activity;transferase activity;phosphorylation;apoptotic process;protein binding;magnesium ion binding;positive regulation of protein serine/threonine kinase acti…	1563.53	0.343069	0.123296	2.78261	0.00539231	0.0297267
ENSG00000104973	MED25	mediator complex subunit 25 [Source:HGNC Symbol;Acc:HGNC:28845]	GO:0005634;GO:0005654;GO:0005515;GO:0045944;GO:0000122;GO:0005667;GO:0016592;GO:0042974;GO:0008134;GO:0006367;GO:0071158;GO:0001223;GO:0046965;GO:0048147;GO:0035563;GO:2001178	nucleus;nucleoplasm;protein binding;positive regulation of transcription by RNA polymerase II;negative regulation of transcription by RNA polymerase II;transcription factor complex;mediator complex;retinoic acid receptor binding;transcription factor binding;transcription initiation from RNA polymerase II promoter;positive regulation of cell cycle arrest;transcription coactivator binding;retinoid …	5088.82	0.419707	0.0783844	5.35463	8.57336e-08	5.97599e-06
ENSG00000105402	NAPA	NSF attachment protein alpha [Source:HGNC Symbol;Acc:HGNC:7641]	GO:0005515;GO:0006886;GO:0016020;GO:0015031;GO:0005886;GO:0016192;GO:0000149;GO:0019905;GO:0044877;GO:0007420;GO:0010807;GO:0016082;GO:0030182;GO:0032781;GO:0032984;GO:0035249;GO:0035494;GO:0045176;GO:0070044;GO:0098978;GO:0000139;GO:0005829;GO:0070062;GO:0006890;GO:0031201;GO:0005774;GO:0061025;GO:0006888;GO:0048208;GO:0006891;GO:0005483	protein binding;intracellular protein transport;membrane;protein transport;plasma membrane;vesicle-mediated transport;SNARE binding;syntaxin binding;protein-containing complex binding;brain development;regulation of synaptic vesicle priming;synaptic vesicle priming;neuron differentiation;positive regulation of ATPase activity;protein-containing complex disassembly;synaptic transmission, glutamate…	9016.95	0.175874	0.0952132	1.84719	0.0647203	0.182549
ENSG00000105559	PLEKHA4	pleckstrin homology domain containing A4 [Source:HGNC Symbol;Acc:HGNC:14339]	GO:0005737;GO:0016020;GO:0008289;GO:0005886;GO:0005546;GO:0031234;GO:0032266;GO:0080025;GO:0043325;GO:0006661;GO:0090263;GO:2000096	cytoplasm;membrane;lipid binding;plasma membrane;phosphatidylinositol-4,5-bisphosphate binding;extrinsic component of cytoplasmic side of plasma membrane;phosphatidylinositol-3-phosphate binding;phosphatidylinositol-3,5-bisphosphate binding;phosphatidylinositol-3,4-bisphosphate binding;phosphatidylinositol biosynthetic process;positive regulation of canonical Wnt signaling pathway;positive regula…	466.887	0.662939	0.296724	2.23886	0.0251651	0.093963
ENSG00000105939	ZC3HAV1	zinc finger CCCH-type containing, antiviral 1 [Source:HGNC Symbol;Acc:HGNC:23721]	GO:0046872;GO:0003950;GO:0005634;GO:0003723;GO:0005737;GO:0005829;GO:0005515;GO:0051607;GO:0002376;GO:0045087;GO:0045296;GO:0009615;GO:0045071;GO:0061014;GO:0006471	metal ion binding;NAD+ ADP-ribosyltransferase activity;nucleus;RNA binding;cytoplasm;cytosol;protein binding;defense response to virus;immune system process;innate immune response;cadherin binding;response to virus;negative regulation of viral genome replication;positive regulation of mRNA catabolic process;protein ADP-ribosylation	20019.4	-0.458425	0.191883	-2.38927	0.0168818	0.0701061
ENSG00000106346	USP42	ubiquitin specific peptidase 42 [Source:HGNC Symbol;Acc:HGNC:20068]	GO:0006511;GO:0036459;GO:0016579;GO:0008233;GO:0008234;GO:0006508;GO:0016787;GO:0030154;GO:0005515;GO:0007283;GO:0005634;GO:0005829;GO:0005654;GO:0004197;GO:0004843;GO:0042981	ubiquitin-dependent protein catabolic process;thiol-dependent ubiquitinyl hydrolase activity;protein deubiquitination;peptidase activity;cysteine-type peptidase activity;proteolysis;hydrolase activity;cell differentiation;protein binding;spermatogenesis;nucleus;cytosol;nucleoplasm;cysteine-type endopeptidase activity;thiol-dependent ubiquitin-specific protease activity;regulation of apoptotic pro…	1601.89	0.0722377	0.101954	0.708571	0.478591	0.677728
ENSG00000107175	CREB3	cAMP responsive element binding protein 3 [Source:HGNC Symbol;Acc:HGNC:2347]	GO:0006355;GO:0003700;GO:0045944;GO:0035497;GO:0030968;GO:0005634;GO:0005737;GO:0016020;GO:0016021;GO:0005783;GO:0005789;GO:0005829;GO:0005794;GO:0003677;GO:0006935;GO:0005515;GO:0006986;GO:0016032;GO:0000981;GO:0000790;GO:0000978;GO:1990837;GO:0005654;GO:0001228;GO:0000139;GO:0000977;GO:0006990;GO:0090026;GO:1902236	regulation of transcription, DNA-templated;DNA-binding transcription factor activity;positive regulation of transcription by RNA polymerase II;cAMP response element binding;endoplasmic reticulum unfolded protein response;nucleus;cytoplasm;membrane;integral component of membrane;endoplasmic reticulum;endoplasmic reticulum membrane;cytosol;Golgi apparatus;DNA binding;chemotaxis;protein binding;resp…	2630.33	-0.223872	0.0902486	-2.48062	0.0131153	0.0580322
ENSG00000107201	DDX58	DExD/H-box helicase 58 [Source:HGNC Symbol;Acc:HGNC:19102]	GO:0005524;GO:0003676;GO:0005737;GO:0046872;GO:0000166;GO:0005829;GO:0005886;GO:0016787;GO:0008270;GO:0003724;GO:0004386;GO:0051607;GO:0002376;GO:0045087;GO:0051091;GO:0045944;GO:0003723;GO:0016020;GO:0005856;GO:0030054;GO:0042995;GO:0005515;GO:0016032;GO:0042802;GO:0005923;GO:0032587;GO:0016579;GO:0009615;GO:0032755;GO:1904469;GO:0031625;GO:1990904;GO:0032728;GO:0003727;GO:0030334;GO:0010628;GO:…	ATP binding;nucleic acid binding;cytoplasm;metal ion binding;nucleotide binding;cytosol;plasma membrane;hydrolase activity;zinc ion binding;RNA helicase activity;helicase activity;defense response to virus;immune system process;innate immune response;positive regulation of DNA-binding transcription factor activity;positive regulation of transcription by RNA polymerase II;RNA binding;membrane;cyto…	18242.4	-0.0950583	0.268867	-0.353641	0.723608	0.84875
ENSG00000107262	BAG1	BAG cochaperone 1 [Source:HGNC Symbol;Acc:HGNC:937]	GO:0005515;GO:0051087;GO:0005634;GO:0005737;GO:0006915;GO:0050790;GO:0005829;GO:1900034;GO:0007166;GO:0043066;GO:0000774;GO:0031625;GO:0051085	protein binding;chaperone binding;nucleus;cytoplasm;apoptotic process;regulation of catalytic activity;cytosol;regulation of cellular response to heat;cell surface receptor signaling pathway;negative regulation of apoptotic process;adenyl-nucleotide exchange factor activity;ubiquitin protein ligase binding;chaperone cofactor-dependent protein refolding	5720.26	-0.21788	0.0942596	-2.3115	0.0208052	0.0819541
ENSG00000107443	CCNJ	cyclin J [Source:HGNC Symbol;Acc:HGNC:23434]	GO:0042025;GO:0005634;GO:0005737;GO:0005813;GO:0016538;GO:0000079;GO:0044772;GO:0000307	host cell nucleus;nucleus;cytoplasm;centrosome;cyclin-dependent protein serine/threonine kinase regulator activity;regulation of cyclin-dependent protein serine/threonine kinase activity;mitotic cell cycle phase transition;cyclin-dependent protein kinase holoenzyme complex	2065.41	0.0455887	0.110619	0.412143	0.680235	0.822174
ENSG00000107854	TNKS2	tankyrase 2 [Source:HGNC Symbol;Acc:HGNC:15677]	GO:0005515;GO:0003950;GO:0048471;GO:0005737;GO:0005634;GO:0090263;GO:0016020;GO:0046872;GO:0016740;GO:0005794;GO:0016757;GO:0005694;GO:0000139;GO:0016055;GO:0000781;GO:0005829;GO:0000784;GO:0019899;GO:0032212;GO:1904355;GO:0005635;GO:0000209;GO:1990404;GO:0006471;GO:0070198;GO:0070212;GO:0070213;GO:1904357;GO:0000242;GO:0035264;GO:0040014	protein binding;NAD+ ADP-ribosyltransferase activity;perinuclear region of cytoplasm;cytoplasm;nucleus;positive regulation of canonical Wnt signaling pathway;membrane;metal ion binding;transferase activity;Golgi apparatus;transferase activity, transferring glycosyl groups;chromosome;Golgi membrane;Wnt signaling pathway;chromosome, telomeric region;cytosol;nuclear chromosome, telomeric region;enzy…	8132.81	0.229805	0.0607893	3.78038	0.000156592	0.00193555
ENSG00000108021	TASOR2	transcription activation suppressor family member 2 [Source:HGNC Symbol;Acc:HGNC:23484]	GO:0005654;GO:0005829;GO:0005515	nucleoplasm;cytosol;protein binding	4086.98	-0.0533428	0.0921517	-0.578859	0.562684	0.74216
ENSG00000108106	UBE2S	ubiquitin conjugating enzyme E2 S [Source:HGNC Symbol;Acc:HGNC:17895]	GO:0000166;GO:0005524;GO:0016740;GO:0007049;GO:0016567;GO:0051301;GO:0005515;GO:0004842;GO:0085020;GO:0005634;GO:0061631;GO:0000209;GO:0006511;GO:0005654;GO:0005829;GO:0006464;GO:0070534;GO:0010458;GO:0010994;GO:0031145;GO:0070979;GO:1904668;GO:0005680;GO:0010997;GO:0035519;GO:0044314	nucleotide binding;ATP binding;transferase activity;cell cycle;protein ubiquitination;cell division;protein binding;ubiquitin-protein transferase activity;protein K6-linked ubiquitination;nucleus;ubiquitin conjugating enzyme activity;protein polyubiquitination;ubiquitin-dependent protein catabolic process;nucleoplasm;cytosol;cellular protein modification process;protein K63-linked ubiquitination;…	3142.38	0.574147	0.143426	4.00314	6.25065e-05	0.000966595
ENSG00000108175	ZMIZ1	zinc finger MIZ-type containing 1 [Source:HGNC Symbol;Acc:HGNC:16493]	GO:0008270;GO:0005634;GO:0005737;GO:0043231;GO:0046872;GO:0005654;GO:0003713;GO:0045944;GO:0060395;GO:0007179;GO:0045747;GO:0030521;GO:0046332;GO:0045582;GO:0030374;GO:0048096;GO:0001570;GO:0001701;GO:0003007;GO:0007296;GO:0007569;GO:0021852;GO:0033233;GO:0048146;GO:0048589;GO:0048844;GO:1903508	zinc ion binding;nucleus;cytoplasm;intracellular membrane-bounded organelle;metal ion binding;nucleoplasm;transcription coactivator activity;positive regulation of transcription by RNA polymerase II;SMAD protein signal transduction;transforming growth factor beta receptor signaling pathway;positive regulation of Notch signaling pathway;androgen receptor signaling pathway;SMAD binding;positive reg…	25971.7	-0.68348	0.132905	-5.14261	2.70949e-07	1.42939e-05
ENSG00000108312	UBTF	upstream binding transcription factor [Source:HGNC Symbol;Acc:HGNC:12511]	GO:0005634;GO:0003723;GO:0001650;GO:0003677;GO:0005730;GO:0005515;GO:0006357;GO:0000981;GO:0005654;GO:0003682;GO:0006361;GO:0006362;GO:0006363;GO:0045943;GO:0001164;GO:0001165;GO:0001181;GO:0097110;GO:0001188;GO:0006360	nucleus;RNA binding;fibrillar center;DNA binding;nucleolus;protein binding;regulation of transcription by RNA polymerase II;DNA-binding transcription factor activity, RNA polymerase II-specific;nucleoplasm;chromatin binding;transcription initiation from RNA polymerase I promoter;transcription elongation from RNA polymerase I promoter;termination of RNA polymerase I transcription;positive regulati…	3371.09	-0.0898892	0.113023	-0.79532	0.426428	0.633033
ENSG00000108669	CYTH1	cytohesin 1 [Source:HGNC Symbol;Acc:HGNC:9501]	GO:0005086;GO:0032012;GO:0005737;GO:0016020;GO:0005886;GO:0005829;GO:0005912;GO:0030054;GO:0005085;GO:0005515;GO:0008289;GO:0005923;GO:0031234;GO:0000139;GO:0090162;GO:0016192;GO:0030155	ARF guanyl-nucleotide exchange factor activity;regulation of ARF protein signal transduction;cytoplasm;membrane;plasma membrane;cytosol;adherens junction;cell junction;guanyl-nucleotide exchange factor activity;protein binding;lipid binding;bicellular tight junction;extrinsic component of cytoplasmic side of plasma membrane;Golgi membrane;establishment of epithelial cell polarity;vesicle-mediated…	19997.8	0.275106	0.100055	2.74954	0.00596781	0.0321799
ENSG00000108700	CCL8	C-C motif chemokine ligand 8 [Source:HGNC Symbol;Acc:HGNC:10635]	GO:0005576;GO:0006955;GO:0008009;GO:0044828;GO:0006887;GO:0006468;GO:0005615;GO:0006935;GO:0005515;GO:0008201;GO:0006816;GO:0005125;GO:0006954;GO:0007186;GO:0048020;GO:0002548;GO:0007165;GO:0030593;GO:0043547;GO:0048245;GO:0048247;GO:0070098;GO:0070374;GO:0071346;GO:0071347;GO:0071356;GO:0004672;GO:0009615;GO:0007267;GO:0006874;GO:0016004;GO:0002687;GO:0070664	extracellular region;immune response;chemokine activity;negative regulation by host of viral genome replication;exocytosis;protein phosphorylation;extracellular space;chemotaxis;protein binding;heparin binding;calcium ion transport;cytokine activity;inflammatory response;G protein-coupled receptor signaling pathway;CCR chemokine receptor binding;monocyte chemotaxis;signal transduction;neutrophil …	2976.47	2.24687	0.441303	5.08552	3.66628e-07	1.79534e-05
ENSG00000108771	DHX58	DExH-box helicase 58 [Source:HGNC Symbol;Acc:HGNC:29517]	GO:0003677;GO:0005524;GO:0016787;GO:0003723;GO:0005737;GO:0046872;GO:0000166;GO:0008270;GO:0005515;GO:0003724;GO:0004386;GO:0016032;GO:0051607;GO:0003725;GO:0002376;GO:0009615;GO:0009617;GO:0032480;GO:0032481;GO:0039536;GO:0045087;GO:0045824;GO:1900245;GO:1900246;GO:0045088;GO:0032728;GO:0032755;GO:0003727;GO:0039534	DNA binding;ATP binding;hydrolase activity;RNA binding;cytoplasm;metal ion binding;nucleotide binding;zinc ion binding;protein binding;RNA helicase activity;helicase activity;viral process;defense response to virus;double-stranded RNA binding;immune system process;response to virus;response to bacterium;negative regulation of type I interferon production;positive regulation of type I interferon p…	10507.9	-0.399748	0.225479	-1.77325	0.0761866	0.203847
ENSG00000108819	PPP1R9B	protein phosphatase 1 regulatory subunit 9B [Source:HGNC Symbol;Acc:HGNC:9298]	GO:0005515;GO:0003779;GO:0042127;GO:0008157;GO:0050804;GO:0008380;GO:0005634;GO:0005737;GO:0016020;GO:0005886;GO:0005856;GO:0006468;GO:0005912;GO:0030054;GO:0007275;GO:0030154;GO:0030175;GO:0042995;GO:0045202;GO:0007399;GO:0004864;GO:0030027;GO:0005654;GO:0014069;GO:0032587;GO:0043197;GO:0007050;GO:0051015;GO:0016477;GO:0015629;GO:0046847;GO:0007015;GO:0031175;GO:0030425;GO:0030308;GO:0019722;GO:…	protein binding;actin binding;regulation of cell population proliferation;protein phosphatase 1 binding;modulation of chemical synaptic transmission;RNA splicing;nucleus;cytoplasm;membrane;plasma membrane;cytoskeleton;protein phosphorylation;adherens junction;cell junction;multicellular organism development;cell differentiation;filopodium;cell projection;synapse;nervous system development;protein…	6215.01	-0.380166	0.163055	-2.33152	0.0197258	0.0788609
ENSG00000109332	UBE2D3	ubiquitin conjugating enzyme E2 D3 [Source:HGNC Symbol;Acc:HGNC:12476]	GO:0016020;GO:0000166;GO:0005524;GO:0016740;GO:0005886;GO:0005768;GO:0016567;GO:0006915;GO:0006281;GO:0006974;GO:0010008;GO:0005515;GO:0004842;GO:0043161;GO:0005634;GO:0061631;GO:0000209;GO:0070979;GO:0070936;GO:0005654;GO:0005829;GO:0070062;GO:0006625;GO:0002756;GO:0035666;GO:0030509;GO:0006464;GO:1903955;GO:0006511;GO:0006513;GO:0051865;GO:0000122;GO:0071276;GO:0071288	membrane;nucleotide binding;ATP binding;transferase activity;plasma membrane;endosome;protein ubiquitination;apoptotic process;DNA repair;cellular response to DNA damage stimulus;endosome membrane;protein binding;ubiquitin-protein transferase activity;proteasome-mediated ubiquitin-dependent protein catabolic process;nucleus;ubiquitin conjugating enzyme activity;protein polyubiquitination;protein …	18869	0.20088	0.071831	2.79656	0.00516495	0.0287052
ENSG00000109756	RAPGEF2	Rap guanine nucleotide exchange factor 2 [Source:HGNC Symbol;Acc:HGNC:16854]	GO:0005515;GO:0007165;GO:0005085;GO:0005096;GO:0007264;GO:0043547;GO:0042127;GO:0017034;GO:0005768;GO:0005770;GO:0030054;GO:0030154;GO:0048471;GO:0005737;GO:0016020;GO:0007186;GO:0005886;GO:0005829;GO:0016324;GO:0007275;GO:0045202;GO:0043005;GO:0007399;GO:0030552;GO:0007218;GO:0005509;GO:0005923;GO:0005887;GO:2001224;GO:0008285;GO:0000165;GO:0032991;GO:0070374;GO:2000670;GO:0032092;GO:0019933;GO:…	protein binding;signal transduction;guanyl-nucleotide exchange factor activity;GTPase activator activity;small GTPase mediated signal transduction;positive regulation of GTPase activity;regulation of cell population proliferation;Rap guanyl-nucleotide exchange factor activity;endosome;late endosome;cell junction;cell differentiation;perinuclear region of cytoplasm;cytoplasm;membrane;G protein-cou…	30162.7	0.775791	0.287382	2.69886	0.00695776	0.036101
ENSG00000110218	PANX1	pannexin 1 [Source:HGNC Symbol;Acc:HGNC:8599]	GO:0015267;GO:0006812;GO:0050716;GO:0016020;GO:0016021;GO:0005783;GO:0005789;GO:0005886;GO:0006811;GO:0030054;GO:0030154;GO:0005515;GO:0006816;GO:0002020;GO:0003779;GO:0005198;GO:0005243;GO:0044325;GO:0044877;GO:0051015;GO:0097110;GO:0002931;GO:0007267;GO:0032730;GO:0032731;GO:0033198;GO:0050715;GO:0055085;GO:0005921;GO:0032991;GO:0005262;GO:0070588;GO:0048477;GO:0005102;GO:0032059;GO:0022840;GO:…	channel activity;cation transport;positive regulation of interleukin-1 secretion;membrane;integral component of membrane;endoplasmic reticulum;endoplasmic reticulum membrane;plasma membrane;ion transport;cell junction;cell differentiation;protein binding;calcium ion transport;protease binding;actin binding;structural molecule activity;gap junction channel activity;ion channel binding;protein-cont…	4773.34	0.17547	0.188626	0.930301	0.352215	0.562934
ENSG00000110324	IL10RA	interleukin 10 receptor subunit alpha [Source:HGNC Symbol;Acc:HGNC:5964]	GO:0005515;GO:0005737;GO:0016020;GO:0016021;GO:0005886;GO:0070086;GO:0004896;GO:0019221;GO:0038023;GO:0010507;GO:0046427;GO:0004920;GO:0019969;GO:0032496;GO:0050807	protein binding;cytoplasm;membrane;integral component of membrane;plasma membrane;ubiquitin-dependent endocytosis;cytokine receptor activity;cytokine-mediated signaling pathway;signaling receptor activity;negative regulation of autophagy;positive regulation of receptor signaling pathway via JAK-STAT;interleukin-10 receptor activity;interleukin-10 binding;response to lipopolysaccharide;regulation …	57244.9	0.385371	0.185377	2.07894	0.0376232	0.124758
ENSG00000110330	BIRC2	baculoviral IAP repeat containing 2 [Source:HGNC Symbol;Acc:HGNC:590]	GO:0042981;GO:0005634;GO:0005737;GO:0046872;GO:0016740;GO:0043066;GO:0008270;GO:0006915;GO:1903508;GO:0005515;GO:0004842;GO:0045088;GO:0043161;GO:0003713;GO:0042802;GO:0061630;GO:0005829;GO:0016579;GO:0033209;GO:0051726;GO:0043123;GO:0042127;GO:0047485;GO:0002756;GO:0007249;GO:0035666;GO:0007166;GO:0009898;GO:0035631;GO:1902523;GO:0051087;GO:0050727;GO:0010803;GO:0043027;GO:0043154;GO:0060544;GO:…	regulation of apoptotic process;nucleus;cytoplasm;metal ion binding;transferase activity;negative regulation of apoptotic process;zinc ion binding;apoptotic process;positive regulation of nucleic acid-templated transcription;protein binding;ubiquitin-protein transferase activity;regulation of innate immune response;proteasome-mediated ubiquitin-dependent protein catabolic process;transcription co…	5981.85	0.200642	0.125078	1.60414	0.108683	0.262896
ENSG00000110925	CSRNP2	cysteine and serine rich nuclear protein 2 [Source:HGNC Symbol;Acc:HGNC:16006]	GO:0005634;GO:0006915;GO:0003677;GO:0003700;GO:0005515;GO:0000981;GO:0000790;GO:0045944;GO:0019902;GO:0010923;GO:0001228;GO:0043565	nucleus;apoptotic process;DNA binding;DNA-binding transcription factor activity;protein binding;DNA-binding transcription factor activity, RNA polymerase II-specific;nuclear chromatin;positive regulation of transcription by RNA polymerase II;phosphatase binding;negative regulation of phosphatase activity;DNA-binding transcription activator activity, RNA polymerase II-specific;sequence-specific DN…	2077.3	0.00816051	0.0949994	0.0859058	0.931541	0.967378
ENSG00000111224	PARP11	poly(ADP-ribose) polymerase family member 11 [Source:HGNC Symbol;Acc:HGNC:1186]	GO:0005634;GO:0051028;GO:0015031;GO:0016740;GO:0005654;GO:0005829;GO:0016757;GO:0030154;GO:0005643;GO:0016604;GO:0003950;GO:0007283;GO:0005635;GO:1990404;GO:0070213;GO:0140289;GO:0006998	nucleus;mRNA transport;protein transport;transferase activity;nucleoplasm;cytosol;transferase activity, transferring glycosyl groups;cell differentiation;nuclear pore;nuclear body;NAD+ ADP-ribosyltransferase activity;spermatogenesis;nuclear envelope;protein ADP-ribosylase activity;protein auto-ADP-ribosylation;protein mono-ADP-ribosylation;nuclear envelope organization	1262.18	0.0889599	0.101572	0.875982	0.38104	0.590058
ENSG00000111331	OAS3	2'-5'-oligoadenylate synthetase 3 [Source:HGNC Symbol;Acc:HGNC:8088]	GO:0005524;GO:0003723;GO:0006955;GO:0016740;GO:0003725;GO:0051607;GO:0005829;GO:0005886;GO:0001730;GO:0016779;GO:0005634;GO:0005737;GO:0046872;GO:0000166;GO:0005654;GO:0005615;GO:0005515;GO:0002376;GO:0045087;GO:0016020;GO:0009615;GO:0045071;GO:0006139;GO:0060333;GO:0060337;GO:0043231;GO:0060700	ATP binding;RNA binding;immune response;transferase activity;double-stranded RNA binding;defense response to virus;cytosol;plasma membrane;2'-5'-oligoadenylate synthetase activity;nucleotidyltransferase activity;nucleus;cytoplasm;metal ion binding;nucleotide binding;nucleoplasm;extracellular space;protein binding;immune system process;innate immune response;membrane;response to virus;negative reg…	43761.2	-0.647687	0.247376	-2.61901	0.00881857	0.0431732
ENSG00000111335	OAS2	2'-5'-oligoadenylate synthetase 2 [Source:HGNC Symbol;Acc:HGNC:8087]	GO:0005524;GO:0003723;GO:0006955;GO:0016740;GO:0016779;GO:0003725;GO:0051607;GO:0005737;GO:0016020;GO:0046872;GO:0000166;GO:0005515;GO:0048471;GO:0002376;GO:0045087;GO:0005634;GO:0001730;GO:0005829;GO:0005654;GO:0009615;GO:0006139;GO:0060333;GO:0060337;GO:0043231;GO:0045071;GO:0060700;GO:0006401;GO:0009617;GO:1903487	ATP binding;RNA binding;immune response;transferase activity;nucleotidyltransferase activity;double-stranded RNA binding;defense response to virus;cytoplasm;membrane;metal ion binding;nucleotide binding;protein binding;perinuclear region of cytoplasm;immune system process;innate immune response;nucleus;2'-5'-oligoadenylate synthetase activity;cytosol;nucleoplasm;response to virus;nucleobase-conta…	29443.1	-0.043205	0.312518	-0.138323	0.889985	0.945214
ENSG00000111615	KRR1	KRR1 small subunit processome component homolog [Source:HGNC Symbol;Acc:HGNC:5176]	GO:0003723;GO:0003676;GO:0005634;GO:0005737;GO:0016020;GO:0005654;GO:0005730;GO:0045171;GO:0005515;GO:0006364;GO:0042254;GO:0032040	RNA binding;nucleic acid binding;nucleus;cytoplasm;membrane;nucleoplasm;nucleolus;intercellular bridge;protein binding;rRNA processing;ribosome biogenesis;small-subunit processome	1999.09	0.0954907	0.0792064	1.2056	0.227972	0.429756
ENSG00000111711	GOLT1B	golgi transport 1B [Source:HGNC Symbol;Acc:HGNC:20175]	GO:0016192;GO:0016020;GO:0016021;GO:0000139;GO:0015031;GO:0005794;GO:0005515;GO:0005783;GO:0032991;GO:0043123	vesicle-mediated transport;membrane;integral component of membrane;Golgi membrane;protein transport;Golgi apparatus;protein binding;endoplasmic reticulum;protein-containing complex;positive regulation of I-kappaB kinase/NF-kappaB signaling	4112.1	-0.0647548	0.0783746	-0.826222	0.408678	0.617207
ENSG00000111912	NCOA7	nuclear receptor coactivator 7 [Source:HGNC Symbol;Acc:HGNC:21081]	GO:0005634;GO:0005515;GO:0030374;GO:0045944;GO:0006979;GO:1903204;GO:0005622;GO:0035257;GO:1900408;GO:1902083	nucleus;protein binding;nuclear receptor transcription coactivator activity;positive regulation of transcription by RNA polymerase II;response to oxidative stress;negative regulation of oxidative stress-induced neuron death;intracellular;nuclear hormone receptor binding;negative regulation of cellular response to oxidative stress;negative regulation of peptidyl-cysteine S-nitrosylation	5345.19	-0.550609	0.174612	-3.15391	0.00161099	0.0117757
ENSG00000112096	SOD2	superoxide dismutase 2 [Source:HGNC Symbol;Acc:HGNC:11180]	GO:0046872;GO:0055114;GO:0004784;GO:0006801;GO:1904706;GO:0008285;GO:0030335;GO:1905461;GO:1905932;GO:0016491;GO:0005739;GO:0005759;GO:0005515;GO:0030145;GO:0042802;GO:0019430;GO:0003677;GO:0019825;GO:0019899;GO:0000302;GO:0000303;GO:0001306;GO:0001666;GO:0001836;GO:0001889;GO:0003032;GO:0003069;GO:0006357;GO:0006749;GO:0006979;GO:0007005;GO:0007507;GO:0007568;GO:0007626;GO:0008217;GO:0008630;GO:…	metal ion binding;oxidation-reduction process;superoxide dismutase activity;superoxide metabolic process;negative regulation of vascular smooth muscle cell proliferation;negative regulation of cell population proliferation;positive regulation of cell migration;positive regulation of vascular associated smooth muscle cell apoptotic process;positive regulation of vascular smooth muscle cell differe…	386502	0.488549	0.252148	1.93713	0.052729	0.158365
ENSG00000112941	TENT4A	terminal nucleotidyltransferase 4A [Source:HGNC Symbol;Acc:HGNC:16705]	GO:0016779;GO:0043631;GO:0004652;GO:0005794;GO:0046872;GO:0005654;GO:0031965;GO:0006397;GO:0005634;GO:0005737;GO:0000166;GO:0005524;GO:0016740;GO:0006302;GO:0005730;GO:0007062;GO:0042493;GO:0007076;GO:1905870;GO:0060212;GO:0071044;GO:0071076;GO:0043221;GO:0070568;GO:0071050;GO:0031499	nucleotidyltransferase activity;RNA polyadenylation;polynucleotide adenylyltransferase activity;Golgi apparatus;metal ion binding;nucleoplasm;nuclear membrane;mRNA processing;nucleus;cytoplasm;nucleotide binding;ATP binding;transferase activity;double-strand break repair;nucleolus;sister chromatid cohesion;response to drug;mitotic chromosome condensation;positive regulation of 3'-UTR-mediated mRN…	3921.42	0.225878	0.119709	1.88692	0.0591714	0.171493
ENSG00000114127	XRN1	5'-3' exoribonuclease 1 [Source:HGNC Symbol;Acc:HGNC:30654]	GO:0003676;GO:0004527;GO:0008409;GO:0000956;GO:0003723;GO:0005737;GO:0016020;GO:0005829;GO:0005886;GO:0016787;GO:0003677;GO:0004518;GO:0005634;GO:0005515;GO:0043488;GO:0070034;GO:0071044;GO:0071028;GO:0090503;GO:0032211;GO:0016075;GO:0051880;GO:0004534;GO:0002151;GO:0017148;GO:0033574;GO:0071409;GO:1905795;GO:0000932;GO:0030425;GO:0043025;GO:0045202;GO:0090305	nucleic acid binding;exonuclease activity;5'-3' exonuclease activity;nuclear-transcribed mRNA catabolic process;RNA binding;cytoplasm;membrane;cytosol;plasma membrane;hydrolase activity;DNA binding;nuclease activity;nucleus;protein binding;regulation of mRNA stability;telomerase RNA binding;histone mRNA catabolic process;nuclear mRNA surveillance;RNA phosphodiester bond hydrolysis, exonucleolytic…	11413.1	0.127331	0.099777	1.27624	0.201869	0.397696
ENSG00000115008	IL1A	interleukin 1 alpha [Source:HGNC Symbol;Acc:HGNC:5991]	GO:0005576;GO:0005125;GO:0006955;GO:0006954;GO:0005615;GO:0005149;GO:0045766;GO:0008285;GO:0032755;GO:1904469;GO:0005829;GO:0005515;GO:0051781;GO:0071222;GO:0010628;GO:0070498;GO:0005507;GO:0001660;GO:0019221;GO:0006915;GO:2001240;GO:0034605;GO:0045840;GO:0010575;GO:0050715;GO:0032743;GO:0002248;GO:0033092;GO:0035234;GO:0045944;GO:0046688;GO:0050714;GO:0050999;GO:0097192	extracellular region;cytokine activity;immune response;inflammatory response;extracellular space;interleukin-1 receptor binding;positive regulation of angiogenesis;negative regulation of cell population proliferation;positive regulation of interleukin-6 production;positive regulation of tumor necrosis factor secretion;cytosol;protein binding;positive regulation of cell division;cellular response …	56911	0.702432	0.417119	1.67673	0.0935948	0.235587
ENSG00000115009	CCL20	C-C motif chemokine ligand 20 [Source:HGNC Symbol;Acc:HGNC:10619]	GO:0005576;GO:0006955;GO:0008009;GO:0005615;GO:0006935;GO:0005515;GO:0005125;GO:0006954;GO:0042742;GO:0007186;GO:0072678;GO:0048020;GO:0002548;GO:0007165;GO:0007267;GO:0030593;GO:0043547;GO:0048247;GO:0070098;GO:0070374;GO:0071346;GO:0071347;GO:0071356;GO:0019221;GO:0060326;GO:2000406;GO:0031731;GO:0035584;GO:0072679	extracellular region;immune response;chemokine activity;extracellular space;chemotaxis;protein binding;cytokine activity;inflammatory response;defense response to bacterium;G protein-coupled receptor signaling pathway;T cell migration;CCR chemokine receptor binding;monocyte chemotaxis;signal transduction;cell-cell signaling;neutrophil chemotaxis;positive regulation of GTPase activity;lymphocyte c…	42616.4	0.868898	0.442415	1.9517	0.0509737	0.155011
ENSG00000115183	TANC1	tetratricopeptide repeat, ankyrin repeat and coiled-coil containing 1 [Source:HGNC Symbol;Acc:HGNC:29364]	GO:0005515;GO:0030054;GO:0045202;GO:0014069;GO:0007520;GO:0008542;GO:0097062;GO:0030425;GO:0043025;GO:0043679	protein binding;cell junction;synapse;postsynaptic density;myoblast fusion;visual learning;dendritic spine maintenance;dendrite;neuronal cell body;axon terminus	218.76	-0.561111	0.301477	-1.86449	0.0622535	0.177758
ENSG00000115267	IFIH1	interferon induced with helicase C domain 1 [Source:HGNC Symbol;Acc:HGNC:18873]	GO:0003677;GO:0005524;GO:0016787;GO:0005634;GO:0003723;GO:0005737;GO:0046872;GO:0000166;GO:0008270;GO:0005515;GO:0003724;GO:0004386;GO:0016032;GO:0051607;GO:0002376;GO:0045087;GO:0016925;GO:0042802;GO:0005829;GO:0016579;GO:0009615;GO:0032755;GO:1904469;GO:0043021;GO:0032728;GO:0003727;GO:0032727;GO:0032480;GO:0003725;GO:0071360;GO:0009597;GO:0034344;GO:0039528;GO:0060760;GO:0039530	DNA binding;ATP binding;hydrolase activity;nucleus;RNA binding;cytoplasm;metal ion binding;nucleotide binding;zinc ion binding;protein binding;RNA helicase activity;helicase activity;viral process;defense response to virus;immune system process;innate immune response;protein sumoylation;identical protein binding;cytosol;protein deubiquitination;response to virus;positive regulation of interleukin…	21099.5	-0.223909	0.231308	-0.96818	0.332954	0.5433
ENSG00000115415	STAT1	signal transducer and activator of transcription 1 [Source:HGNC Symbol;Acc:HGNC:11362]	GO:0006355;GO:0005634;GO:0007165;GO:0003700;GO:0003677;GO:0045944;GO:0005737;GO:0005654;GO:0005730;GO:0005829;GO:0005164;GO:0042803;GO:0030425;GO:0005515;GO:0016032;GO:0051607;GO:0030424;GO:0048471;GO:0045893;GO:0042802;GO:0000978;GO:0000122;GO:0000981;GO:0000790;GO:0045296;GO:0006952;GO:0001228;GO:0032991;GO:0071346;GO:0016525;GO:0003690;GO:0019221;GO:0060337;GO:0042127;GO:0042981;GO:0019899;GO:…	regulation of transcription, DNA-templated;nucleus;signal transduction;DNA-binding transcription factor activity;DNA binding;positive regulation of transcription by RNA polymerase II;cytoplasm;nucleoplasm;nucleolus;cytosol;tumor necrosis factor receptor binding;protein homodimerization activity;dendrite;protein binding;viral process;defense response to virus;axon;perinuclear region of cytoplasm;p…	28870	0.0110543	0.139751	0.0791081	0.936947	0.969785
ENSG00000115520	COQ10B	coenzyme Q10B [Source:HGNC Symbol;Acc:HGNC:25819]	GO:0016020;GO:0005743;GO:0005739;GO:0048039;GO:0006744;GO:0045333	membrane;mitochondrial inner membrane;mitochondrion;ubiquinone binding;ubiquinone biosynthetic process;cellular respiration	2520.51	0.0827542	0.0893929	0.925727	0.354588	0.564785
ENSG00000115839	RAB3GAP1	RAB3 GTPase activating protein catalytic subunit 1 [Source:HGNC Symbol;Acc:HGNC:17063]	GO:0005096;GO:0005737;GO:0043547;GO:0005515;GO:0098794;GO:0005794;GO:0005789;GO:0005829;GO:0070062;GO:0017112;GO:0021854;GO:0032991;GO:0043087;GO:0017137;GO:0005085;GO:0005811;GO:0048172;GO:0007420;GO:0060325;GO:0043010;GO:0060079;GO:0097051;GO:0071782;GO:0034389;GO:0061646;GO:1903061;GO:1903233;GO:1903373;GO:2000786;GO:0010628	GTPase activator activity;cytoplasm;positive regulation of GTPase activity;protein binding;postsynapse;Golgi apparatus;endoplasmic reticulum membrane;cytosol;extracellular exosome;Rab guanyl-nucleotide exchange factor activity;hypothalamus development;protein-containing complex;regulation of GTPase activity;Rab GTPase binding;guanyl-nucleotide exchange factor activity;lipid droplet;regulation of …	5712.22	0.160198	0.0654432	2.44792	0.0143684	0.0621001
ENSG00000115919	KYNU	kynureninase [Source:HGNC Symbol;Acc:HGNC:6469]	GO:0005737;GO:0003824;GO:0030170;GO:0009435;GO:0030429;GO:0006569;GO:0005654;GO:0005829;GO:0016787;GO:0005739;GO:0042803;GO:0019363;GO:0034341;GO:0019805;GO:0034354;GO:0043420;GO:0019441;GO:0061981;GO:0007568;GO:0019442;GO:0034516;GO:0097053	cytoplasm;catalytic activity;pyridoxal phosphate binding;NAD biosynthetic process;kynureninase activity;tryptophan catabolic process;nucleoplasm;cytosol;hydrolase activity;mitochondrion;protein homodimerization activity;pyridine nucleotide biosynthetic process;response to interferon-gamma;quinolinate biosynthetic process;'de novo' NAD biosynthetic process from tryptophan;anthranilate metabolic pr…	33769.8	0.485002	0.184696	2.62581	0.00864426	0.0425335
ENSG00000116001	TIA1	TIA1 cytotoxic granule associated RNA binding protein [Source:HGNC Symbol;Acc:HGNC:11802]	GO:0003676;GO:0005634;GO:0003723;GO:0005737;GO:0005654;GO:0005829;GO:0006915;GO:0005515;GO:0010494;GO:1903608;GO:0008543;GO:0048024;GO:0008143;GO:0035925;GO:0017148;GO:0042036;GO:1904037;GO:0097165;GO:1990904	nucleic acid binding;nucleus;RNA binding;cytoplasm;nucleoplasm;cytosol;apoptotic process;protein binding;cytoplasmic stress granule;protein localization to cytoplasmic stress granule;fibroblast growth factor receptor signaling pathway;regulation of mRNA splicing, via spliceosome;poly(A) binding;mRNA 3'-UTR AU-rich region binding;negative regulation of translation;negative regulation of cytokine b…	3847.53	0.0721849	0.0903407	0.799104	0.42423	0.631549
ENSG00000116350	SRSF4	serine and arginine rich splicing factor 4 [Source:HGNC Symbol;Acc:HGNC:10786]	GO:0003676;GO:0006397;GO:0008380;GO:0005634;GO:0003723;GO:0016607;GO:0005515;GO:0003729;GO:0005654;GO:0000381;GO:0006406;GO:0006405;GO:0031124;GO:0048025;GO:0000398;GO:0045292;GO:1990825;GO:0000375;GO:0032868	nucleic acid binding;mRNA processing;RNA splicing;nucleus;RNA binding;nuclear speck;protein binding;mRNA binding;nucleoplasm;regulation of alternative mRNA splicing, via spliceosome;mRNA export from nucleus;RNA export from nucleus;mRNA 3'-end processing;negative regulation of mRNA splicing, via spliceosome;mRNA splicing, via spliceosome;mRNA cis splicing, via spliceosome;sequence-specific mRNA bi…	6150.16	0.223709	0.0773559	2.89197	0.00382835	0.0227798
ENSG00000116514	RNF19B	ring finger protein 19B [Source:HGNC Symbol;Acc:HGNC:26886]	GO:0004842;GO:0016567;GO:0016020;GO:0016021;GO:0046872;GO:0016740;GO:0005783;GO:0005789;GO:0005829;GO:0005515;GO:0051865;GO:0002376;GO:0002250;GO:0061630;GO:0043130;GO:0005737;GO:0000209;GO:0006511;GO:0000151;GO:0031624;GO:0032436;GO:0044194	ubiquitin-protein transferase activity;protein ubiquitination;membrane;integral component of membrane;metal ion binding;transferase activity;endoplasmic reticulum;endoplasmic reticulum membrane;cytosol;protein binding;protein autoubiquitination;immune system process;adaptive immune response;ubiquitin protein ligase activity;ubiquitin binding;cytoplasm;protein polyubiquitination;ubiquitin-dependen…	19942.1	0.633986	0.208371	3.04251	0.00234615	0.0156734
ENSG00000116663	FBXO6	F-box protein 6 [Source:HGNC Symbol;Acc:HGNC:13585]	GO:0005515;GO:0005737;GO:0016567;GO:0006281;GO:0006974;GO:0006986;GO:0030433;GO:0061630;GO:0005829;GO:0000209;GO:0043687;GO:0031146;GO:0019005;GO:0006516;GO:0000077;GO:0006508;GO:0030246;GO:0044322	protein binding;cytoplasm;protein ubiquitination;DNA repair;cellular response to DNA damage stimulus;response to unfolded protein;ubiquitin-dependent ERAD pathway;ubiquitin protein ligase activity;cytosol;protein polyubiquitination;post-translational protein modification;SCF-dependent proteasomal ubiquitin-dependent protein catabolic process;SCF ubiquitin ligase complex;glycoprotein catabolic pro…	2169.7	-0.196696	0.156341	-1.25815	0.208339	0.405898
ENSG00000116863	ADPRS	ADP-ribosylserine hydrolase [Source:HGNC Symbol;Acc:HGNC:21304]	GO:0005634;GO:0005737;GO:0046872;GO:0005654;GO:0016787;GO:0005739;GO:0005759;GO:0005694;GO:0006281;GO:0006974;GO:0005515;GO:0016604;GO:0000287;GO:0090734;GO:0004649;GO:0004553;GO:0061463;GO:0140292;GO:0071451;GO:0140290	nucleus;cytoplasm;metal ion binding;nucleoplasm;hydrolase activity;mitochondrion;mitochondrial matrix;chromosome;DNA repair;cellular response to DNA damage stimulus;protein binding;nuclear body;magnesium ion binding;site of DNA damage;poly(ADP-ribose) glycohydrolase activity;hydrolase activity, hydrolyzing O-glycosyl compounds;O-acetyl-ADP-ribose deacetylase activity;ADP-ribosylserine hydrolase a…	3990.95	0.148225	0.106014	1.39818	0.16206	0.344037
ENSG00000116990	MYCL	MYCL proto-oncogene, bHLH transcription factor [Source:HGNC Symbol;Acc:HGNC:7555]	GO:0006355;GO:0042025;GO:0003700;GO:0046983;GO:0005634;GO:0005654;GO:0003677;GO:0000978;GO:0045944;GO:0000981;GO:0000790;GO:0001228;GO:0045607	regulation of transcription, DNA-templated;host cell nucleus;DNA-binding transcription factor activity;protein dimerization activity;nucleus;nucleoplasm;DNA binding;RNA polymerase II cis-regulatory region sequence-specific DNA binding;positive regulation of transcription by RNA polymerase II;DNA-binding transcription factor activity, RNA polymerase II-specific;nuclear chromatin;DNA-binding transc…	215.793	-0.661056	0.206583	-3.19921	0.00137807	0.0104088
ENSG00000117091	CD48	CD48 molecule [Source:HGNC Symbol;Acc:HGNC:1683]	GO:0038023;GO:0003823;GO:0002819;GO:0016020;GO:0005886;GO:0045121;GO:0005515;GO:0031225;GO:0050900;GO:0070062;GO:0031226;GO:0006952	signaling receptor activity;antigen binding;regulation of adaptive immune response;membrane;plasma membrane;membrane raft;protein binding;anchored component of membrane;leukocyte migration;extracellular exosome;intrinsic component of plasma membrane;defense response	14062.3	0.714244	0.128406	5.56236	2.66151e-08	2.51053e-06
ENSG00000117228	GBP1	guanylate binding protein 1 [Source:HGNC Symbol;Acc:HGNC:4182]	GO:0005525;GO:0003924;GO:0005737;GO:0016020;GO:0000166;GO:0005886;GO:0005794;GO:0016787;GO:0003779;GO:0005576;GO:0005829;GO:0000139;GO:0042803;GO:0051607;GO:0002376;GO:0005515;GO:0042802;GO:0031410;GO:0071346;GO:0071347;GO:0071356;GO:0019899;GO:0060333;GO:0070373;GO:1900025;GO:0015629;GO:1903076;GO:0050860;GO:0051879;GO:0019003;GO:0019955;GO:0032703;GO:0012506;GO:0030507;GO:0050848;GO:0072665;GO:…	GTP binding;GTPase activity;cytoplasm;membrane;nucleotide binding;plasma membrane;Golgi apparatus;hydrolase activity;actin binding;extracellular region;cytosol;Golgi membrane;protein homodimerization activity;defense response to virus;immune system process;protein binding;identical protein binding;cytoplasmic vesicle;cellular response to interferon-gamma;cellular response to interleukin-1;cellula…	73720.5	0.0502397	0.208388	0.241097	0.80948	0.89939
ENSG00000117360	PRPF3	pre-mRNA processing factor 3 [Source:HGNC Symbol;Acc:HGNC:17348]	GO:0006397;GO:0000398;GO:0046540;GO:0008380;GO:0005634;GO:0005681;GO:0003723;GO:0016607;GO:0005654;GO:0005829;GO:0005515;GO:0042802;GO:0000375;GO:0071005;GO:0015030;GO:0000244;GO:0032991	mRNA processing;mRNA splicing, via spliceosome;U4/U6 x U5 tri-snRNP complex;RNA splicing;nucleus;spliceosomal complex;RNA binding;nuclear speck;nucleoplasm;cytosol;protein binding;identical protein binding;RNA splicing, via transesterification reactions;U2-type precatalytic spliceosome;Cajal body;spliceosomal tri-snRNP complex assembly;protein-containing complex	8183.6	0.383879	0.123449	3.10961	0.00187337	0.0131458
ENSG00000117475	BLZF1	basic leucine zipper nuclear factor 1 [Source:HGNC Symbol;Acc:HGNC:1065]	GO:0007030;GO:0043001;GO:0005737;GO:0016020;GO:0015031;GO:0005794;GO:0005654;GO:0016192;GO:0000139;GO:0005515;GO:0005634;GO:0031625;GO:0019899	Golgi organization;Golgi to plasma membrane protein transport;cytoplasm;membrane;protein transport;Golgi apparatus;nucleoplasm;vesicle-mediated transport;Golgi membrane;protein binding;nucleus;ubiquitin protein ligase binding;enzyme binding	3659.83	-0.0113745	0.0994325	-0.114313	0.908989	0.956219
ENSG00000117543	DPH5	diphthamide biosynthesis 5 [Source:HGNC Symbol;Acc:HGNC:24270]	GO:0008168;GO:0004164;GO:0017183;GO:0016740;GO:0032259;GO:0005829;GO:0005575	methyltransferase activity;diphthine synthase activity;peptidyl-diphthamide biosynthetic process from peptidyl-histidine;transferase activity;methylation;cytosol;cellular_component	203.614	-0.656598	0.113151	-5.80245	6.53532e-09	7.91548e-07
ENSG00000117758	STX12	syntaxin 12 [Source:HGNC Symbol;Acc:HGNC:11430]	GO:0016020;GO:0006886;GO:0016192;GO:0005484;GO:0050821;GO:0016021;GO:0015031;GO:0005794;GO:0005768;GO:0000139;GO:0012505;GO:0010008;GO:0005515;GO:0055038;GO:0031901;GO:0006906;GO:0031201;GO:0000149;GO:0008021;GO:0048278;GO:0031982;GO:0033344;GO:0030285;GO:0045121;GO:0031083;GO:0045335;GO:0098837;GO:0000045;GO:0000407	membrane;intracellular protein transport;vesicle-mediated transport;SNAP receptor activity;protein stabilization;integral component of membrane;protein transport;Golgi apparatus;endosome;Golgi membrane;endomembrane system;endosome membrane;protein binding;recycling endosome membrane;early endosome membrane;vesicle fusion;SNARE complex;SNARE binding;synaptic vesicle;vesicle docking;vesicle;cholest…	8430.64	0.408089	0.0942054	4.33191	1.47823e-05	0.000310336
ENSG00000118308	IRAG2	inositol 1,4,5-triphosphate receptor associated 2 [Source:HGNC Symbol;Acc:HGNC:6690]	GO:0005737;GO:0016020;GO:0016021;GO:0005634;GO:0005783;GO:0005789;GO:0005856;GO:0005694;GO:0002376;GO:0005815;GO:0008017;GO:0000922;GO:0005886;GO:0007338;GO:0005635;GO:0043312;GO:0005887;GO:0006903;GO:0035577;GO:0006997;GO:0006906	cytoplasm;membrane;integral component of membrane;nucleus;endoplasmic reticulum;endoplasmic reticulum membrane;cytoskeleton;chromosome;immune system process;microtubule organizing center;microtubule binding;spindle pole;plasma membrane;single fertilization;nuclear envelope;neutrophil degranulation;integral component of plasma membrane;vesicle targeting;azurophil granule membrane;nucleus organizat…	296.68	-0.970653	0.199092	-4.87695	1.0774e-06	4.07638e-05
ENSG00000119906	SLF2	SMC5-SMC6 complex localization factor 2 [Source:HGNC Symbol;Acc:HGNC:17814]	GO:0005634;GO:0043231;GO:0005654;GO:0006281;GO:0006974;GO:0005515;GO:0035861;GO:0031625;GO:0000785;GO:0044877;GO:0031334;GO:2000781;GO:0034184;GO:1990166	nucleus;intracellular membrane-bounded organelle;nucleoplasm;DNA repair;cellular response to DNA damage stimulus;protein binding;site of double-strand break;ubiquitin protein ligase binding;chromatin;protein-containing complex binding;positive regulation of protein-containing complex assembly;positive regulation of double-strand break repair;positive regulation of maintenance of mitotic sister ch…	2107.24	-0.18995	0.0916875	-2.07172	0.038292	0.126277
ENSG00000119917	IFIT3	interferon induced protein with tetratricopeptide repeats 3 [Source:HGNC Symbol;Acc:HGNC:5411]	GO:0005515;GO:0035457;GO:0005737;GO:0043066;GO:0005829;GO:0005739;GO:0051607;GO:0002376;GO:0045087;GO:0042802;GO:0003723;GO:0003674;GO:0008285;GO:0009615;GO:0060337	protein binding;cellular response to interferon-alpha;cytoplasm;negative regulation of apoptotic process;cytosol;mitochondrion;defense response to virus;immune system process;innate immune response;identical protein binding;RNA binding;molecular_function;negative regulation of cell population proliferation;response to virus;type I interferon signaling pathway	52663.8	-0.222402	0.361463	-0.615995	0.537898	0.722314
ENSG00000119922	IFIT2	interferon induced protein with tetratricopeptide repeats 2 [Source:HGNC Symbol;Acc:HGNC:5409]	GO:0005515;GO:0035457;GO:0003723;GO:0005737;GO:0005783;GO:0006915;GO:0051607;GO:0002376;GO:0045087;GO:0005829;GO:0009615;GO:0043065;GO:0032091;GO:0060337;GO:0008637	protein binding;cellular response to interferon-alpha;RNA binding;cytoplasm;endoplasmic reticulum;apoptotic process;defense response to virus;immune system process;innate immune response;cytosol;response to virus;positive regulation of apoptotic process;negative regulation of protein binding;type I interferon signaling pathway;apoptotic mitochondrial changes	44683.1	-0.0999649	0.412366	-0.2427	0.808237	0.899092
ENSG00000119927	GPAM	glycerol-3-phosphate acyltransferase, mitochondrial [Source:HGNC Symbol;Acc:HGNC:24865]	GO:0005886;GO:0008654;GO:0016746;GO:0008374;GO:0044255;GO:0004366;GO:0016020;GO:0016021;GO:0016740;GO:0005739;GO:0006629;GO:0005741;GO:0005515;GO:0006655;GO:0016024;GO:0006631;GO:0031966;GO:0045540;GO:0006654;GO:0033146;GO:0019432;GO:0006651;GO:0006072;GO:0102420;GO:0006637;GO:0006641;GO:0006650;GO:0009749;GO:0032623;GO:0040018;GO:0042104;GO:0050707;GO:0051607;GO:0055089;GO:0055091;GO:0070236	plasma membrane;phospholipid biosynthetic process;transferase activity, transferring acyl groups;O-acyltransferase activity;cellular lipid metabolic process;glycerol-3-phosphate O-acyltransferase activity;membrane;integral component of membrane;transferase activity;mitochondrion;lipid metabolic process;mitochondrial outer membrane;protein binding;phosphatidylglycerol biosynthetic process;CDP-diac…	303.514	-0.293962	0.118983	-2.47057	0.0134898	0.059407
ENSG00000119953	SMNDC1	survival motor neuron domain containing 1 [Source:HGNC Symbol;Acc:HGNC:16900]	GO:0005634;GO:0003723;GO:0005737;GO:0006397;GO:0008380;GO:0005681;GO:0016607;GO:0006915;GO:0005515;GO:0015030;GO:0005654;GO:0000375;GO:0000398	nucleus;RNA binding;cytoplasm;mRNA processing;RNA splicing;spliceosomal complex;nuclear speck;apoptotic process;protein binding;Cajal body;nucleoplasm;RNA splicing, via transesterification reactions;mRNA splicing, via spliceosome	1698.61	0.126879	0.0614677	2.06417	0.0390019	0.127999
ENSG00000120217	CD274	CD274 molecule [Source:HGNC Symbol;Acc:HGNC:17635]	GO:0016020;GO:0016021;GO:0007165;GO:0005886;GO:0005768;GO:0012505;GO:0005515;GO:0002376;GO:0006955;GO:0002250;GO:0055038;GO:0031901;GO:0007166;GO:0009897;GO:0031295;GO:0042102;GO:0042130;GO:0071222;GO:0009986;GO:0070062;GO:0032733;GO:0032689;GO:0046007;GO:2000562;GO:0032693;GO:2001186;GO:0002845;GO:0030335;GO:0034097;GO:1901998;GO:1903556;GO:1905404	membrane;integral component of membrane;signal transduction;plasma membrane;endosome;endomembrane system;protein binding;immune system process;immune response;adaptive immune response;recycling endosome membrane;early endosome membrane;cell surface receptor signaling pathway;external side of plasma membrane;T cell costimulation;positive regulation of T cell proliferation;negative regulation of T …	23181.9	-0.55271	0.311363	-1.77508	0.0758848	0.203469
ENSG00000120539	MASTL	microtubule associated serine/threonine kinase like [Source:HGNC Symbol;Acc:HGNC:19042]	GO:0005524;GO:0006468;GO:0004674;GO:0004672;GO:0005634;GO:0005737;GO:0000166;GO:0016301;GO:0016740;GO:0007049;GO:0016310;GO:0005654;GO:0005856;GO:0051301;GO:0006974;GO:0005815;GO:0032154;GO:0005813;GO:0035556;GO:0051726;GO:0018105;GO:0000278;GO:0051721;GO:0000086;GO:0032515;GO:0007147;GO:1904668	ATP binding;protein phosphorylation;protein serine/threonine kinase activity;protein kinase activity;nucleus;cytoplasm;nucleotide binding;kinase activity;transferase activity;cell cycle;phosphorylation;nucleoplasm;cytoskeleton;cell division;cellular response to DNA damage stimulus;microtubule organizing center;cleavage furrow;centrosome;intracellular signal transduction;regulation of cell cycle;p…	3822.69	0.296007	0.1405	2.10694	0.0351224	0.118889
ENSG00000120688	WBP4	WW domain binding protein 4 [Source:HGNC Symbol;Acc:HGNC:12739]	GO:0008270;GO:0005634;GO:0005515;GO:0003676;GO:0000398;GO:0006397;GO:0008380;GO:0005681;GO:0016607;GO:0046872;GO:0003723;GO:0005654;GO:0070064;GO:0071005;GO:0045292;GO:0071011	zinc ion binding;nucleus;protein binding;nucleic acid binding;mRNA splicing, via spliceosome;mRNA processing;RNA splicing;spliceosomal complex;nuclear speck;metal ion binding;RNA binding;nucleoplasm;proline-rich region binding;U2-type precatalytic spliceosome;mRNA cis splicing, via spliceosome;precatalytic spliceosome	1486.98	0.12559	0.09542	1.31619	0.188111	0.380066
ENSG00000120910	PPP3CC	protein phosphatase 3 catalytic subunit gamma [Source:HGNC Symbol;Acc:HGNC:9316]	GO:0016787;GO:0046872;GO:0004721;GO:0006470;GO:0005516;GO:0033192;GO:0097720;GO:0005739;GO:0005737;GO:0005515;GO:0005829;GO:1900740;GO:0033173;GO:0005955;GO:0007420;GO:1900242;GO:1900244;GO:0098793;GO:0098978;GO:0099523	hydrolase activity;metal ion binding;phosphoprotein phosphatase activity;protein dephosphorylation;calmodulin binding;calmodulin-dependent protein phosphatase activity;calcineurin-mediated signaling;mitochondrion;cytoplasm;protein binding;cytosol;positive regulation of protein insertion into mitochondrial membrane involved in apoptotic signaling pathway;calcineurin-NFAT signaling cascade;calcineu…	2460.81	0.102582	0.145745	0.703824	0.481543	0.679772
ENSG00000121057	AKAP1	A-kinase anchoring protein 1 [Source:HGNC Symbol;Acc:HGNC:367]	GO:0003723;GO:0005739;GO:0034237;GO:0010738;GO:0016020;GO:0016021;GO:0003676;GO:0005741;GO:0005515;GO:0005829;GO:0007596;GO:0140374	RNA binding;mitochondrion;protein kinase A regulatory subunit binding;regulation of protein kinase A signaling;membrane;integral component of membrane;nucleic acid binding;mitochondrial outer membrane;protein binding;cytosol;blood coagulation;antiviral innate immune response	1299.53	-0.154206	0.15476	-0.996388	0.319061	0.529501
ENSG00000121594	CD80	CD80 molecule [Source:HGNC Symbol;Acc:HGNC:1700]	GO:0015026;GO:0031295;GO:0016020;GO:0016021;GO:0005515;GO:0016032;GO:0009986;GO:0046718;GO:0045893;GO:0007166;GO:0006955;GO:0009897;GO:0005886;GO:0007165;GO:0042102;GO:0042130;GO:0071222;GO:0019221;GO:0051897;GO:0035556;GO:0001618;GO:0050731;GO:0032743;GO:0045627;GO:0098636;GO:0009967;GO:0045425	coreceptor activity;T cell costimulation;membrane;integral component of membrane;protein binding;viral process;cell surface;viral entry into host cell;positive regulation of transcription, DNA-templated;cell surface receptor signaling pathway;immune response;external side of plasma membrane;plasma membrane;signal transduction;positive regulation of T cell proliferation;negative regulation of T ce…	3642.92	0.276728	0.29401	0.940773	0.346821	0.557797
ENSG00000121774	KHDRBS1	KH RNA binding domain containing, signal transduction associated 1 [Source:HGNC Symbol;Acc:HGNC:18116]	GO:0003723;GO:0003676;GO:0006397;GO:0005634;GO:0005737;GO:0016020;GO:0007049;GO:0005654;GO:0017124;GO:0005515;GO:0042802;GO:0045948;GO:0003729;GO:0005829;GO:0042169;GO:0000381;GO:0032991;GO:0003677;GO:0019904;GO:0045892;GO:0050852;GO:0008143;GO:0000086;GO:0000082;GO:1990782;GO:0008266;GO:0046833;GO:0035591;GO:0044877;GO:0000122;GO:0007166;GO:0007283;GO:0046831;GO:0048024;GO:0070618	RNA binding;nucleic acid binding;mRNA processing;nucleus;cytoplasm;membrane;cell cycle;nucleoplasm;SH3 domain binding;protein binding;identical protein binding;positive regulation of translational initiation;mRNA binding;cytosol;SH2 domain binding;regulation of alternative mRNA splicing, via spliceosome;protein-containing complex;DNA binding;protein domain specific binding;negative regulation of …	9375.84	0.183026	0.0831878	2.20015	0.0277959	0.10076
ENSG00000121858	TNFSF10	TNF superfamily member 10 [Source:HGNC Symbol;Acc:HGNC:11925]	GO:0005515;GO:0016020;GO:0006955;GO:0005164;GO:0016021;GO:0046872;GO:0005886;GO:0008270;GO:0006915;GO:0007165;GO:0005576;GO:0005615;GO:0005125;GO:0042802;GO:0043123;GO:0070062;GO:0043065;GO:0005887;GO:0007267;GO:0006919;GO:0007166;GO:1902041;GO:1902042;GO:0005102;GO:0090200;GO:0043280;GO:2001238;GO:0032813;GO:0045569;GO:0008584;GO:0032868	protein binding;membrane;immune response;tumor necrosis factor receptor binding;integral component of membrane;metal ion binding;plasma membrane;zinc ion binding;apoptotic process;signal transduction;extracellular region;extracellular space;cytokine activity;identical protein binding;positive regulation of I-kappaB kinase/NF-kappaB signaling;extracellular exosome;positive regulation of apoptotic …	6594.02	-0.363215	0.353857	-1.02978	0.303114	0.513399
ENSG00000122068	FYTTD1	forty-two-three domain containing 1 [Source:HGNC Symbol;Acc:HGNC:25407]	GO:0003729;GO:0006406;GO:0005634;GO:0016607;GO:0003723;GO:0051028;GO:0005515;GO:0005654	mRNA binding;mRNA export from nucleus;nucleus;nuclear speck;RNA binding;mRNA transport;protein binding;nucleoplasm	8184.52	0.0229163	0.0732317	0.312941	0.754325	0.868455
ENSG00000122547	EEPD1	endonuclease/exonuclease/phosphatase family domain containing 1 [Source:HGNC Symbol;Acc:HGNC:22223]	GO:0003677;GO:0006281;GO:0005515;GO:0010875;GO:0046658	DNA binding;DNA repair;protein binding;positive regulation of cholesterol efflux;anchored component of plasma membrane	2405.67	-0.0412998	0.289358	-0.142716	0.886515	0.9435
ENSG00000122643	NT5C3A	5'-nucleotidase, cytosolic IIIA [Source:HGNC Symbol;Acc:HGNC:17820]	GO:0000287;GO:0005737;GO:0008253;GO:0046872;GO:0000166;GO:0016740;GO:0005783;GO:0016787;GO:0016311;GO:0005515;GO:0051607;GO:0009117;GO:0005829;GO:0016791;GO:0006213;GO:0000215;GO:0046135;GO:0046085	magnesium ion binding;cytoplasm;5'-nucleotidase activity;metal ion binding;nucleotide binding;transferase activity;endoplasmic reticulum;hydrolase activity;dephosphorylation;protein binding;defense response to virus;nucleotide metabolic process;cytosol;phosphatase activity;pyrimidine nucleoside metabolic process;tRNA 2'-phosphotransferase activity;pyrimidine nucleoside catabolic process;adenosine…	6865.1	0.0384402	0.134222	0.28666	0.774373	0.880298
ENSG00000123066	MED13L	mediator complex subunit 13L [Source:HGNC Symbol;Acc:HGNC:22962]	GO:0003712;GO:0006357;GO:0016592;GO:0005634	transcription coregulator activity;regulation of transcription by RNA polymerase II;mediator complex;nucleus	9618.34	-0.117191	0.103521	-1.13205	0.257615	0.464102
ENSG00000123130	ACOT9	acyl-CoA thioesterase 9 [Source:HGNC Symbol;Acc:HGNC:17152]	GO:0016787;GO:0005739;GO:0052689;GO:0005759;GO:0047617;GO:0006637;GO:0003986	hydrolase activity;mitochondrion;carboxylic ester hydrolase activity;mitochondrial matrix;acyl-CoA hydrolase activity;acyl-CoA metabolic process;acetyl-CoA hydrolase activity	5852.14	0.0997064	0.0853916	1.16765	0.24295	0.447569
ENSG00000123240	OPTN	optineurin [Source:HGNC Symbol;Acc:HGNC:17142]	GO:0005794;GO:0016192;GO:0006914;GO:0031410;GO:0070530;GO:0005737;GO:0046872;GO:0005829;GO:0005768;GO:0005515;GO:0048471;GO:0016032;GO:0005776;GO:0002376;GO:0045087;GO:0055037;GO:0031593;GO:0005634;GO:0043122;GO:0042802;GO:0010508;GO:0005654;GO:0050829;GO:0005802;GO:0000086;GO:0008022;GO:0007165;GO:0000139;GO:0090161;GO:0007030;GO:0017137;GO:0061734;GO:0034067;GO:0055038;GO:0008219;GO:0030674;GO:…	Golgi apparatus;vesicle-mediated transport;autophagy;cytoplasmic vesicle;K63-linked polyubiquitin modification-dependent protein binding;cytoplasm;metal ion binding;cytosol;endosome;protein binding;perinuclear region of cytoplasm;viral process;autophagosome;immune system process;innate immune response;recycling endosome;polyubiquitin modification-dependent protein binding;nucleus;regulation of I-…	9098.87	-0.162738	0.198139	-0.821312	0.411468	0.62
ENSG00000123374	CDK2	cyclin dependent kinase 2 [Source:HGNC Symbol;Acc:HGNC:1771]	GO:0005524;GO:0006468;GO:0004672;GO:0005634;GO:0005737;GO:0046872;GO:0000166;GO:0004674;GO:0016301;GO:0016740;GO:0007049;GO:0016310;GO:0005654;GO:0005856;GO:0005768;GO:0051301;GO:0005813;GO:0006281;GO:0006974;GO:0005515;GO:0006260;GO:0051321;GO:0015030;GO:0005815;GO:0000287;GO:0004693;GO:0030332;GO:0000082;GO:0000122;GO:0006813;GO:0008284;GO:0018105;GO:0032298;GO:0045893;GO:0051726;GO:0000307;GO:…	ATP binding;protein phosphorylation;protein kinase activity;nucleus;cytoplasm;metal ion binding;nucleotide binding;protein serine/threonine kinase activity;kinase activity;transferase activity;cell cycle;phosphorylation;nucleoplasm;cytoskeleton;endosome;cell division;centrosome;DNA repair;cellular response to DNA damage stimulus;protein binding;DNA replication;meiotic cell cycle;Cajal body;microt…	1157.56	0.545779	0.0928623	5.87738	4.16813e-09	5.33234e-07
ENSG00000123609	NMI	N-myc and STAT interactor [Source:HGNC Symbol;Acc:HGNC:7854]	GO:0003712;GO:0006366;GO:0060333;GO:0005737;GO:0005654;GO:0005829;GO:0005515;GO:1903506;GO:0042802;GO:0006954;GO:0007259;GO:0032480;GO:0032687;GO:0032688;GO:0045824;GO:1902524	transcription coregulator activity;transcription by RNA polymerase II;interferon-gamma-mediated signaling pathway;cytoplasm;nucleoplasm;cytosol;protein binding;regulation of nucleic acid-templated transcription;identical protein binding;inflammatory response;receptor signaling pathway via JAK-STAT;negative regulation of type I interferon production;negative regulation of interferon-alpha producti…	3801.37	0.317959	0.0927779	3.42719	0.000609859	0.00560287
ENSG00000123610	TNFAIP6	TNF alpha induced protein 6 [Source:HGNC Symbol;Acc:HGNC:11898]	GO:0007155;GO:0005540;GO:0005515;GO:0005615;GO:0005576;GO:0043312;GO:0006954;GO:0007165;GO:0007267;GO:1904813;GO:1904724;GO:0050728;GO:0030335;GO:0030728	cell adhesion;hyaluronic acid binding;protein binding;extracellular space;extracellular region;neutrophil degranulation;inflammatory response;signal transduction;cell-cell signaling;ficolin-1-rich granule lumen;tertiary granule lumen;negative regulation of inflammatory response;positive regulation of cell migration;ovulation	44079.7	1.36188	0.43074	3.14874	0.00163976	0.0119107
ENSG00000123836	PFKFB2	6-phosphofructo-2-kinase/fructose-2,6-biphosphatase 2 [Source:HGNC Symbol;Acc:HGNC:8873]	GO:0005524;GO:0003824;GO:0006003;GO:0003873;GO:0006000;GO:0046835;GO:0000166;GO:0016301;GO:0016740;GO:0016310;GO:0005654;GO:0016787;GO:0006096;GO:0016311;GO:0008152;GO:0005515;GO:0005829;GO:0004331;GO:0019901;GO:0019900;GO:0006007;GO:0006089;GO:0006090;GO:0009749;GO:0032024;GO:0033133;GO:0045821;GO:0005737	ATP binding;catalytic activity;fructose 2,6-bisphosphate metabolic process;6-phosphofructo-2-kinase activity;fructose metabolic process;carbohydrate phosphorylation;nucleotide binding;kinase activity;transferase activity;phosphorylation;nucleoplasm;hydrolase activity;glycolytic process;dephosphorylation;metabolic process;protein binding;cytosol;fructose-2,6-bisphosphate 2-phosphatase activity;pro…	991.543	0.433155	0.186445	2.32311	0.0201732	0.0801797
ENSG00000124201	ZNFX1	zinc finger NFX1-type containing 1 [Source:HGNC Symbol;Acc:HGNC:29271]	GO:0008270;GO:0006355;GO:0005634;GO:0003700;GO:0003723;GO:0046872;GO:0006357;GO:0000981;GO:0000790;GO:0031508;GO:0031048;GO:0031380	zinc ion binding;regulation of transcription, DNA-templated;nucleus;DNA-binding transcription factor activity;RNA binding;metal ion binding;regulation of transcription by RNA polymerase II;DNA-binding transcription factor activity, RNA polymerase II-specific;nuclear chromatin;pericentric heterochromatin assembly;chromatin silencing by small RNA;nuclear RNA-directed RNA polymerase complex	36649.4	-0.190105	0.153973	-1.23467	0.216952	0.416702
ENSG00000124214	STAU1	staufen double-stranded RNA binding protein 1 [Source:HGNC Symbol;Acc:HGNC:11370]	GO:0003723;GO:0005737;GO:0016020;GO:0005783;GO:0005829;GO:0005886;GO:0005791;GO:0005515;GO:0016032;GO:0070062;GO:0005875;GO:0045070;GO:0036464;GO:0003725;GO:0008157;GO:0034599;GO:0046726;GO:0050804;GO:0099010;GO:1900273;GO:0010494;GO:0030425;GO:0043005;GO:0043025;GO:0044297;GO:0098978	RNA binding;cytoplasm;membrane;endoplasmic reticulum;cytosol;plasma membrane;rough endoplasmic reticulum;protein binding;viral process;extracellular exosome;microtubule associated complex;positive regulation of viral genome replication;cytoplasmic ribonucleoprotein granule;double-stranded RNA binding;protein phosphatase 1 binding;cellular response to oxidative stress;positive regulation by virus …	6245.14	0.212617	0.079862	2.66233	0.00776028	0.0392229
ENSG00000124422	USP22	ubiquitin specific peptidase 22 [Source:HGNC Symbol;Acc:HGNC:12621]	GO:0008270;GO:0006511;GO:0036459;GO:0016579;GO:0005515;GO:0005634;GO:0046872;GO:0007049;GO:0008233;GO:0008234;GO:0006508;GO:0016787;GO:0006325;GO:0043967;GO:0003713;GO:0030374;GO:0016578;GO:0045893;GO:0000124;GO:0004843;GO:0005654;GO:0019899;GO:0009792;GO:0010485;GO:0045931;GO:0070461;GO:0016574	zinc ion binding;ubiquitin-dependent protein catabolic process;thiol-dependent ubiquitinyl hydrolase activity;protein deubiquitination;protein binding;nucleus;metal ion binding;cell cycle;peptidase activity;cysteine-type peptidase activity;proteolysis;hydrolase activity;chromatin organization;histone H4 acetylation;transcription coactivator activity;nuclear receptor transcription coactivator acti…	7246.18	0.118177	0.0596374	1.98159	0.0475252	0.147171
ENSG00000124688	MAD2L1BP	MAD2L1 binding protein [Source:HGNC Symbol;Acc:HGNC:21059]	GO:0005634;GO:0007096;GO:0005737;GO:0005654;GO:0005730;GO:0005856;GO:0031965;GO:0005515;GO:0005819;GO:0007093	nucleus;regulation of exit from mitosis;cytoplasm;nucleoplasm;nucleolus;cytoskeleton;nuclear membrane;protein binding;spindle;mitotic cell cycle checkpoint	1281.84	-0.0307705	0.0670172	-0.459109	0.646156	0.800373
ENSG00000125089	SH3TC1	SH3 domain and tetratricopeptide repeats 1 [Source:HGNC Symbol;Acc:HGNC:26009]	GO:0005515;GO:0008150;GO:0005575	protein binding;biological_process;cellular_component	2669.64	-0.260768	0.217269	-1.20014	0.230085	0.432093
ENSG00000125430	HS3ST3B1	heparan sulfate-glucosamine 3-sulfotransferase 3B1 [Source:HGNC Symbol;Acc:HGNC:5198]	GO:0008146;GO:0016020;GO:0016021;GO:0016740;GO:0005794;GO:0000139;GO:0005887;GO:0006024;GO:0008467;GO:0015015;GO:0033872;GO:0006477;GO:0015012	sulfotransferase activity;membrane;integral component of membrane;transferase activity;Golgi apparatus;Golgi membrane;integral component of plasma membrane;glycosaminoglycan biosynthetic process;[heparan sulfate]-glucosamine 3-sulfotransferase 1 activity;heparan sulfate proteoglycan biosynthetic process, enzymatic modification;[heparan sulfate]-glucosamine 3-sulfotransferase 3 activity;protein su…	12998.1	0.453749	0.249123	1.82094	0.0686156	0.189796
ENSG00000125538	IL1B	interleukin 1 beta [Source:HGNC Symbol;Acc:HGNC:5992]	GO:0005576;GO:0005125;GO:0006955;GO:0006954;GO:0005615;GO:0005149;GO:0010628;GO:0045766;GO:0008284;GO:0008285;GO:0070555;GO:0051091;GO:0030949;GO:0010718;GO:0045429;GO:0030335;GO:0001934;GO:0050729;GO:0060252;GO:0043407;GO:0150078;GO:0032496;GO:0032755;GO:0007566;GO:0046627;GO:0070372;GO:0005737;GO:0005829;GO:0005764;GO:0051781;GO:0045893;GO:0005515;GO:0071222;GO:0070498;GO:0071260;GO:0001660;GO:…	extracellular region;cytokine activity;immune response;inflammatory response;extracellular space;interleukin-1 receptor binding;positive regulation of gene expression;positive regulation of angiogenesis;positive regulation of cell population proliferation;negative regulation of cell population proliferation;response to interleukin-1;positive regulation of DNA-binding transcription factor activity…	434969	0.73084	0.311389	2.34457	0.0190488	0.0768144
ENSG00000125657	TNFSF9	TNF superfamily member 9 [Source:HGNC Symbol;Acc:HGNC:11939]	GO:0005515;GO:0016020;GO:0006955;GO:0005164;GO:0032813;GO:0016021;GO:0007165;GO:0005615;GO:0005125;GO:0005886;GO:0033209;GO:0042981;GO:0007267;GO:0005102;GO:0042104;GO:0042129;GO:0045585	protein binding;membrane;immune response;tumor necrosis factor receptor binding;tumor necrosis factor receptor superfamily binding;integral component of membrane;signal transduction;extracellular space;cytokine activity;plasma membrane;tumor necrosis factor-mediated signaling pathway;regulation of apoptotic process;cell-cell signaling;signaling receptor binding;positive regulation of activated T …	5338.56	0.395889	0.349961	1.13022	0.258384	0.465159
ENSG00000125826	RBCK1	RANBP2-type and C3HC4-type zinc finger containing 1 [Source:HGNC Symbol;Acc:HGNC:15864]	GO:0046872;GO:0005515;GO:0016740;GO:0016032;GO:0004842;GO:0043130;GO:0043161;GO:0042802;GO:0000151;GO:0043123;GO:0005829;GO:0000209;GO:0032088;GO:0051092;GO:0007249;GO:0050852;GO:0010803;GO:0071797;GO:0097039;GO:0043065;GO:0060546;GO:1901224;GO:2001238	metal ion binding;protein binding;transferase activity;viral process;ubiquitin-protein transferase activity;ubiquitin binding;proteasome-mediated ubiquitin-dependent protein catabolic process;identical protein binding;ubiquitin ligase complex;positive regulation of I-kappaB kinase/NF-kappaB signaling;cytosol;protein polyubiquitination;negative regulation of NF-kappaB transcription factor activity…	6064.67	0.0989803	0.0727813	1.36004	0.173817	0.36102
ENSG00000125901	MRPS26	mitochondrial ribosomal protein S26 [Source:HGNC Symbol;Acc:HGNC:14045]	GO:0005763;GO:0003723;GO:0005654;GO:0005739;GO:0005840;GO:0005743;GO:0070125;GO:0070126;GO:0042769	mitochondrial small ribosomal subunit;RNA binding;nucleoplasm;mitochondrion;ribosome;mitochondrial inner membrane;mitochondrial translational elongation;mitochondrial translational termination;DNA damage response, detection of DNA damage	500.099	-0.372734	0.0770899	-4.835	1.33148e-06	4.75637e-05
ENSG00000126353	CCR7	C-C motif chemokine receptor 7 [Source:HGNC Symbol;Acc:HGNC:1608]	GO:0007186;GO:0016021;GO:0006935;GO:0004930;GO:0006955;GO:0006954;GO:0004950;GO:0016493;GO:0051897;GO:0070374;GO:0071345;GO:0016020;GO:0007165;GO:0005886;GO:0005739;GO:0070098;GO:0009986;GO:0009897;GO:0002606;GO:0002885;GO:0002922;GO:0032496;GO:0032649;GO:0032651;GO:0032695;GO:0032735;GO:0045060;GO:0048872;GO:0050862;GO:0090023;GO:0097029;GO:2000510;GO:2000522;GO:2000525;GO:2000526;GO:0030838;GO:…	G protein-coupled receptor signaling pathway;integral component of membrane;chemotaxis;G protein-coupled receptor activity;immune response;inflammatory response;chemokine receptor activity;C-C chemokine receptor activity;positive regulation of protein kinase B signaling;positive regulation of ERK1 and ERK2 cascade;cellular response to cytokine stimulus;membrane;signal transduction;plasma membrane…	22286.7	-1.52147	0.471961	-3.22635	0.00125379	0.00967865
ENSG00000126464	PRR12	proline rich 12 [Source:HGNC Symbol;Acc:HGNC:29217]	GO:0005634;GO:0030054;GO:0045202;GO:0043005;GO:0014069	nucleus;cell junction;synapse;neuron projection;postsynaptic density	1458.32	-0.142832	0.155757	-0.917022	0.359131	0.568747
ENSG00000126709	IFI6	interferon alpha inducible protein 6 [Source:HGNC Symbol;Acc:HGNC:4054]	GO:0016021;GO:0016020;GO:0043066;GO:0005743;GO:0006915;GO:0005739;GO:0051607;GO:0031966;GO:0002376;GO:0045087;GO:0005886;GO:0097190;GO:0098586;GO:0005515;GO:2001240;GO:0006955;GO:0097193;GO:0060337;GO:0043154;GO:0072593;GO:0001836;GO:0042058;GO:0051902	integral component of membrane;membrane;negative regulation of apoptotic process;mitochondrial inner membrane;apoptotic process;mitochondrion;defense response to virus;mitochondrial membrane;immune system process;innate immune response;plasma membrane;apoptotic signaling pathway;cellular response to virus;protein binding;negative regulation of extrinsic apoptotic signaling pathway in absence of l…	18672.2	-1.1122	0.163575	-6.79964	1.04878e-11	3.83349e-09
ENSG00000127603	MACF1	microtubule actin crosslinking factor 1 [Source:HGNC Symbol;Acc:HGNC:13664]	GO:0005515;GO:0005509;GO:0005856;GO:0008092;GO:0008017;GO:0007010;GO:0045104;GO:0005737;GO:0016020;GO:0046872;GO:0005886;GO:0003779;GO:0042995;GO:0030054;GO:0015629;GO:0005874;GO:0003723;GO:0005794;GO:0016055;GO:0016887;GO:0030177;GO:0032587;GO:0045296;GO:0051015;GO:0045773;GO:0005882;GO:0005198;GO:0042060;GO:0150011;GO:0030334;GO:0051893;GO:0032886;GO:0010632;GO:0043001;GO:0051011;GO:0016021	protein binding;calcium ion binding;cytoskeleton;cytoskeletal protein binding;microtubule binding;cytoskeleton organization;intermediate filament cytoskeleton organization;cytoplasm;membrane;metal ion binding;plasma membrane;actin binding;cell projection;cell junction;actin cytoskeleton;microtubule;RNA binding;Golgi apparatus;Wnt signaling pathway;ATPase activity;positive regulation of Wnt signal…	39879.9	-0.246324	0.0974666	-2.52728	0.011495	0.0527796
ENSG00000127666	TICAM1	toll like receptor adaptor molecule 1 [Source:HGNC Symbol;Acc:HGNC:18348]	GO:0045087;GO:0010628;GO:1900017;GO:0140052;GO:0005737;GO:0006915;GO:0005739;GO:0005829;GO:0031410;GO:0005515;GO:0016032;GO:0005776;GO:0051607;GO:0002376;GO:0006954;GO:0019901;GO:0043123;GO:0051092;GO:0010008;GO:0032728;GO:0002756;GO:0007249;GO:0034128;GO:0035666;GO:0070266;GO:0097190;GO:0034138;GO:0043330;GO:0097342;GO:0032816;GO:0002735;GO:0031663;GO:0010508;GO:0002281;GO:0030890;GO:0031398;GO:…	innate immune response;positive regulation of gene expression;positive regulation of cytokine production involved in inflammatory response;cellular response to oxidised low-density lipoprotein particle stimulus;cytoplasm;apoptotic process;mitochondrion;cytosol;cytoplasmic vesicle;protein binding;viral process;autophagosome;defense response to virus;immune system process;inflammatory response;prot…	7995.78	0.304182	0.144833	2.10021	0.0357107	0.120264
ENSG00000128271	ADORA2A	adenosine A2a receptor [Source:HGNC Symbol;Acc:HGNC:263]	GO:0007186;GO:0016021;GO:0004930;GO:0001609;GO:0001973;GO:0016020;GO:0007165;GO:0005886;GO:0005515;GO:0042802;GO:0005887;GO:0044267;GO:0006954;GO:0007267;GO:0019899;GO:0007417;GO:0007596;GO:0000139;GO:0007189;GO:0006915;GO:0007188;GO:0006968;GO:0007600;GO:0008015;GO:0006909;GO:0031802;GO:0044877;GO:0051393;GO:0001963;GO:0001975;GO:0006355;GO:0006469;GO:0007205;GO:0007271;GO:0007626;GO:0008285;GO:…	G protein-coupled receptor signaling pathway;integral component of membrane;G protein-coupled receptor activity;G protein-coupled adenosine receptor activity;G protein-coupled adenosine receptor signaling pathway;membrane;signal transduction;plasma membrane;protein binding;identical protein binding;integral component of plasma membrane;cellular protein metabolic process;inflammatory response;cell…	916.508	0.700031	0.284444	2.45906	0.0139303	0.0607111
ENSG00000128335	APOL2	apolipoprotein L2 [Source:HGNC Symbol;Acc:HGNC:619]	GO:0005576;GO:0008289;GO:0006869;GO:0042157;GO:0005737;GO:0016020;GO:0016021;GO:0005789;GO:0006629;GO:0007275;GO:0008203;GO:0005515;GO:0006953;GO:0005102;GO:0060135;GO:0008035	extracellular region;lipid binding;lipid transport;lipoprotein metabolic process;cytoplasm;membrane;integral component of membrane;endoplasmic reticulum membrane;lipid metabolic process;multicellular organism development;cholesterol metabolic process;protein binding;acute-phase response;signaling receptor binding;maternal process involved in female pregnancy;high-density lipoprotein particle bind…	11616.2	-0.601532	0.167377	-3.59401	0.000325631	0.00341462
ENSG00000130202	NECTIN2	nectin cell adhesion molecule 2 [Source:HGNC Symbol;Acc:HGNC:9707]	GO:0016020;GO:0016021;GO:0005886;GO:0007155;GO:0005925;GO:0005515;GO:0042803;GO:0016032;GO:0007286;GO:0050776;GO:0042802;GO:0005911;GO:0046596;GO:0070062;GO:0007010;GO:0050862;GO:0050839;GO:0009986;GO:0015026;GO:0045954;GO:0001618;GO:0007156;GO:0034332;GO:0002860;GO:0044406;GO:0043296;GO:0005915;GO:0042271;GO:0060370;GO:0002891;GO:0019062;GO:0033005;GO:0001675;GO:0019064;GO:0046814;GO:0051654;GO:…	membrane;integral component of membrane;plasma membrane;cell adhesion;focal adhesion;protein binding;protein homodimerization activity;viral process;spermatid development;regulation of immune response;identical protein binding;cell-cell junction;regulation of viral entry into host cell;extracellular exosome;cytoskeleton organization;positive regulation of T cell receptor signaling pathway;cell ad…	16880.9	0.119749	0.190669	0.628076	0.529954	0.716819
ENSG00000130511	SSBP4	single stranded DNA binding protein 4 [Source:HGNC Symbol;Acc:HGNC:15676]	GO:0005515;GO:0003697;GO:0005634;GO:0016020;GO:0016021;GO:0003677;GO:0045944	protein binding;single-stranded DNA binding;nucleus;membrane;integral component of membrane;DNA binding;positive regulation of transcription by RNA polymerase II	2653.61	0.0514419	0.113323	0.453931	0.649879	0.803075
ENSG00000130517	PGPEP1	pyroglutamyl-peptidase I [Source:HGNC Symbol;Acc:HGNC:13568]	GO:0006508;GO:0016920;GO:0005829;GO:0008233;GO:0005737;GO:0008234;GO:0016787	proteolysis;pyroglutamyl-peptidase activity;cytosol;peptidase activity;cytoplasm;cysteine-type peptidase activity;hydrolase activity	1368.53	-0.251419	0.177237	-1.41853	0.156035	0.335352
ENSG00000130589	HELZ2	helicase with zinc finger 2 [Source:HGNC Symbol;Acc:HGNC:30021]	GO:0003723;GO:0004540;GO:0030374;GO:0005634;GO:0016020;GO:0046872;GO:0000166;GO:0005524;GO:0016787;GO:0003677;GO:0004386;GO:0090501;GO:0005737;GO:0005515;GO:0045944;GO:0005654;GO:0003724;GO:0019216;GO:0000184	RNA binding;ribonuclease activity;nuclear receptor transcription coactivator activity;nucleus;membrane;metal ion binding;nucleotide binding;ATP binding;hydrolase activity;DNA binding;helicase activity;RNA phosphodiester bond hydrolysis;cytoplasm;protein binding;positive regulation of transcription by RNA polymerase II;nucleoplasm;RNA helicase activity;regulation of lipid metabolic process;nuclear…	46348.8	-0.291719	0.316008	-0.923792	0.355594	0.565729
ENSG00000130695	CEP85	centrosomal protein 85 [Source:HGNC Symbol;Acc:HGNC:25309]	GO:0005794;GO:0005730;GO:0005829;GO:0005813;GO:0005634;GO:0005737;GO:0005856;GO:0005515;GO:0007059;GO:0005815;GO:0000922;GO:0006469;GO:0046602;GO:0000242	Golgi apparatus;nucleolus;cytosol;centrosome;nucleus;cytoplasm;cytoskeleton;protein binding;chromosome segregation;microtubule organizing center;spindle pole;negative regulation of protein kinase activity;regulation of mitotic centrosome separation;pericentriolar material	798.566	-0.0717981	0.131745	-0.544996	0.585756	0.757269
ENSG00000130813	SHFL	shiftless antiviral inhibitor of ribosomal frameshifting [Source:HGNC Symbol;Acc:HGNC:25649]	GO:0005634;GO:0003723;GO:0005737;GO:0005654;GO:0005829;GO:0005515;GO:0051607;GO:0000932;GO:0045071;GO:0043022;GO:0035456;GO:0034341;GO:0034340;GO:0006449;GO:1990825;GO:0019034;GO:0034342;GO:0075523;GO:2001125	nucleus;RNA binding;cytoplasm;nucleoplasm;cytosol;protein binding;defense response to virus;P-body;negative regulation of viral genome replication;ribosome binding;response to interferon-beta;response to interferon-gamma;response to type I interferon;regulation of translational termination;sequence-specific mRNA binding;viral replication complex;response to type III interferon;viral translational…	6333.15	0.208098	0.109634	1.89834	0.0576515	0.168513
ENSG00000130939	UBE4B	ubiquitination factor E4B [Source:HGNC Symbol;Acc:HGNC:12500]	GO:0006511;GO:0004842;GO:0016567;GO:0034450;GO:0000151;GO:0005634;GO:0005737;GO:0016740;GO:0030433;GO:0000209;GO:0019899;GO:0009411;GO:0008626;GO:0043161;GO:0005524;GO:0051117;GO:0061630;GO:0003222;GO:0006513;GO:0031175;GO:0034976;GO:0044257;GO:0051865;GO:0005515	ubiquitin-dependent protein catabolic process;ubiquitin-protein transferase activity;protein ubiquitination;ubiquitin-ubiquitin ligase activity;ubiquitin ligase complex;nucleus;cytoplasm;transferase activity;ubiquitin-dependent ERAD pathway;protein polyubiquitination;enzyme binding;response to UV;granzyme-mediated apoptotic signaling pathway;proteasome-mediated ubiquitin-dependent protein catabol…	2965	-0.0294406	0.106924	-0.275345	0.783051	0.884776
ENSG00000131203	IDO1	indoleamine 2,3-dioxygenase 1 [Source:HGNC Symbol;Acc:HGNC:6059]	GO:0046872;GO:0020037;GO:0019441;GO:0005737;GO:0016491;GO:0055114;GO:0005829;GO:0051213;GO:0002376;GO:0022900;GO:0070234;GO:0009055;GO:0006569;GO:0007565;GO:0004833;GO:0033754;GO:0034354;GO:0002534;GO:0002666;GO:0002678;GO:0002830;GO:0006954;GO:0032496;GO:0032693;GO:0032735;GO:0033555;GO:0034276;GO:0036269;GO:0042130;GO:0043065;GO:0046007;GO:0070233;GO:0030485;GO:0032421	metal ion binding;heme binding;tryptophan catabolic process to kynurenine;cytoplasm;oxidoreductase activity;oxidation-reduction process;cytosol;dioxygenase activity;immune system process;electron transport chain;positive regulation of T cell apoptotic process;electron transfer activity;tryptophan catabolic process;female pregnancy;tryptophan 2,3-dioxygenase activity;indoleamine 2,3-dioxygenase ac…	24897.3	-0.00542707	0.43482	-0.0124826	0.990041	0.994803
ENSG00000131378	RFTN1	raftlin, lipid raft linker 1 [Source:HGNC Symbol;Acc:HGNC:30278]	GO:0016020;GO:0005886;GO:0005737;GO:0005768;GO:0045121;GO:0005769;GO:0070062;GO:0032991;GO:0050852;GO:0050853;GO:0032620;GO:0043330;GO:0003725;GO:0001765;GO:1903044;GO:0002457;GO:0032596;GO:0033227;GO:0034138;GO:0040010	membrane;plasma membrane;cytoplasm;endosome;membrane raft;early endosome;extracellular exosome;protein-containing complex;T cell receptor signaling pathway;B cell receptor signaling pathway;interleukin-17 production;response to exogenous dsRNA;double-stranded RNA binding;membrane raft assembly;protein localization to membrane raft;T cell antigen processing and presentation;protein transport into …	14397.8	-0.520859	0.141836	-3.67226	0.000240416	0.0027024
ENSG00000131459	GFPT2	glutamine-fructose-6-phosphate transaminase 2 [Source:HGNC Symbol;Acc:HGNC:4242]	GO:0097367;GO:1901135;GO:0004360;GO:1901137;GO:0016740;GO:0005515;GO:0008483;GO:0006048;GO:0006541;GO:1990830;GO:0005829;GO:0006487;GO:0006002;GO:0006047;GO:0006112	carbohydrate derivative binding;carbohydrate derivative metabolic process;glutamine-fructose-6-phosphate transaminase (isomerizing) activity;carbohydrate derivative biosynthetic process;transferase activity;protein binding;transaminase activity;UDP-N-acetylglucosamine biosynthetic process;glutamine metabolic process;cellular response to leukemia inhibitory factor;cytosol;protein N-linked glycosyl…	1084.67	-2.24798	0.454129	-4.94701	7.53639e-07	3.08493e-05
ENSG00000131759	RARA	retinoic acid receptor alpha [Source:HGNC Symbol;Acc:HGNC:9864]	GO:0003677;GO:0003707;GO:0008270;GO:0006355;GO:0005634;GO:0042025;GO:0003700;GO:0043565;GO:0004879;GO:0048384;GO:0005737;GO:0046872;GO:0005654;GO:0005829;GO:0031490;GO:0015629;GO:0005515;GO:0045893;GO:0045944;GO:0000122;GO:0000977;GO:0000981;GO:0000790;GO:0008134;GO:0030154;GO:1990837;GO:0090575;GO:0003682;GO:0038023;GO:0032991;GO:0009755;GO:0008284;GO:0009986;GO:0005102;GO:0019899;GO:0019904;GO:…	DNA binding;steroid hormone receptor activity;zinc ion binding;regulation of transcription, DNA-templated;nucleus;host cell nucleus;DNA-binding transcription factor activity;sequence-specific DNA binding;nuclear receptor activity;retinoic acid receptor signaling pathway;cytoplasm;metal ion binding;nucleoplasm;cytosol;chromatin DNA binding;actin cytoskeleton;protein binding;positive regulation of …	1461.3	-0.329391	0.0906091	-3.63527	0.000277693	0.00301704
ENSG00000131943	C19orf12	chromosome 19 open reading frame 12 [Source:HGNC Symbol;Acc:HGNC:25443]	GO:0005737;GO:0016020;GO:0016021;GO:0005783;GO:0005829;GO:0006915;GO:0005739;GO:0006914;GO:0031966;GO:0006979;GO:0051560	cytoplasm;membrane;integral component of membrane;endoplasmic reticulum;cytosol;apoptotic process;mitochondrion;autophagy;mitochondrial membrane;response to oxidative stress;mitochondrial calcium ion homeostasis	1794.18	-0.196102	0.114823	-1.70788	0.0876591	0.225442
ENSG00000131979	GCH1	GTP cyclohydrolase 1 [Source:HGNC Symbol;Acc:HGNC:4193]	GO:0003934;GO:0046654;GO:0005634;GO:0005737;GO:0046872;GO:0000166;GO:0005654;GO:0005829;GO:0016787;GO:0008270;GO:0031965;GO:0005525;GO:0031410;GO:0042803;GO:0003924;GO:0003824;GO:0008152;GO:0005515;GO:0042802;GO:0006729;GO:0035998;GO:0032496;GO:0032991;GO:0008217;GO:0034612;GO:0051000;GO:0034341;GO:2000121;GO:0048265;GO:0042416;GO:0051019;GO:0006809;GO:0042559;GO:0050884;GO:0044306;GO:0005509;GO:…	GTP cyclohydrolase I activity;tetrahydrofolate biosynthetic process;nucleus;cytoplasm;metal ion binding;nucleotide binding;nucleoplasm;cytosol;hydrolase activity;zinc ion binding;nuclear membrane;GTP binding;cytoplasmic vesicle;protein homodimerization activity;GTPase activity;catalytic activity;metabolic process;protein binding;identical protein binding;tetrahydrobiopterin biosynthetic process;7…	24212.1	1.08608	0.193975	5.59851	2.16205e-08	2.10738e-06
ENSG00000132109	TRIM21	tripartite motif containing 21 [Source:HGNC Symbol;Acc:HGNC:11312]	GO:0008270;GO:0005515;GO:0004842;GO:0016567;GO:0005634;GO:0003723;GO:0005737;GO:0046872;GO:0016740;GO:0007049;GO:0005654;GO:0003677;GO:0031410;GO:0051865;GO:0005776;GO:0045087;GO:0042802;GO:0000932;GO:0019901;GO:0005829;GO:0000209;GO:0042803;GO:0061630;GO:0010468;GO:0010508;GO:0032880;GO:0043123;GO:0046596;GO:0051092;GO:0031648;GO:0032088;GO:0019005;GO:0051091;GO:0060333;GO:0045787;GO:0034341;GO:…	zinc ion binding;protein binding;ubiquitin-protein transferase activity;protein ubiquitination;nucleus;RNA binding;cytoplasm;metal ion binding;transferase activity;cell cycle;nucleoplasm;DNA binding;cytoplasmic vesicle;protein autoubiquitination;autophagosome;innate immune response;identical protein binding;P-body;protein kinase binding;cytosol;protein polyubiquitination;protein homodimerization …	4017.91	-0.348499	0.137996	-2.52552	0.0115528	0.0529619
ENSG00000132274	TRIM22	tripartite motif containing 22 [Source:HGNC Symbol;Acc:HGNC:16379]	GO:0008270;GO:0046872;GO:0005515;GO:0005634;GO:0005737;GO:0016607;GO:0005794;GO:0016740;GO:0005654;GO:0016567;GO:0016032;GO:0016604;GO:0051607;GO:1903507;GO:0015030;GO:0042802;GO:0045087;GO:0019901;GO:0005829;GO:0000209;GO:0042803;GO:0061630;GO:0010468;GO:0010508;GO:0032880;GO:0043123;GO:0046596;GO:0051092;GO:0006955;GO:0030674;GO:0003714;GO:0009615;GO:0051091;GO:0060333;GO:0006355	zinc ion binding;metal ion binding;protein binding;nucleus;cytoplasm;nuclear speck;Golgi apparatus;transferase activity;nucleoplasm;protein ubiquitination;viral process;nuclear body;defense response to virus;negative regulation of nucleic acid-templated transcription;Cajal body;identical protein binding;innate immune response;protein kinase binding;cytosol;protein polyubiquitination;protein homod…	20278.6	0.0323692	0.156015	0.207549	0.835581	0.915556
ENSG00000132300	PTCD3	pentatricopeptide repeat domain 3 [Source:HGNC Symbol;Acc:HGNC:24717]	GO:0019843;GO:0005739;GO:0032543;GO:0043024;GO:0005515;GO:0003723;GO:0005654;GO:0005829;GO:0005886;GO:0005840;GO:0006417;GO:0005743;GO:0070125;GO:0070126	rRNA binding;mitochondrion;mitochondrial translation;ribosomal small subunit binding;protein binding;RNA binding;nucleoplasm;cytosol;plasma membrane;ribosome;regulation of translation;mitochondrial inner membrane;mitochondrial translational elongation;mitochondrial translational termination	2021.51	0.116967	0.0541187	2.16128	0.0306737	0.108021
ENSG00000132405	TBC1D14	TBC1 domain family member 14 [Source:HGNC Symbol;Acc:HGNC:29246]	GO:0010507;GO:0005794;GO:0005829;GO:0043231;GO:0005654;GO:0005515;GO:0006914;GO:0055037;GO:0005096;GO:0017137;GO:0006886;GO:0090630;GO:0005776;GO:0019901;GO:2000785;GO:0071955	negative regulation of autophagy;Golgi apparatus;cytosol;intracellular membrane-bounded organelle;nucleoplasm;protein binding;autophagy;recycling endosome;GTPase activator activity;Rab GTPase binding;intracellular protein transport;activation of GTPase activity;autophagosome;protein kinase binding;regulation of autophagosome assembly;recycling endosome to Golgi transport	3041.68	0.130968	0.159695	0.820095	0.412162	0.620365
ENSG00000132475	H3-3B	H3.3 histone B [Source:HGNC Symbol;Acc:HGNC:4765]	GO:0003677;GO:0000786;GO:0046982;GO:0005634;GO:0006334;GO:0005694;GO:0005515;GO:0005576;GO:0005654;GO:0070062;GO:0044267;GO:0032991;GO:0000784;GO:0060964;GO:0001649;GO:0006997;GO:0007283;GO:0007286;GO:0007338;GO:0007420;GO:0007566;GO:0008283;GO:0008584;GO:0009725;GO:0031508;GO:0031509;GO:0035264;GO:0042692;GO:0048477;GO:0090230;GO:1902340;GO:0001740;GO:0000978;GO:0030307;GO:0045652;GO:0006336;GO:…	DNA binding;nucleosome;protein heterodimerization activity;nucleus;nucleosome assembly;chromosome;protein binding;extracellular region;nucleoplasm;extracellular exosome;cellular protein metabolic process;protein-containing complex;nuclear chromosome, telomeric region;regulation of gene silencing by miRNA;osteoblast differentiation;nucleus organization;spermatogenesis;spermatid development;single …	33018.7	0.264868	0.135614	1.95312	0.0508058	0.154592
ENSG00000132530	XAF1	XIAP associated factor 1 [Source:HGNC Symbol;Acc:HGNC:30932]	GO:0006915;GO:0008270;GO:0046872;GO:0005634;GO:0005737;GO:0005654;GO:0005739;GO:0005515;GO:0005829;GO:0007005;GO:0060337;GO:0035456	apoptotic process;zinc ion binding;metal ion binding;nucleus;cytoplasm;nucleoplasm;mitochondrion;protein binding;cytosol;mitochondrion organization;type I interferon signaling pathway;response to interferon-beta	17143.7	-0.101036	0.312142	-0.323841	0.746058	0.863114
ENSG00000133106	EPSTI1	epithelial stromal interaction 1 [Source:HGNC Symbol;Acc:HGNC:16465]			8343.22	0.471903	0.310956	1.51922	0.128707	0.294424
ENSG00000133639	BTG1	BTG anti-proliferation factor 1 [Source:HGNC Symbol;Acc:HGNC:1130]	GO:0008285;GO:0005634;GO:0005737;GO:0005515;GO:0005654;GO:0016477;GO:0006355;GO:0019899;GO:0030308;GO:0003712;GO:0045766;GO:0019900;GO:2000271;GO:0045930;GO:0045663;GO:0006479;GO:0006979;GO:0007283;GO:0043434;GO:0045603	negative regulation of cell population proliferation;nucleus;cytoplasm;protein binding;nucleoplasm;cell migration;regulation of transcription, DNA-templated;enzyme binding;negative regulation of cell growth;transcription coregulator activity;positive regulation of angiogenesis;kinase binding;positive regulation of fibroblast apoptotic process;negative regulation of mitotic cell cycle;positive reg…	29736.7	0.417434	0.190242	2.19419	0.028222	0.101738
ENSG00000134061	CD180	CD180 molecule [Source:HGNC Symbol;Acc:HGNC:6726]	GO:0005515;GO:0016020;GO:0016021;GO:0005886;GO:0002376;GO:0045087;GO:0006954;GO:0005615;GO:0071222;GO:0031012;GO:0031666;GO:0002322	protein binding;membrane;integral component of membrane;plasma membrane;immune system process;innate immune response;inflammatory response;extracellular space;cellular response to lipopolysaccharide;extracellular matrix;positive regulation of lipopolysaccharide-mediated signaling pathway;B cell proliferation involved in immune response	2381.82	-0.212586	0.34285	-0.619914	0.535314	0.7204
ENSG00000134070	IRAK2	interleukin 1 receptor associated kinase 2 [Source:HGNC Symbol;Acc:HGNC:6113]	GO:0005524;GO:0005515;GO:0007165;GO:0006954;GO:0006468;GO:0004672;GO:0002755;GO:0007249;GO:0001959;GO:0070498;GO:0032088;GO:0000166;GO:0005634;GO:0005737;GO:0005886;GO:0004674;GO:0035556;GO:0051092;GO:0005829;GO:0010008;GO:0019221;GO:0042803;GO:0046982;GO:0002224;GO:0007254;GO:0000187;GO:0031663;GO:0034162;GO:0043433;GO:0070423;GO:0070555	ATP binding;protein binding;signal transduction;inflammatory response;protein phosphorylation;protein kinase activity;MyD88-dependent toll-like receptor signaling pathway;I-kappaB kinase/NF-kappaB signaling;regulation of cytokine-mediated signaling pathway;interleukin-1-mediated signaling pathway;negative regulation of NF-kappaB transcription factor activity;nucleotide binding;nucleus;cytoplasm;p…	10729.1	0.377706	0.208372	1.81241	0.069923	0.192373
ENSG00000134321	RSAD2	radical S-adenosyl methionine domain containing 2 [Source:HGNC Symbol;Acc:HGNC:30908]	GO:0003824;GO:0051536;GO:0046872;GO:0016020;GO:0005783;GO:0005789;GO:0001650;GO:0005794;GO:0005743;GO:0005739;GO:0005741;GO:0005515;GO:0016032;GO:0051607;GO:0002376;GO:0045087;GO:0051539;GO:0005811;GO:0009615;GO:0045071;GO:0034157;GO:0043621;GO:0060337;GO:0050709;GO:0034165;GO:2000553;GO:0035710;GO:0043367	catalytic activity;iron-sulfur cluster binding;metal ion binding;membrane;endoplasmic reticulum;endoplasmic reticulum membrane;fibrillar center;Golgi apparatus;mitochondrial inner membrane;mitochondrion;mitochondrial outer membrane;protein binding;viral process;defense response to virus;immune system process;innate immune response;4 iron, 4 sulfur cluster binding;lipid droplet;response to virus;n…	49614.5	-0.503832	0.415225	-1.21863	0.222984	0.424187
ENSG00000134326	CMPK2	cytidine/uridine monophosphate kinase 2 [Source:HGNC Symbol;Acc:HGNC:27015]	GO:0050145;GO:0000166;GO:0005524;GO:0016301;GO:0016740;GO:0016310;GO:0005739;GO:0004550;GO:0005737;GO:0006221;GO:0046940;GO:0006165;GO:0009142;GO:0004798;GO:0009041;GO:0006227;GO:0006233;GO:0006235;GO:0004127;GO:0033862;GO:0071222	nucleoside monophosphate kinase activity;nucleotide binding;ATP binding;kinase activity;transferase activity;phosphorylation;mitochondrion;nucleoside diphosphate kinase activity;cytoplasm;pyrimidine nucleotide biosynthetic process;nucleoside monophosphate phosphorylation;nucleoside diphosphate phosphorylation;nucleoside triphosphate biosynthetic process;thymidylate kinase activity;uridylate kinas…	12500.5	-0.421592	0.32255	-1.30853	0.190695	0.38362
ENSG00000134371	CDC73	cell division cycle 73 [Source:HGNC Symbol;Acc:HGNC:16783]	GO:0006368;GO:0016570;GO:0016593;GO:0005634;GO:0007049;GO:0005654;GO:0005829;GO:0016055;GO:0005515;GO:0006378;GO:0030177;GO:0010390;GO:0000122;GO:0016567;GO:0031648;GO:0071222;GO:0008285;GO:0000784;GO:0032968;GO:1904837;GO:0006366;GO:0045638;GO:0050680;GO:0034402;GO:0019827;GO:0033523;GO:2000134;GO:0000993;GO:0048147;GO:0031442;GO:1902808;GO:0001558;GO:0001711;GO:0006357;GO:0043066	transcription elongation from RNA polymerase II promoter;histone modification;Cdc73/Paf1 complex;nucleus;cell cycle;nucleoplasm;cytosol;Wnt signaling pathway;protein binding;mRNA polyadenylation;positive regulation of Wnt signaling pathway;histone monoubiquitination;negative regulation of transcription by RNA polymerase II;protein ubiquitination;protein destabilization;cellular response to lipopo…	4459.41	0.107875	0.086079	1.25323	0.210124	0.408295
ENSG00000134470	IL15RA	interleukin 15 receptor subunit alpha [Source:HGNC Symbol;Acc:HGNC:5978]	GO:0042010;GO:0035723;GO:0016020;GO:0016021;GO:0005634;GO:0005783;GO:0005789;GO:0005794;GO:0005576;GO:0031410;GO:0005615;GO:0000139;GO:0031965;GO:0005515;GO:0009986;GO:0030659;GO:0005886;GO:0019901;GO:0050766;GO:0005768;GO:0004896	interleukin-15 receptor activity;interleukin-15-mediated signaling pathway;membrane;integral component of membrane;nucleus;endoplasmic reticulum;endoplasmic reticulum membrane;Golgi apparatus;extracellular region;cytoplasmic vesicle;extracellular space;Golgi membrane;nuclear membrane;protein binding;cell surface;cytoplasmic vesicle membrane;plasma membrane;protein kinase binding;positive regulati…	8178.44	-0.3652	0.295694	-1.23526	0.216736	0.416448
ENSG00000135114	OASL	2'-5'-oligoadenylate synthetase like [Source:HGNC Symbol;Acc:HGNC:8090]	GO:0005524;GO:0005515;GO:0003723;GO:0006955;GO:0016740;GO:0003725;GO:0051607;GO:0005634;GO:0005737;GO:0016020;GO:0005654;GO:0005829;GO:0003677;GO:0005730;GO:0002376;GO:0045087;GO:0016779;GO:0009615;GO:0045071;GO:0060333;GO:0060337;GO:0046966;GO:0060700;GO:0001730	ATP binding;protein binding;RNA binding;immune response;transferase activity;double-stranded RNA binding;defense response to virus;nucleus;cytoplasm;membrane;nucleoplasm;cytosol;DNA binding;nucleolus;immune system process;innate immune response;nucleotidyltransferase activity;response to virus;negative regulation of viral genome replication;interferon-gamma-mediated signaling pathway;type I inter…	26161.6	0.447957	0.366971	1.22071	0.222197	0.423319
ENSG00000135148	TRAFD1	TRAF-type zinc finger domain containing 1 [Source:HGNC Symbol;Acc:HGNC:24808]	GO:0046872;GO:0005515;GO:0005739;GO:0045824;GO:0007005	metal ion binding;protein binding;mitochondrion;negative regulation of innate immune response;mitochondrion organization	8881.69	0.0713641	0.138587	0.51497	0.606574	0.773387
ENSG00000135164	DMTF1	cyclin D binding myb like transcription factor 1 [Source:HGNC Symbol;Acc:HGNC:14603]	GO:0003677;GO:0005634;GO:0007049;GO:0005654;GO:0005829;GO:0003700;GO:0006357;GO:0000978;GO:0000981;GO:0006355	DNA binding;nucleus;cell cycle;nucleoplasm;cytosol;DNA-binding transcription factor activity;regulation of transcription by RNA polymerase II;RNA polymerase II cis-regulatory region sequence-specific DNA binding;DNA-binding transcription factor activity, RNA polymerase II-specific;regulation of transcription, DNA-templated	4082.53	0.205456	0.0566489	3.62686	0.000286893	0.00308587
ENSG00000135604	STX11	syntaxin 11 [Source:HGNC Symbol;Acc:HGNC:11429]	GO:0016020;GO:0005794;GO:0006886;GO:0016192;GO:0005484;GO:0015031;GO:0005515;GO:0005886;GO:0006887;GO:0006906;GO:0016021;GO:0012505;GO:0031201;GO:0031629;GO:0061025;GO:0000149;GO:0008021;GO:0048278;GO:0042734;GO:0048787	membrane;Golgi apparatus;intracellular protein transport;vesicle-mediated transport;SNAP receptor activity;protein transport;protein binding;plasma membrane;exocytosis;vesicle fusion;integral component of membrane;endomembrane system;SNARE complex;synaptic vesicle fusion to presynaptic active zone membrane;membrane fusion;SNARE binding;synaptic vesicle;vesicle docking;presynaptic membrane;presyna…	11643	0.296795	0.16325	1.81801	0.0690628	0.190647
ENSG00000135655	USP15	ubiquitin specific peptidase 15 [Source:HGNC Symbol;Acc:HGNC:12613]	GO:0003824;GO:0006511;GO:0036459;GO:0016579;GO:0004843;GO:0005634;GO:0005737;GO:0005829;GO:0008233;GO:0008234;GO:0006508;GO:0016787;GO:0005739;GO:0005515;GO:0016032;GO:0042802;GO:0030509;GO:0035616;GO:0071108;GO:0007179;GO:0004197;GO:0035520;GO:0046332;GO:0005160;GO:0061649;GO:1990380;GO:0060389;GO:1900246	catalytic activity;ubiquitin-dependent protein catabolic process;thiol-dependent ubiquitinyl hydrolase activity;protein deubiquitination;thiol-dependent ubiquitin-specific protease activity;nucleus;cytoplasm;cytosol;peptidase activity;cysteine-type peptidase activity;proteolysis;hydrolase activity;mitochondrion;protein binding;viral process;identical protein binding;BMP signaling pathway;histone …	8626.55	0.26352	0.0696991	3.78085	0.000156297	0.00193424
ENSG00000135686	KLHL36	kelch like family member 36 [Source:HGNC Symbol;Acc:HGNC:17844]	GO:0005515;GO:0016567;GO:0008150;GO:0005575;GO:0097602	protein binding;protein ubiquitination;biological_process;cellular_component;cullin family protein binding	3073.72	0.172322	0.0590159	2.91992	0.0035012	0.021203
ENSG00000135720	DYNC1LI2	dynein cytoplasmic 1 light intermediate chain 2 [Source:HGNC Symbol;Acc:HGNC:2966]	GO:0003777;GO:0007018;GO:0005868;GO:0005737;GO:0016020;GO:0000166;GO:0005524;GO:0005856;GO:0003774;GO:0005874;GO:0042802;GO:0000226;GO:0051642;GO:1990090;GO:0000776;GO:0005764;GO:0005770;GO:0005813;GO:0030286;GO:0005829;GO:0019886;GO:0006888;GO:0045504	microtubule motor activity;microtubule-based movement;cytoplasmic dynein complex;cytoplasm;membrane;nucleotide binding;ATP binding;cytoskeleton;motor activity;microtubule;identical protein binding;microtubule cytoskeleton organization;centrosome localization;cellular response to nerve growth factor stimulus;kinetochore;lysosome;late endosome;centrosome;dynein complex;cytosol;antigen processing an…	5991.86	0.0625351	0.0683414	0.91505	0.360165	0.569811
ENSG00000135899	SP110	SP110 nuclear body protein [Source:HGNC Symbol;Acc:HGNC:5401]	GO:0003677;GO:0005634;GO:0005515;GO:0046872;GO:0005654;GO:0016032;GO:0006357;GO:0000981	DNA binding;nucleus;protein binding;metal ion binding;nucleoplasm;viral process;regulation of transcription by RNA polymerase II;DNA-binding transcription factor activity, RNA polymerase II-specific	6438.48	-0.197186	0.171831	-1.14764	0.251118	0.456982
ENSG00000136044	APPL2	adaptor protein, phosphotyrosine interacting with PH domain and leucine zipper 2 [Source:HGNC Symbol;Acc:HGNC:18242]	GO:0005515;GO:0005634;GO:0005737;GO:0016020;GO:0007049;GO:0007165;GO:0005886;GO:0005768;GO:0031410;GO:0042995;GO:0042803;GO:0010008;GO:0045088;GO:0030670;GO:0001726;GO:0031901;GO:0045335;GO:0042802;GO:0035091;GO:0032587;GO:0070062;GO:0006606;GO:0031982;GO:0007179;GO:0051289;GO:0044877;GO:0001786;GO:2000045;GO:0042593;GO:1900016;GO:0032009;GO:0002024;GO:0035729;GO:0050768;GO:0044354;GO:0046325;GO:…	protein binding;nucleus;cytoplasm;membrane;cell cycle;signal transduction;plasma membrane;endosome;cytoplasmic vesicle;cell projection;protein homodimerization activity;endosome membrane;regulation of innate immune response;phagocytic vesicle membrane;ruffle;early endosome membrane;phagocytic vesicle;identical protein binding;phosphatidylinositol binding;ruffle membrane;extracellular exosome;prot…	940.14	-0.0613302	0.149907	-0.4091	0.682466	0.823108
ENSG00000136048	DRAM1	DNA damage regulated autophagy modulator 1 [Source:HGNC Symbol;Acc:HGNC:25645]	GO:0005737;GO:0016020;GO:0016021;GO:0006915;GO:0005765;GO:0005515;GO:0006914;GO:0005764;GO:0010506	cytoplasm;membrane;integral component of membrane;apoptotic process;lysosomal membrane;protein binding;autophagy;lysosome;regulation of autophagy	26658	0.804402	0.16073	5.00456	5.5989e-07	2.4806e-05
ENSG00000136052	SLC41A2	solute carrier family 41 member 2 [Source:HGNC Symbol;Acc:HGNC:31045]	GO:0008324;GO:0006812;GO:0016020;GO:0016021;GO:0005886;GO:0006811;GO:0098655;GO:0005515;GO:0072509;GO:0070838	cation transmembrane transporter activity;cation transport;membrane;integral component of membrane;plasma membrane;ion transport;cation transmembrane transport;protein binding;divalent inorganic cation transmembrane transporter activity;divalent metal ion transport	8311.78	-0.0649378	0.158697	-0.409195	0.682396	0.823108
ENSG00000136147	PHF11	PHD finger protein 11 [Source:HGNC Symbol;Acc:HGNC:17024]	GO:0005634;GO:0046872;GO:0005654;GO:0031965;GO:0005515	nucleus;metal ion binding;nucleoplasm;nuclear membrane;protein binding	4395	0.239304	0.144955	1.65096	0.0987463	0.245266
ENSG00000136444	RSAD1	radical S-adenosyl methionine domain containing 1 [Source:HGNC Symbol;Acc:HGNC:25634]	GO:0005737;GO:0003824;GO:0006779;GO:0051539;GO:0051536;GO:0004109;GO:0046872;GO:0005739;GO:0055114	cytoplasm;catalytic activity;porphyrin-containing compound biosynthetic process;4 iron, 4 sulfur cluster binding;iron-sulfur cluster binding;coproporphyrinogen oxidase activity;metal ion binding;mitochondrion;oxidation-reduction process	1135.27	-0.174773	0.0954472	-1.83109	0.0670871	0.186961
ENSG00000136514	RTP4	receptor transporter protein 4 [Source:HGNC Symbol;Acc:HGNC:23992]	GO:0016020;GO:0016021;GO:0005515;GO:0051607;GO:0005737;GO:0006612;GO:0001580;GO:0031849;GO:0051205	membrane;integral component of membrane;protein binding;defense response to virus;cytoplasm;protein targeting to membrane;detection of chemical stimulus involved in sensory perception of bitter taste;olfactory receptor binding;protein insertion into membrane	738.652	-0.619177	0.196775	-3.15016	0.00163182	0.0118783
ENSG00000136560	TANK	TRAF family member associated NFKB activator [Source:HGNC Symbol;Acc:HGNC:11562]	GO:0007249;GO:0005737;GO:0046872;GO:0005829;GO:0006974;GO:0005515;GO:0006508;GO:0016032;GO:0004843;GO:0032991;GO:0071347;GO:0071356;GO:0031625;GO:0007165;GO:0035666;GO:0043124;GO:0071479;GO:1903003;GO:0035800;GO:2000158	I-kappaB kinase/NF-kappaB signaling;cytoplasm;metal ion binding;cytosol;cellular response to DNA damage stimulus;protein binding;proteolysis;viral process;thiol-dependent ubiquitin-specific protease activity;protein-containing complex;cellular response to interleukin-1;cellular response to tumor necrosis factor;ubiquitin protein ligase binding;signal transduction;TRIF-dependent toll-like receptor…	7470.29	0.0434413	0.0998857	0.434903	0.663633	0.811832
ENSG00000136643	RPS6KC1	ribosomal protein S6 kinase C1 [Source:HGNC Symbol;Acc:HGNC:10439]	GO:0005524;GO:0006468;GO:0004672;GO:0035091;GO:0005737;GO:0016020;GO:0000166;GO:0004674;GO:0016301;GO:0016740;GO:0016310;GO:0005768;GO:0005515;GO:0005769;GO:0008289;GO:0007165	ATP binding;protein phosphorylation;protein kinase activity;phosphatidylinositol binding;cytoplasm;membrane;nucleotide binding;protein serine/threonine kinase activity;kinase activity;transferase activity;phosphorylation;endosome;protein binding;early endosome;lipid binding;signal transduction	3397.39	0.135442	0.114015	1.18797	0.234844	0.437918
ENSG00000136758	YME1L1	YME1 like 1 ATPase [Source:HGNC Symbol;Acc:HGNC:12843]	GO:0005524;GO:0016020;GO:0006508;GO:0004222;GO:0016021;GO:0046872;GO:0000166;GO:0043066;GO:0008233;GO:0016787;GO:0005739;GO:0005743;GO:0016604;GO:0008237;GO:0005515;GO:0034214;GO:0007005;GO:0004176;GO:0006515;GO:0008283;GO:0035694;GO:0006851;GO:0034982	ATP binding;membrane;proteolysis;metalloendopeptidase activity;integral component of membrane;metal ion binding;nucleotide binding;negative regulation of apoptotic process;peptidase activity;hydrolase activity;mitochondrion;mitochondrial inner membrane;nuclear body;metallopeptidase activity;protein binding;protein hexamerization;mitochondrion organization;ATP-dependent peptidase activity;protein …	13548.2	0.00307013	0.0790398	0.0388463	0.969013	0.9845
ENSG00000136816	TOR1B	torsin family 1 member B [Source:HGNC Symbol;Acc:HGNC:11995]	GO:0005524;GO:0005783;GO:0007029;GO:0051085;GO:0005634;GO:0016020;GO:0000166;GO:0016787;GO:0005788;GO:0031965;GO:0016887;GO:0005515;GO:0070062;GO:0005635;GO:0019894;GO:0042802;GO:0034504;GO:0071763;GO:0006986;GO:0005737	ATP binding;endoplasmic reticulum;endoplasmic reticulum organization;chaperone cofactor-dependent protein refolding;nucleus;membrane;nucleotide binding;hydrolase activity;endoplasmic reticulum lumen;nuclear membrane;ATPase activity;protein binding;extracellular exosome;nuclear envelope;kinesin binding;identical protein binding;protein localization to nucleus;nuclear membrane organization;response…	7117.84	0.483506	0.112686	4.29093	1.77928e-05	0.000362749
ENSG00000136874	STX17	syntaxin 17 [Source:HGNC Symbol;Acc:HGNC:11432]	GO:0016020;GO:0016192;GO:0006888;GO:0000149;GO:0097111;GO:0097352;GO:0005737;GO:0016021;GO:0006886;GO:0005783;GO:0005789;GO:0005739;GO:0005829;GO:0012507;GO:0031410;GO:0005515;GO:0006914;GO:0000421;GO:0033116;GO:0005886;GO:0030897;GO:0005484;GO:0006887;GO:0006906;GO:0012505;GO:0005776;GO:0031201;GO:0019903;GO:0030868;GO:0048278;GO:0007030;GO:0005793;GO:0044233;GO:0030134;GO:0034497;GO:0016240;GO:…	membrane;vesicle-mediated transport;endoplasmic reticulum to Golgi vesicle-mediated transport;SNARE binding;endoplasmic reticulum-Golgi intermediate compartment organization;autophagosome maturation;cytoplasm;integral component of membrane;intracellular protein transport;endoplasmic reticulum;endoplasmic reticulum membrane;mitochondrion;cytosol;ER to Golgi transport vesicle membrane;cytoplasmic v…	1769.06	-0.095873	0.111162	-0.862422	0.388455	0.597672
ENSG00000137200	CMTR1	cap methyltransferase 1 [Source:HGNC Symbol;Acc:HGNC:21077]	GO:0003676;GO:0008168;GO:0032259;GO:0005654;GO:0005829;GO:0080009;GO:0004483;GO:0006370;GO:0005515;GO:0006397;GO:0005634;GO:0016740;GO:0005737;GO:0097309	nucleic acid binding;methyltransferase activity;methylation;nucleoplasm;cytosol;mRNA methylation;mRNA (nucleoside-2'-O-)-methyltransferase activity;7-methylguanosine mRNA capping;protein binding;mRNA processing;nucleus;transferase activity;cytoplasm;cap1 mRNA methylation	7315.3	0.0824852	0.104445	0.78982	0.429633	0.635588
ENSG00000137216	TMEM63B	transmembrane protein 63B [Source:HGNC Symbol;Acc:HGNC:17735]	GO:0016020;GO:0016021;GO:0005886;GO:0006811;GO:0034220;GO:0098655;GO:0015629;GO:0005227;GO:0008381;GO:1990760	membrane;integral component of membrane;plasma membrane;ion transport;ion transmembrane transport;cation transmembrane transport;actin cytoskeleton;calcium activated cation channel activity;mechanosensitive ion channel activity;osmolarity-sensing cation channel activity	6423.8	-0.30135	0.197334	-1.52712	0.12673	0.29199
ENSG00000137265	IRF4	interferon regulatory factor 4 [Source:HGNC Symbol;Acc:HGNC:6119]	GO:0006355;GO:0005515;GO:0003700;GO:0044212;GO:0005634;GO:0016020;GO:0005654;GO:0005829;GO:0003677;GO:0045893;GO:0043565;GO:0000976;GO:0000981;GO:0000790;GO:0000978;GO:1990837;GO:0032733;GO:0001228;GO:0045944;GO:0032736;GO:0032753;GO:0008134;GO:0019221;GO:0042110;GO:0120162;GO:0060333;GO:0060337;GO:0002376;GO:0032743;GO:0042832;GO:0072540;GO:0034122;GO:0043011;GO:0043388;GO:0043966;GO:0043967;GO:…	regulation of transcription, DNA-templated;protein binding;DNA-binding transcription factor activity;transcription regulatory region DNA binding;nucleus;membrane;nucleoplasm;cytosol;DNA binding;positive regulation of transcription, DNA-templated;sequence-specific DNA binding;transcription regulatory region sequence-specific DNA binding;DNA-binding transcription factor activity, RNA polymerase II-…	1013.36	-1.00743	0.336175	-3.00448	0.00266037	0.0171675
ENSG00000137275	RIPK1	receptor interacting serine/threonine kinase 1 [Source:HGNC Symbol;Acc:HGNC:10019]	GO:0005524;GO:0005515;GO:0007165;GO:0006468;GO:0004672;GO:0043065;GO:0045944;GO:1905206;GO:0010940;GO:0070301;GO:0005737;GO:0016020;GO:0000166;GO:0004674;GO:0016301;GO:0016740;GO:0016310;GO:0043066;GO:0005829;GO:0005886;GO:0006915;GO:0005123;GO:0042803;GO:0044877;GO:0008219;GO:0010942;GO:0012501;GO:0036289;GO:0042327;GO:0043123;GO:0043410;GO:0046330;GO:0046777;GO:0050729;GO:0051092;GO:0060044;GO:…	ATP binding;protein binding;signal transduction;protein phosphorylation;protein kinase activity;positive regulation of apoptotic process;positive regulation of transcription by RNA polymerase II;positive regulation of hydrogen peroxide-induced cell death;positive regulation of necrotic cell death;cellular response to hydrogen peroxide;cytoplasm;membrane;nucleotide binding;protein serine/threonine…	6001.55	0.294143	0.102829	2.86055	0.00422911	0.0246224
ENSG00000137331	IER3	immediate early response 3 [Source:HGNC Symbol;Acc:HGNC:5392]	GO:0043066;GO:0016020;GO:0016021;GO:0005515;GO:0005634;GO:0005829;GO:0009653;GO:0006915;GO:0014066;GO:2001020	negative regulation of apoptotic process;membrane;integral component of membrane;protein binding;nucleus;cytosol;anatomical structure morphogenesis;apoptotic process;regulation of phosphatidylinositol 3-kinase signaling;regulation of response to DNA damage stimulus	45820.9	0.3759	0.257778	1.45792	0.144864	0.318977
ENSG00000137409	MTCH1	mitochondrial carrier 1 [Source:HGNC Symbol;Acc:HGNC:17586]	GO:0016020;GO:0016021;GO:0005743;GO:0006915;GO:0005739;GO:0005515;GO:0043065;GO:0006919;GO:0009966;GO:0045161	membrane;integral component of membrane;mitochondrial inner membrane;apoptotic process;mitochondrion;protein binding;positive regulation of apoptotic process;activation of cysteine-type endopeptidase activity involved in apoptotic process;regulation of signal transduction;neuronal ion channel clustering	11673.9	0.159257	0.0722584	2.204	0.0275241	0.100123
ENSG00000137628	DDX60	DExD/H-box helicase 60 [Source:HGNC Symbol;Acc:HGNC:25942]	GO:0005524;GO:0003676;GO:0003723;GO:0005737;GO:0000166;GO:0005829;GO:0016787;GO:0045111;GO:0005515;GO:0003724;GO:0004386;GO:0051607;GO:0002376;GO:0045087;GO:0009615;GO:0003690;GO:0003725;GO:1900245;GO:1900246;GO:0003727	ATP binding;nucleic acid binding;RNA binding;cytoplasm;nucleotide binding;cytosol;hydrolase activity;intermediate filament cytoskeleton;protein binding;RNA helicase activity;helicase activity;defense response to virus;immune system process;innate immune response;response to virus;double-stranded DNA binding;double-stranded RNA binding;positive regulation of MDA-5 signaling pathway;positive regula…	9160.66	-0.546041	0.16131	-3.38548	0.000710542	0.00628525
ENSG00000137767	SQOR	sulfide quinone oxidoreductase [Source:HGNC Symbol;Acc:HGNC:20390]	GO:0055114;GO:0016491;GO:0005739;GO:0048038;GO:0070224;GO:0071949;GO:0070221;GO:0005743;GO:0070813	oxidation-reduction process;oxidoreductase activity;mitochondrion;quinone binding;sulfide:quinone oxidoreductase activity;FAD binding;sulfide oxidation, using sulfide:quinone oxidoreductase;mitochondrial inner membrane;hydrogen sulfide metabolic process	11171	0.0663489	0.111211	0.596605	0.550771	0.732622
ENSG00000137947	GTF2B	general transcription factor IIB [Source:HGNC Symbol;Acc:HGNC:4648]	GO:0006355;GO:0070897;GO:0017025;GO:0005634;GO:0046872;GO:0016740;GO:0005654;GO:0008270;GO:0003677;GO:0016746;GO:0005694;GO:0005515;GO:0016032;GO:0016604;GO:0004402;GO:0006352;GO:0006367;GO:0008134;GO:0051123;GO:0006366;GO:0016573;GO:0042795;GO:0006473;GO:1990841;GO:0060261;GO:0032993;GO:0000979;GO:0046966;GO:0000993;GO:1904798;GO:0097550;GO:0043923;GO:0016251;GO:0005669;GO:0016407;GO:0001046;GO:…	regulation of transcription, DNA-templated;transcription preinitiation complex assembly;TBP-class protein binding;nucleus;metal ion binding;transferase activity;nucleoplasm;zinc ion binding;DNA binding;transferase activity, transferring acyl groups;chromosome;protein binding;viral process;nuclear body;histone acetyltransferase activity;DNA-templated transcription, initiation;transcription initiat…	3709.56	0.430829	0.109541	3.9331	8.38568e-05	0.00120538
ENSG00000137959	IFI44L	interferon induced protein 44 like [Source:HGNC Symbol;Acc:HGNC:17817]	GO:0005737;GO:0005525;GO:0051607;GO:0006955;GO:0003674;GO:0005575	cytoplasm;GTP binding;defense response to virus;immune response;molecular_function;cellular_component	9874.25	-0.144037	0.496495	-0.291365	0.770772	0.878176
ENSG00000137965	IFI44	interferon induced protein 44 [Source:HGNC Symbol;Acc:HGNC:16938]	GO:0005737;GO:0005515;GO:0006955;GO:0009615;GO:0009617	cytoplasm;protein binding;immune response;response to virus;response to bacterium	11171.3	0.133079	0.256035	0.520011	0.603056	0.770051
ENSG00000138018	SELENOI	selenoprotein I [Source:HGNC Symbol;Acc:HGNC:29361]	GO:0016020;GO:0016780;GO:0008654;GO:0016021;GO:0016740;GO:0046872;GO:0006629;GO:0006646;GO:0005794;GO:0005789;GO:0004307	membrane;phosphotransferase activity, for other substituted phosphate groups;phospholipid biosynthetic process;integral component of membrane;transferase activity;metal ion binding;lipid metabolic process;phosphatidylethanolamine biosynthetic process;Golgi apparatus;endoplasmic reticulum membrane;ethanolaminephosphotransferase activity	3000.65	-0.332809	0.093737	-3.55044	0.000384593	0.00389423
ENSG00000138035	PNPT1	polyribonucleotide nucleotidyltransferase 1 [Source:HGNC Symbol;Acc:HGNC:23166]	GO:0003723;GO:0006396;GO:0003676;GO:0006402;GO:0004654;GO:0006397;GO:0005737;GO:0016020;GO:0016740;GO:0005829;GO:0016787;GO:0005739;GO:0005759;GO:0090305;GO:0004518;GO:0005515;GO:0005758;GO:0004527;GO:0016779;GO:0000175;GO:0090503;GO:0051260;GO:0035458;GO:0006401;GO:0034599;GO:0061014;GO:2000772;GO:0045926;GO:0008266;GO:0035198;GO:0070207;GO:0071850;GO:0043631;GO:0034046;GO:0000962;GO:0070584;GO:…	RNA binding;RNA processing;nucleic acid binding;mRNA catabolic process;polyribonucleotide nucleotidyltransferase activity;mRNA processing;cytoplasm;membrane;transferase activity;cytosol;hydrolase activity;mitochondrion;mitochondrial matrix;nucleic acid phosphodiester bond hydrolysis;nuclease activity;protein binding;mitochondrial intermembrane space;exonuclease activity;nucleotidyltransferase act…	7505.13	-0.0709648	0.163881	-0.433028	0.664995	0.812983
ENSG00000138166	DUSP5	dual specificity phosphatase 5 [Source:HGNC Symbol;Acc:HGNC:3071]	GO:0004725;GO:0006470;GO:0008138;GO:0016311;GO:0017017;GO:0005634;GO:0016787;GO:0004721;GO:0005515;GO:0016791;GO:0005737;GO:0005654;GO:0000165;GO:0035335;GO:0051019;GO:0035970;GO:0000187;GO:0008330;GO:0000188;GO:0001706	protein tyrosine phosphatase activity;protein dephosphorylation;protein tyrosine/serine/threonine phosphatase activity;dephosphorylation;MAP kinase tyrosine/serine/threonine phosphatase activity;nucleus;hydrolase activity;phosphoprotein phosphatase activity;protein binding;phosphatase activity;cytoplasm;nucleoplasm;MAPK cascade;peptidyl-tyrosine dephosphorylation;mitogen-activated protein kinase …	12391.7	-1.02156	0.309098	-3.30581	0.000947016	0.00780059
ENSG00000138378	STAT4	signal transducer and activator of transcription 4 [Source:HGNC Symbol;Acc:HGNC:11365]	GO:0003677;GO:0006355;GO:0005634;GO:0007165;GO:0003700;GO:0019221;GO:0045944;GO:0005737;GO:0005515;GO:0042802;GO:0005829;GO:0000978;GO:0000981;GO:0000790;GO:0005654;GO:0006952;GO:0001228;GO:0042127;GO:0035722;GO:0007259;GO:0038155;GO:0070757;GO:0043434;GO:0038114	DNA binding;regulation of transcription, DNA-templated;nucleus;signal transduction;DNA-binding transcription factor activity;cytokine-mediated signaling pathway;positive regulation of transcription by RNA polymerase II;cytoplasm;protein binding;identical protein binding;cytosol;RNA polymerase II cis-regulatory region sequence-specific DNA binding;DNA-binding transcription factor activity, RNA pol…	10497.1	1.00402	0.263708	3.80682	0.000140764	0.00179408
ENSG00000138385	SSB	small RNA binding exonuclease protection factor La [Source:HGNC Symbol;Acc:HGNC:11316]	GO:0003676;GO:0005634;GO:0003723;GO:0006396;GO:1990904;GO:0005515;GO:0000784;GO:0075522;GO:1903608;GO:0005737;GO:1990825;GO:0000049;GO:0003729;GO:0008266;GO:0001682;GO:0006400;GO:0006409;GO:0008033;GO:0008334;GO:0042780;GO:0071045	nucleic acid binding;nucleus;RNA binding;RNA processing;ribonucleoprotein complex;protein binding;nuclear chromosome, telomeric region;IRES-dependent viral translational initiation;protein localization to cytoplasmic stress granule;cytoplasm;sequence-specific mRNA binding;tRNA binding;mRNA binding;poly(U) RNA binding;tRNA 5'-leader removal;tRNA modification;tRNA export from nucleus;tRNA processin…	8789.75	0.146491	0.0858861	1.70568	0.0880676	0.226095
ENSG00000138442	WDR12	WD repeat domain 12 [Source:HGNC Symbol;Acc:HGNC:14098]	GO:0005515;GO:0042254;GO:0005634;GO:0005730;GO:0005654;GO:0006364;GO:0030687;GO:0051726;GO:0043021;GO:0000463;GO:0000466;GO:0042273;GO:0070545;GO:0007219	protein binding;ribosome biogenesis;nucleus;nucleolus;nucleoplasm;rRNA processing;preribosome, large subunit precursor;regulation of cell cycle;ribonucleoprotein complex binding;maturation of LSU-rRNA from tricistronic rRNA transcript (SSU-rRNA, 5.8S rRNA, LSU-rRNA);maturation of 5.8S rRNA from tricistronic rRNA transcript (SSU-rRNA, 5.8S rRNA, LSU-rRNA);ribosomal large subunit biogenesis;PeBoW c…	910.576	-0.337671	0.0850414	-3.97054	7.17087e-05	0.00108166
ENSG00000138496	PARP9	poly(ADP-ribose) polymerase family member 9 [Source:HGNC Symbol;Acc:HGNC:24118]	GO:0003950;GO:0005634;GO:0005737;GO:0016020;GO:0016740;GO:0005654;GO:0005829;GO:0005739;GO:0006281;GO:0006974;GO:0051607;GO:0002376;GO:0045087;GO:0006302;GO:0045893;GO:0005515;GO:0004857;GO:0000122;GO:0003714;GO:0060335;GO:0016477;GO:0032991;GO:2001034;GO:0019899;GO:0010629;GO:0042393;GO:0044389;GO:0002230;GO:0043086;GO:0010608;GO:0042531;GO:0090734;GO:1900182;GO:1990404;GO:0006471;GO:0034356;GO:…	NAD+ ADP-ribosyltransferase activity;nucleus;cytoplasm;membrane;transferase activity;nucleoplasm;cytosol;mitochondrion;DNA repair;cellular response to DNA damage stimulus;defense response to virus;immune system process;innate immune response;double-strand break repair;positive regulation of transcription, DNA-templated;protein binding;enzyme inhibitor activity;negative regulation of transcription…	10185.6	-0.276924	0.205823	-1.34563	0.178422	0.36701
ENSG00000138594	TMOD3	tropomodulin 3 [Source:HGNC Symbol;Acc:HGNC:11873]	GO:0005523;GO:0051694;GO:0030036;GO:0048821;GO:0005737;GO:0005856;GO:0003779;GO:0007015;GO:0030016;GO:0098641;GO:0098609;GO:0005912;GO:0006936;GO:0030239;GO:0005865;GO:1901992	tropomyosin binding;pointed-end actin filament capping;actin cytoskeleton organization;erythrocyte development;cytoplasm;cytoskeleton;actin binding;actin filament organization;myofibril;cadherin binding involved in cell-cell adhesion;cell-cell adhesion;adherens junction;muscle contraction;myofibril assembly;striated muscle thin filament;positive regulation of mitotic cell cycle phase transition	6595.36	0.169225	0.079818	2.12013	0.0339948	0.116054
ENSG00000138640	FAM13A	family with sequence similarity 13 member A [Source:HGNC Symbol;Acc:HGNC:19367]	GO:0007165;GO:0043547;GO:0005096;GO:0005829;GO:0051056	signal transduction;positive regulation of GTPase activity;GTPase activator activity;cytosol;regulation of small GTPase mediated signal transduction	600.386	-1.09772	0.204571	-5.36549	8.07277e-08	5.73755e-06
ENSG00000138642	HERC6	HECT and RLD domain containing E3 ubiquitin protein ligase family member 6 [Source:HGNC Symbol;Acc:HGNC:26072]	GO:0004842;GO:0005737;GO:0016740;GO:0005654;GO:0005829;GO:0016567;GO:0000209;GO:0002244;GO:0009617	ubiquitin-protein transferase activity;cytoplasm;transferase activity;nucleoplasm;cytosol;protein ubiquitination;protein polyubiquitination;hematopoietic progenitor cell differentiation;response to bacterium	7867.96	-0.480527	0.198666	-2.41965	0.0155355	0.0660427
ENSG00000138646	HERC5	HECT and RLD domain containing E3 ubiquitin protein ligase 5 [Source:HGNC Symbol;Acc:HGNC:24368]	GO:0004842;GO:0003723;GO:0005737;GO:0016740;GO:0005515;GO:0048471;GO:0051607;GO:0002376;GO:0045087;GO:0005829;GO:0000209;GO:0016567;GO:0042296;GO:0032020;GO:0032480;GO:0061630;GO:0000079;GO:0050688	ubiquitin-protein transferase activity;RNA binding;cytoplasm;transferase activity;protein binding;perinuclear region of cytoplasm;defense response to virus;immune system process;innate immune response;cytosol;protein polyubiquitination;protein ubiquitination;ISG15 transferase activity;ISG15-protein conjugation;negative regulation of type I interferon production;ubiquitin protein ligase activity;r…	22184.8	-0.040154	0.24643	-0.162866	0.870624	0.935638
ENSG00000139350	NEDD1	NEDD1 gamma-tubulin ring complex targeting factor [Source:HGNC Symbol;Acc:HGNC:7723]	GO:0005515;GO:0005737;GO:0007049;GO:0005654;GO:0005856;GO:0005886;GO:0051301;GO:0005813;GO:0005815;GO:0036064;GO:0005829;GO:0000922;GO:0000086;GO:0010389;GO:0097711;GO:0005814;GO:0071539;GO:0000242;GO:0045177	protein binding;cytoplasm;cell cycle;nucleoplasm;cytoskeleton;plasma membrane;cell division;centrosome;microtubule organizing center;ciliary basal body;cytosol;spindle pole;G2/M transition of mitotic cell cycle;regulation of G2/M transition of mitotic cell cycle;ciliary basal body-plasma membrane docking;centriole;protein localization to centrosome;pericentriolar material;apical part of cell	1498.06	0.120545	0.114478	1.05312	0.292284	0.502591
ENSG00000139546	TARBP2	TARBP2 subunit of RISC loading complex [Source:HGNC Symbol;Acc:HGNC:11569]	GO:0003723;GO:0003725;GO:0035197;GO:0070883;GO:0046782;GO:0090065;GO:1903798;GO:0070578;GO:0005634;GO:0005737;GO:0005654;GO:0006417;GO:0042803;GO:0005515;GO:0048471;GO:0031047;GO:0016604;GO:0042802;GO:0016442;GO:0005829;GO:0035087;GO:0019899;GO:0006469;GO:0047485;GO:0045070;GO:0010586;GO:0030422;GO:0031054;GO:0035196;GO:0035198;GO:0030423;GO:0036002;GO:0007286;GO:0007338;GO:0035264;GO:0035280;GO:…	RNA binding;double-stranded RNA binding;siRNA binding;pre-miRNA binding;regulation of viral transcription;regulation of production of siRNA involved in RNA interference;regulation of production of miRNAs involved in gene silencing by miRNA;RISC-loading complex;nucleus;cytoplasm;nucleoplasm;regulation of translation;protein homodimerization activity;protein binding;perinuclear region of cytoplasm;…	809.625	-0.178199	0.0888041	-2.00665	0.0447873	0.141234
ENSG00000139921	TMX1	thioredoxin related transmembrane protein 1 [Source:HGNC Symbol;Acc:HGNC:15487]	GO:0045454;GO:0016020;GO:0016021;GO:0005783;GO:0005789;GO:0055114;GO:0005515;GO:0034976;GO:0015036	cell redox homeostasis;membrane;integral component of membrane;endoplasmic reticulum;endoplasmic reticulum membrane;oxidation-reduction process;protein binding;response to endoplasmic reticulum stress;disulfide oxidoreductase activity	5100.58	0.0509559	0.0741182	0.687516	0.491757	0.687554
ENSG00000140464	PML	promyelocytic leukemia [Source:HGNC Symbol;Acc:HGNC:9113]	GO:0008270;GO:0008285;GO:0005634;GO:0005737;GO:0016020;GO:0046872;GO:0005783;GO:0005789;GO:0005768;GO:0006915;GO:0003677;GO:0005829;GO:0016567;GO:0005730;GO:0005515;GO:0016032;GO:0051607;GO:0002376;GO:0045087;GO:0048511;GO:0016605;GO:0031901;GO:0032922;GO:0043161;GO:0005654;GO:0004842;GO:0045893;GO:0000784;GO:0001666;GO:0000785;GO:0016525;GO:0031625;GO:0006355;GO:0008630;GO:0042803;GO:0030308;GO:…	zinc ion binding;negative regulation of cell population proliferation;nucleus;cytoplasm;membrane;metal ion binding;endoplasmic reticulum;endoplasmic reticulum membrane;endosome;apoptotic process;DNA binding;cytosol;protein ubiquitination;nucleolus;protein binding;viral process;defense response to virus;immune system process;innate immune response;rhythmic process;PML body;early endosome membrane;…	19467.9	-0.0380237	0.17804	-0.213567	0.830885	0.912217
ENSG00000140511	HAPLN3	hyaluronan and proteoglycan link protein 3 [Source:HGNC Symbol;Acc:HGNC:21446]	GO:0007155;GO:0005540;GO:0005576;GO:0005615;GO:0031012;GO:0007417;GO:0001501	cell adhesion;hyaluronic acid binding;extracellular region;extracellular space;extracellular matrix;central nervous system development;skeletal system development	3095.55	0.52335	0.331632	1.58105	0.113867	0.271345
ENSG00000141510	TP53	tumor protein p53 [Source:HGNC Symbol;Acc:HGNC:11998]	GO:0003677;GO:0006355;GO:0005634;GO:0005515;GO:0003700;GO:0044212;GO:0006915;GO:0005737;GO:0046872;GO:0007049;GO:0005783;GO:0005654;GO:0005759;GO:0031965;GO:0012501;GO:0048511;GO:0016605;GO:0005815;GO:0000976;GO:0016020;GO:0016021;GO:0051262;GO:0010628;GO:0008285;GO:0045944;GO:0045899;GO:0005524;GO:0005856;GO:0008270;GO:0005739;GO:0005829;GO:0005730;GO:0006974;GO:0016032;GO:0042802;GO:0006289;GO:…	DNA binding;regulation of transcription, DNA-templated;nucleus;protein binding;DNA-binding transcription factor activity;transcription regulatory region DNA binding;apoptotic process;cytoplasm;metal ion binding;cell cycle;endoplasmic reticulum;nucleoplasm;mitochondrial matrix;nuclear membrane;programmed cell death;rhythmic process;PML body;microtubule organizing center;transcription regulatory re…	1657.05	0.0770536	0.163078	0.472448	0.636607	0.793685
ENSG00000141682	PMAIP1	phorbol-12-myristate-13-acetate-induced protein 1 [Source:HGNC Symbol;Acc:HGNC:9108]	GO:0006915;GO:0006919;GO:0006974;GO:0001836;GO:0005634;GO:0005739;GO:0005829;GO:0005515;GO:0043065;GO:0090200;GO:0042981;GO:2001244;GO:0005741;GO:0043280;GO:0097193;GO:0071456;GO:1900740;GO:0051607;GO:0042149;GO:0072332;GO:0072593;GO:0043517;GO:0001844;GO:1902237;GO:0043029;GO:0010917;GO:1902043;GO:0010498;GO:0046902;GO:0010907;GO:0043331	apoptotic process;activation of cysteine-type endopeptidase activity involved in apoptotic process;cellular response to DNA damage stimulus;release of cytochrome c from mitochondria;nucleus;mitochondrion;cytosol;protein binding;positive regulation of apoptotic process;positive regulation of release of cytochrome c from mitochondria;regulation of apoptotic process;positive regulation of intrinsic …	5880.53	-0.200436	0.276353	-0.72518	0.468342	0.669447
ENSG00000141858	SAMD1	sterile alpha motif domain containing 1 [Source:HGNC Symbol;Acc:HGNC:17958]	GO:0005515	protein binding	1446.04	0.0783141	0.0970013	0.807327	0.419478	0.626874
ENSG00000142961	MOB3C	MOB kinase activator 3C [Source:HGNC Symbol;Acc:HGNC:29800]	GO:0046872;GO:0005515	metal ion binding;protein binding	5058.06	-0.20398	0.127349	-1.60174	0.109214	0.263662
ENSG00000143398	PIP5K1A	phosphatidylinositol-4-phosphate 5-kinase type 1 alpha [Source:HGNC Symbol;Acc:HGNC:8994]	GO:0016307;GO:0046488;GO:0005634;GO:0005737;GO:0016607;GO:0016020;GO:0000166;GO:0005524;GO:0016301;GO:0016740;GO:0016310;GO:0005654;GO:0005829;GO:0005886;GO:0005925;GO:0042995;GO:0005515;GO:0008654;GO:0001726;GO:0030027;GO:0046854;GO:0032587;GO:0006909;GO:0016477;GO:0090630;GO:0007165;GO:0048041;GO:0006661;GO:0060326;GO:0072659;GO:0030216;GO:0016308;GO:0014066;GO:0031532;GO:0019900;GO:0005847;GO:…	phosphatidylinositol phosphate kinase activity;phosphatidylinositol metabolic process;nucleus;cytoplasm;nuclear speck;membrane;nucleotide binding;ATP binding;kinase activity;transferase activity;phosphorylation;nucleoplasm;cytosol;plasma membrane;focal adhesion;cell projection;protein binding;phospholipid biosynthetic process;ruffle;lamellipodium;phosphatidylinositol phosphorylation;ruffle membra…	4230.9	0.348015	0.0963081	3.61354	0.000302046	0.00321842
ENSG00000144021	CIAO1	cytosolic iron-sulfur assembly component 1 [Source:HGNC Symbol;Acc:HGNC:14280]	GO:0005515;GO:0016226;GO:0097361;GO:0005737;GO:0007059;GO:0097428;GO:0006357;GO:0008284;GO:0071817	protein binding;iron-sulfur cluster assembly;CIA complex;cytoplasm;chromosome segregation;protein maturation by iron-sulfur cluster transfer;regulation of transcription by RNA polymerase II;positive regulation of cell population proliferation;MMXD complex	4133.46	-0.185457	0.0691243	-2.68295	0.00729765	0.0375033
ENSG00000144655	CSRNP1	cysteine and serine rich nuclear protein 1 [Source:HGNC Symbol;Acc:HGNC:14300]	GO:0005634;GO:0006915;GO:0003677;GO:0003700;GO:0005515;GO:0001228;GO:0043565;GO:0006355;GO:0009791;GO:0045944;GO:0048008;GO:0048705;GO:0060021;GO:0060325;GO:0000981;GO:0000790;GO:0003674	nucleus;apoptotic process;DNA binding;DNA-binding transcription factor activity;protein binding;DNA-binding transcription activator activity, RNA polymerase II-specific;sequence-specific DNA binding;regulation of transcription, DNA-templated;post-embryonic development;positive regulation of transcription by RNA polymerase II;platelet-derived growth factor receptor signaling pathway;skeletal syste…	8295.9	0.0543903	0.270827	0.200839	0.840824	0.918009
ENSG00000145016	RUBCN	rubicon autophagy regulator [Source:HGNC Symbol;Acc:HGNC:28991]	GO:0043231;GO:0005654;GO:0005829;GO:0005768;GO:0005770;GO:0005515;GO:0006914;GO:0005764;GO:0002376;GO:0005769;GO:0006897;GO:0005794;GO:0006909;GO:0010507;GO:1901981;GO:0045806;GO:1901097;GO:0043553;GO:0071985	intracellular membrane-bounded organelle;nucleoplasm;cytosol;endosome;late endosome;protein binding;autophagy;lysosome;immune system process;early endosome;endocytosis;Golgi apparatus;phagocytosis;negative regulation of autophagy;phosphatidylinositol phosphate binding;negative regulation of endocytosis;negative regulation of autophagosome maturation;negative regulation of phosphatidylinositol 3-k…	9077.51	0.253213	0.101079	2.50525	0.0122365	0.0553522
ENSG00000145391	SETD7	SET domain containing 7, histone lysine methyltransferase [Source:HGNC Symbol;Acc:HGNC:30412]	GO:0006355;GO:0005694;GO:0018024;GO:0034968;GO:0005634;GO:0008168;GO:0032259;GO:0006325;GO:0005515;GO:0016740;GO:0005730;GO:0016279;GO:0005654;GO:0018026;GO:0018027;GO:0002039;GO:0006974;GO:0003682;GO:0018022;GO:0045471;GO:0045893;GO:0051570;GO:0070828	regulation of transcription, DNA-templated;chromosome;histone-lysine N-methyltransferase activity;histone lysine methylation;nucleus;methyltransferase activity;methylation;chromatin organization;protein binding;transferase activity;nucleolus;protein-lysine N-methyltransferase activity;nucleoplasm;peptidyl-lysine monomethylation;peptidyl-lysine dimethylation;p53 binding;cellular response to DNA da…	2507.9	-0.0566921	0.14201	-0.399214	0.689736	0.827465
ENSG00000145901	TNIP1	TNFAIP3 interacting protein 1 [Source:HGNC Symbol;Acc:HGNC:16903]	GO:0002755;GO:0050727;GO:0070373;GO:0043124;GO:0005634;GO:0005737;GO:0005654;GO:0005829;GO:0005515;GO:0006954;GO:0042802;GO:0045944;GO:0016579;GO:0045071;GO:0050729;GO:0006412;GO:0006952;GO:0051019;GO:0009101;GO:0007159;GO:0031593;GO:0085032;GO:1903003	MyD88-dependent toll-like receptor signaling pathway;regulation of inflammatory response;negative regulation of ERK1 and ERK2 cascade;negative regulation of I-kappaB kinase/NF-kappaB signaling;nucleus;cytoplasm;nucleoplasm;cytosol;protein binding;inflammatory response;identical protein binding;positive regulation of transcription by RNA polymerase II;protein deubiquitination;negative regulation o…	81445.5	0.52449	0.205986	2.5461	0.0108933	0.0505266
ENSG00000146094	DOK3	docking protein 3 [Source:HGNC Symbol;Acc:HGNC:24583]	GO:0005737;GO:0016020;GO:0005886;GO:0005515;GO:0043312;GO:0030667;GO:0101003;GO:0007265	cytoplasm;membrane;plasma membrane;protein binding;neutrophil degranulation;secretory granule membrane;ficolin-1-rich granule membrane;Ras protein signal transduction	6887.79	0.109651	0.24296	0.45126	0.651802	0.804397
ENSG00000146192	FGD2	FYVE, RhoGEF and PH domain containing 2 [Source:HGNC Symbol;Acc:HGNC:3664]	GO:0046872;GO:0005085;GO:0005634;GO:0005737;GO:0016020;GO:0005886;GO:0005856;GO:0005794;GO:0005768;GO:0042995;GO:0005515;GO:0005769;GO:0001726;GO:0031901;GO:0030027;GO:0005089;GO:0032587;GO:0030036;GO:0005829;GO:0007010;GO:0051056;GO:0007186;GO:0046847;GO:0008360;GO:0043087;GO:0043065;GO:0031267;GO:1901981;GO:0043507	metal ion binding;guanyl-nucleotide exchange factor activity;nucleus;cytoplasm;membrane;plasma membrane;cytoskeleton;Golgi apparatus;endosome;cell projection;protein binding;early endosome;ruffle;early endosome membrane;lamellipodium;Rho guanyl-nucleotide exchange factor activity;ruffle membrane;actin cytoskeleton organization;cytosol;cytoskeleton organization;regulation of small GTPase mediated …	9287.84	0.422111	0.163536	2.58154	0.00983606	0.046839
ENSG00000146376	ARHGAP18	Rho GTPase activating protein 18 [Source:HGNC Symbol;Acc:HGNC:21035]	GO:0007165;GO:0005737;GO:0016607;GO:0005829;GO:0005886;GO:0043547;GO:0005096;GO:0045296;GO:0051056;GO:0032956;GO:0008360;GO:0030833;GO:2000145;GO:0005881;GO:0007264;GO:0001726	signal transduction;cytoplasm;nuclear speck;cytosol;plasma membrane;positive regulation of GTPase activity;GTPase activator activity;cadherin binding;regulation of small GTPase mediated signal transduction;regulation of actin cytoskeleton organization;regulation of cell shape;regulation of actin filament polymerization;regulation of cell motility;cytoplasmic microtubule;small GTPase mediated sign…	3759.59	0.116161	0.172626	0.672885	0.50102	0.694433
ENSG00000146425	DYNLT1	dynein light chain Tctex-type 1 [Source:HGNC Symbol;Acc:HGNC:11697]	GO:0005739;GO:0005737;GO:0007049;GO:0005856;GO:0005794;GO:0003774;GO:0051301;GO:0005874;GO:0005515;GO:0016032;GO:0007399;GO:0042802;GO:0005819;GO:0005868;GO:0030286;GO:0005576;GO:0043657;GO:0005881;GO:0043312;GO:0034774;GO:1904813;GO:0046718;GO:0000132;GO:0008277;GO:0099503;GO:0050768;GO:0008022;GO:0010976;GO:0016358;GO:0019060;GO:0035022;GO:0035795;GO:0043087;GO:0048812;GO:0051493;GO:0060548;GO:…	mitochondrion;cytoplasm;cell cycle;cytoskeleton;Golgi apparatus;motor activity;cell division;microtubule;protein binding;viral process;nervous system development;identical protein binding;spindle;cytoplasmic dynein complex;dynein complex;extracellular region;host cell;cytoplasmic microtubule;neutrophil degranulation;secretory granule lumen;ficolin-1-rich granule lumen;viral entry into host cell;e…	7119.09	-0.00308929	0.112543	-0.0274188	0.978126	0.989011
ENSG00000146457	WTAP	WT1 associated protein [Source:HGNC Symbol;Acc:HGNC:16846]	GO:0005634;GO:0080009;GO:0000381;GO:0006397;GO:0008380;GO:0005737;GO:0016607;GO:0007049;GO:0007275;GO:0031965;GO:0005515;GO:0005654;GO:0042802;GO:0016070;GO:0036396	nucleus;mRNA methylation;regulation of alternative mRNA splicing, via spliceosome;mRNA processing;RNA splicing;cytoplasm;nuclear speck;cell cycle;multicellular organism development;nuclear membrane;protein binding;nucleoplasm;identical protein binding;RNA metabolic process;RNA N6-methyladenosine methyltransferase complex	29313	0.410284	0.178456	2.29898	0.0215058	0.08388
ENSG00000146872	TLK2	tousled like kinase 2 [Source:HGNC Symbol;Acc:HGNC:11842]	GO:0005634;GO:0005524;GO:0006468;GO:0004674;GO:0004672;GO:0000166;GO:0010507;GO:0005737;GO:0016301;GO:0016740;GO:0007049;GO:0016310;GO:0005856;GO:0006325;GO:0006974;GO:0005515;GO:0048471;GO:0005882;GO:0007059;GO:0042802;GO:0035556;GO:0018105;GO:0032435;GO:0071480;GO:0001672	nucleus;ATP binding;protein phosphorylation;protein serine/threonine kinase activity;protein kinase activity;nucleotide binding;negative regulation of autophagy;cytoplasm;kinase activity;transferase activity;cell cycle;phosphorylation;cytoskeleton;chromatin organization;cellular response to DNA damage stimulus;protein binding;perinuclear region of cytoplasm;intermediate filament;chromosome segreg…	3134	0.0886143	0.0672153	1.31839	0.187374	0.379026
ENSG00000147065	MSN	moesin [Source:HGNC Symbol;Acc:HGNC:7373]	GO:0005856;GO:0008092;GO:0003779;GO:0045177;GO:0005634;GO:0005737;GO:0016020;GO:0005829;GO:0005886;GO:0005925;GO:0005615;GO:0016324;GO:0030175;GO:0042995;GO:0005515;GO:0007010;GO:0048471;GO:0016032;GO:0005902;GO:0031528;GO:0070062;GO:0019901;GO:0010628;GO:0071944;GO:0072562;GO:0071437;GO:0072678;GO:0045198;GO:0008360;GO:0005102;GO:0035722;GO:0005200;GO:0031982;GO:0061028;GO:0008361;GO:0022612;GO:…	cytoskeleton;cytoskeletal protein binding;actin binding;apical part of cell;nucleus;cytoplasm;membrane;cytosol;plasma membrane;focal adhesion;extracellular space;apical plasma membrane;filopodium;cell projection;protein binding;cytoskeleton organization;perinuclear region of cytoplasm;viral process;microvillus;microvillus membrane;extracellular exosome;protein kinase binding;positive regulation o…	78445.8	0.089213	0.0750184	1.18922	0.234355	0.437364
ENSG00000147119	CHST7	carbohydrate sulfotransferase 7 [Source:HGNC Symbol;Acc:HGNC:13817]	GO:0005975;GO:0008146;GO:0000139;GO:0016020;GO:0016021;GO:0016740;GO:0005794;GO:0006790;GO:0005802;GO:0030206;GO:0001517;GO:0006044;GO:0008459;GO:0005976	carbohydrate metabolic process;sulfotransferase activity;Golgi membrane;membrane;integral component of membrane;transferase activity;Golgi apparatus;sulfur compound metabolic process;trans-Golgi network;chondroitin sulfate biosynthetic process;N-acetylglucosamine 6-O-sulfotransferase activity;N-acetylglucosamine metabolic process;chondroitin 6-sulfotransferase activity;polysaccharide metabolic pr…	3705.31	-0.42417	0.172672	-2.45658	0.0140267	0.0610098
ENSG00000147130	ZMYM3	zinc finger MYM-type containing 3 [Source:HGNC Symbol;Acc:HGNC:13054]	GO:0008270;GO:0005634;GO:0046872;GO:0005654;GO:0006357;GO:0000981;GO:0007010;GO:0022604;GO:0003677;GO:0007275	zinc ion binding;nucleus;metal ion binding;nucleoplasm;regulation of transcription by RNA polymerase II;DNA-binding transcription factor activity, RNA polymerase II-specific;cytoskeleton organization;regulation of cell morphogenesis;DNA binding;multicellular organism development	848.282	-0.919501	0.174477	-5.27009	1.36359e-07	8.45797e-06
ENSG00000148153	INIP	INTS3 and NABP interacting protein [Source:HGNC Symbol;Acc:HGNC:24994]	GO:0005634;GO:0006281;GO:0006974;GO:0070876;GO:0005654;GO:0005515;GO:0010212	nucleus;DNA repair;cellular response to DNA damage stimulus;SOSS complex;nucleoplasm;protein binding;response to ionizing radiation	1754.19	0.125112	0.055248	2.26451	0.0235427	0.089505
ENSG00000148158	SNX30	sorting nexin family member 30 [Source:HGNC Symbol;Acc:HGNC:23685]	GO:0035091;GO:0015031;GO:0005515	phosphatidylinositol binding;protein transport;protein binding	2807.45	0.0889183	0.159859	0.556213	0.578066	0.752029
ENSG00000149131	SERPING1	serpin family G member 1 [Source:HGNC Symbol;Acc:HGNC:1228]	GO:0005615;GO:0004867;GO:0030193;GO:0045916;GO:0010951;GO:0005576;GO:0005515;GO:0002376;GO:0045087;GO:0007596;GO:0007599;GO:0030449;GO:0030414;GO:0010466;GO:0006958;GO:0042730;GO:0070062;GO:0072562;GO:0062023;GO:0007568;GO:0002576;GO:0031093;GO:0008015;GO:0007597;GO:0001869	extracellular space;serine-type endopeptidase inhibitor activity;regulation of blood coagulation;negative regulation of complement activation;negative regulation of endopeptidase activity;extracellular region;protein binding;immune system process;innate immune response;blood coagulation;hemostasis;regulation of complement activation;peptidase inhibitor activity;negative regulation of peptidase ac…	631.165	-0.5918	0.308512	-1.92514	0.0542124	0.161524
ENSG00000149231	CCDC82	coiled-coil domain containing 82 [Source:HGNC Symbol;Acc:HGNC:26282]	GO:0005634	nucleus	3575.89	0.552047	0.105896	5.21303	1.85776e-07	1.08815e-05
ENSG00000149289	ZC3H12C	zinc finger CCCH-type containing 12C [Source:HGNC Symbol;Acc:HGNC:29362]	GO:0046872;GO:0003674;GO:0008150;GO:0005575;GO:0016787;GO:0004518;GO:0005515;GO:0004519;GO:0005634;GO:0003729;GO:0004521;GO:0090502;GO:0036464;GO:0090305	metal ion binding;molecular_function;biological_process;cellular_component;hydrolase activity;nuclease activity;protein binding;endonuclease activity;nucleus;mRNA binding;endoribonuclease activity;RNA phosphodiester bond hydrolysis, endonucleolytic;cytoplasmic ribonucleoprotein granule;nucleic acid phosphodiester bond hydrolysis	8025.21	0.152261	0.167061	0.911369	0.362101	0.571637
ENSG00000149474	KAT14	lysine acetyltransferase 14 [Source:HGNC Symbol;Acc:HGNC:15904]	GO:0008080;GO:0005671;GO:0005634;GO:0005737;GO:0005515;GO:0043966;GO:0030274;GO:0004402;GO:0000086;GO:0016573	N-acetyltransferase activity;Ada2/Gcn5/Ada3 transcription activator complex;nucleus;cytoplasm;protein binding;histone H3 acetylation;LIM domain binding;histone acetyltransferase activity;G2/M transition of mitotic cell cycle;histone acetylation	338.744	-0.233835	0.103662	-2.25576	0.0240855	0.0909438
ENSG00000150347	ARID5B	AT-rich interaction domain 5B [Source:HGNC Symbol;Acc:HGNC:17362]	GO:0003677;GO:0005634;GO:0003713;GO:0051091;GO:0060612;GO:1903508;GO:0005515;GO:0006357;GO:0000976;GO:0001227;GO:0000122;GO:0005654;GO:0000977;GO:0001889;GO:0045892;GO:0001822;GO:0006807;GO:0008584;GO:0008585;GO:0009791;GO:0010761;GO:0030325;GO:0035264;GO:0045444;GO:0048008;GO:0048468;GO:0048644;GO:0048705;GO:0060021;GO:0060325;GO:0060613;GO:1990830	DNA binding;nucleus;transcription coactivator activity;positive regulation of DNA-binding transcription factor activity;adipose tissue development;positive regulation of nucleic acid-templated transcription;protein binding;regulation of transcription by RNA polymerase II;transcription regulatory region sequence-specific DNA binding;DNA-binding transcription repressor activity, RNA polymerase II-s…	4617.13	0.391671	0.188268	2.08031	0.0374969	0.124477
ENSG00000150459	SAP18	Sin3A associated protein 18 [Source:HGNC Symbol;Acc:HGNC:10530]	GO:0006397;GO:0008380;GO:0005634;GO:0003723;GO:0005737;GO:0016607;GO:0005654;GO:0005829;GO:0005515;GO:0016604;GO:1903507;GO:0043065;GO:0000381;GO:0003714;GO:0035145;GO:0006357;GO:0048025;GO:0000118;GO:0061574	mRNA processing;RNA splicing;nucleus;RNA binding;cytoplasm;nuclear speck;nucleoplasm;cytosol;protein binding;nuclear body;negative regulation of nucleic acid-templated transcription;positive regulation of apoptotic process;regulation of alternative mRNA splicing, via spliceosome;transcription corepressor activity;exon-exon junction complex;regulation of transcription by RNA polymerase II;negative…	5644.79	0.00426903	0.0616857	0.0692169	0.944817	0.973789
ENSG00000151117	TMEM86A	transmembrane protein 86A [Source:HGNC Symbol;Acc:HGNC:26890]	GO:0016021;GO:0016020;GO:0005515;GO:0047408;GO:0047409	integral component of membrane;membrane;protein binding;alkenylglycerophosphocholine hydrolase activity;alkenylglycerophosphoethanolamine hydrolase activity	1125.86	0.994698	0.228987	4.34407	1.39868e-05	0.00029691
ENSG00000151327	FAM177A1	family with sequence similarity 177 member A1 [Source:HGNC Symbol;Acc:HGNC:19829]			2521.19	-0.14251	0.146386	-0.973523	0.330294	0.540214
ENSG00000151692	RNF144A	ring finger protein 144A [Source:HGNC Symbol;Acc:HGNC:20457]	GO:0004842;GO:0016567;GO:0016020;GO:0016021;GO:0043231;GO:0046872;GO:0016740;GO:0005886;GO:0005794;GO:0031410;GO:0005515;GO:0030659;GO:0005737;GO:0000209;GO:0006511;GO:0000151;GO:0061630;GO:0010008;GO:0031624;GO:0032436	ubiquitin-protein transferase activity;protein ubiquitination;membrane;integral component of membrane;intracellular membrane-bounded organelle;metal ion binding;transferase activity;plasma membrane;Golgi apparatus;cytoplasmic vesicle;protein binding;cytoplasmic vesicle membrane;cytoplasm;protein polyubiquitination;ubiquitin-dependent protein catabolic process;ubiquitin ligase complex;ubiquitin pr…	297.709	-0.566235	0.281304	-2.01944	0.0434417	0.13827
ENSG00000151726	ACSL1	acyl-CoA synthetase long chain family member 1 [Source:HGNC Symbol;Acc:HGNC:3569]	GO:0003824;GO:0000166;GO:0016874;GO:0016020;GO:0016021;GO:0005524;GO:0005783;GO:0005789;GO:0031090;GO:0043231;GO:0005739;GO:0006629;GO:0006631;GO:0005741;GO:0005777;GO:0005778;GO:0035338;GO:0120162;GO:0036109;GO:0044539;GO:0003996;GO:0004467;GO:0047676;GO:0050197;GO:0102391;GO:0001676;GO:0019216;GO:0043651;GO:0000038;GO:0007584;GO:0008610;GO:0010033;GO:0014070;GO:0015908;GO:0019432;GO:0033211;GO:…	catalytic activity;nucleotide binding;ligase activity;membrane;integral component of membrane;ATP binding;endoplasmic reticulum;endoplasmic reticulum membrane;organelle membrane;intracellular membrane-bounded organelle;mitochondrion;lipid metabolic process;fatty acid metabolic process;mitochondrial outer membrane;peroxisome;peroxisomal membrane;long-chain fatty-acyl-CoA biosynthetic process;posit…	202935	0.758286	0.173535	4.36942	1.24576e-05	0.000270695
ENSG00000152242	C18orf25	chromosome 18 open reading frame 25 [Source:HGNC Symbol;Acc:HGNC:28172]	GO:0016567;GO:0005515;GO:0006511;GO:0061630	protein ubiquitination;protein binding;ubiquitin-dependent protein catabolic process;ubiquitin protein ligase activity	1835.23	0.0382768	0.0662	0.578238	0.563103	0.742409
ENSG00000152558	TMEM123	transmembrane protein 123 [Source:HGNC Symbol;Acc:HGNC:30138]	GO:0016020;GO:0016021;GO:0005515;GO:0031410;GO:0038023;GO:0009897;GO:0070267	membrane;integral component of membrane;protein binding;cytoplasmic vesicle;signaling receptor activity;external side of plasma membrane;oncosis	36123.5	-0.0861416	0.120322	-0.715929	0.474035	0.673915
ENSG00000152601	MBNL1	muscleblind like splicing regulator 1 [Source:HGNC Symbol;Acc:HGNC:6923]	GO:0046872;GO:0006397;GO:0008380;GO:0005634;GO:0003723;GO:0005737;GO:0005654;GO:0005829;GO:0005515;GO:0007399;GO:0010494;GO:0000381;GO:0043484;GO:0001701;GO:0003725;GO:0045445;GO:0030326;GO:0001069	metal ion binding;mRNA processing;RNA splicing;nucleus;RNA binding;cytoplasm;nucleoplasm;cytosol;protein binding;nervous system development;cytoplasmic stress granule;regulation of alternative mRNA splicing, via spliceosome;regulation of RNA splicing;in utero embryonic development;double-stranded RNA binding;myoblast differentiation;embryonic limb morphogenesis;regulatory region RNA binding	18089	0.278352	0.102329	2.7202	0.00652433	0.0343652
ENSG00000152778	IFIT5	interferon induced protein with tetratricopeptide repeats 5 [Source:HGNC Symbol;Acc:HGNC:13328]	GO:0005515;GO:0003723;GO:0016020;GO:0005886;GO:0042995;GO:0051607;GO:0002376;GO:0045087;GO:0000049;GO:0032587;GO:0005829;GO:0000339;GO:0045071;GO:0003690;GO:0043123;GO:0008385;GO:0015629;GO:0045177;GO:0003727;GO:0008266	protein binding;RNA binding;membrane;plasma membrane;cell projection;defense response to virus;immune system process;innate immune response;tRNA binding;ruffle membrane;cytosol;RNA cap binding;negative regulation of viral genome replication;double-stranded DNA binding;positive regulation of I-kappaB kinase/NF-kappaB signaling;IkappaB kinase complex;actin cytoskeleton;apical part of cell;single-st…	3386.68	-0.394722	0.286016	-1.38073	0.167363	0.351399
ENSG00000152784	PRDM8	PR/SET domain 8 [Source:HGNC Symbol;Acc:HGNC:13993]	GO:0005515;GO:0003676;GO:0005634;GO:0046872;GO:0016740;GO:0008168;GO:0032259;GO:0003677;GO:0007399;GO:0006355;GO:0014003	protein binding;nucleic acid binding;nucleus;metal ion binding;transferase activity;methyltransferase activity;methylation;DNA binding;nervous system development;regulation of transcription, DNA-templated;oligodendrocyte development	5303.5	0.828807	0.488388	1.69927	0.089268	0.228204
ENSG00000153147	SMARCA5	SWI/SNF related, matrix associated, actin dependent regulator of chromatin, subfamily a, member 5 [Source:HGNC Symbol;Acc:HGNC:11101]	GO:0003677;GO:0005634;GO:0005524;GO:0016818;GO:0003676;GO:0016887;GO:0006338;GO:0031491;GO:0043044;GO:0016589;GO:0000166;GO:0005654;GO:0001650;GO:0016787;GO:0006325;GO:0006334;GO:0005515;GO:0004386;GO:0045944;GO:0034080;GO:0045815;GO:0042393;GO:0006352;GO:0006357;GO:0008094;GO:0043596;GO:0000183;GO:0006333;GO:0016584;GO:0045893;GO:1990830;GO:0000793;GO:0005677;GO:0031010;GO:0031213	DNA binding;nucleus;ATP binding;hydrolase activity, acting on acid anhydrides, in phosphorus-containing anhydrides;nucleic acid binding;ATPase activity;chromatin remodeling;nucleosome binding;ATP-dependent chromatin remodeling;NURF complex;nucleotide binding;nucleoplasm;fibrillar center;hydrolase activity;chromatin organization;nucleosome assembly;protein binding;helicase activity;positive regula…	11855.6	0.149063	0.116001	1.28503	0.19878	0.393924
ENSG00000153201	RANBP2	RAN binding protein 2 [Source:HGNC Symbol;Acc:HGNC:9848]	GO:0005515;GO:0046907;GO:0003755;GO:0006457;GO:0000413;GO:0005634;GO:0003723;GO:0051028;GO:0016020;GO:0015031;GO:0043231;GO:0046872;GO:0016740;GO:0031965;GO:0005643;GO:0043547;GO:0016925;GO:0005737;GO:0005096;GO:0005829;GO:0005635;GO:0075733;GO:0043657;GO:0008536;GO:0006607;GO:0006110;GO:0006406;GO:0006409;GO:0016032;GO:0019083;GO:0060964;GO:1900034;GO:0019789;GO:0005642;GO:0044615;GO:0042405;GO:…	protein binding;intracellular transport;peptidyl-prolyl cis-trans isomerase activity;protein folding;protein peptidyl-prolyl isomerization;nucleus;RNA binding;mRNA transport;membrane;protein transport;intracellular membrane-bounded organelle;metal ion binding;transferase activity;nuclear membrane;nuclear pore;positive regulation of GTPase activity;protein sumoylation;cytoplasm;GTPase activator ac…	10157.1	-0.404851	0.0648792	-6.24006	4.3741e-10	9.23025e-08
ENSG00000153560	UBP1	upstream binding protein 1 [Source:HGNC Symbol;Acc:HGNC:12507]	GO:0003700;GO:0006357;GO:0005634;GO:0005654;GO:0005829;GO:0003677;GO:0005515;GO:0043565;GO:0000978;GO:0045944;GO:0000981;GO:0000790;GO:1990837;GO:0001228;GO:0032897;GO:0001525	DNA-binding transcription factor activity;regulation of transcription by RNA polymerase II;nucleus;nucleoplasm;cytosol;DNA binding;protein binding;sequence-specific DNA binding;RNA polymerase II cis-regulatory region sequence-specific DNA binding;positive regulation of transcription by RNA polymerase II;DNA-binding transcription factor activity, RNA polymerase II-specific;nuclear chromatin;sequen…	7029.71	0.10654	0.0650395	1.6381	0.101401	0.250008
ENSG00000153827	TRIP12	thyroid hormone receptor interactor 12 [Source:HGNC Symbol;Acc:HGNC:12306]	GO:0008270;GO:0004842;GO:0005634;GO:0016607;GO:0016740;GO:0016567;GO:0006281;GO:0006974;GO:0005515;GO:0006511;GO:0061630;GO:0005654;GO:0005829;GO:0000209;GO:0046966;GO:1901315;GO:2000779;GO:2000780;GO:0045995	zinc ion binding;ubiquitin-protein transferase activity;nucleus;nuclear speck;transferase activity;protein ubiquitination;DNA repair;cellular response to DNA damage stimulus;protein binding;ubiquitin-dependent protein catabolic process;ubiquitin protein ligase activity;nucleoplasm;cytosol;protein polyubiquitination;thyroid hormone receptor binding;negative regulation of histone H2A K63-linked ubi…	24630.7	0.187007	0.0640413	2.9201	0.00349924	0.0211974
ENSG00000154451	GBP5	guanylate binding protein 5 [Source:HGNC Symbol;Acc:HGNC:19895]	GO:0005525;GO:0003924;GO:0005737;GO:0016020;GO:0000166;GO:0005794;GO:0016787;GO:0000139;GO:0042803;GO:0048471;GO:0002376;GO:0006954;GO:0005515;GO:0042802;GO:0031410;GO:0071346;GO:1900227;GO:0032611;GO:0051289;GO:0045089;GO:0034067;GO:1900017;GO:0009617;GO:0032621	GTP binding;GTPase activity;cytoplasm;membrane;nucleotide binding;Golgi apparatus;hydrolase activity;Golgi membrane;protein homodimerization activity;perinuclear region of cytoplasm;immune system process;inflammatory response;protein binding;identical protein binding;cytoplasmic vesicle;cellular response to interferon-gamma;positive regulation of NLRP3 inflammasome complex assembly;interleukin-1 …	16206.8	0.0616753	0.255949	0.241027	0.809534	0.89939
ENSG00000154640	BTG3	BTG anti-proliferation factor 3 [Source:HGNC Symbol;Acc:HGNC:1132]	GO:0005515;GO:0005634;GO:0005737;GO:0008285;GO:0045930	protein binding;nucleus;cytoplasm;negative regulation of cell population proliferation;negative regulation of mitotic cell cycle	3225.52	0.461256	0.129115	3.57233	0.000353824	0.00364858
ENSG00000154642	C21orf91	chromosome 21 open reading frame 91 [Source:HGNC Symbol;Acc:HGNC:16459]	GO:0030154;GO:0007399;GO:0060999;GO:0021895	cell differentiation;nervous system development;positive regulation of dendritic spine development;cerebral cortex neuron differentiation	1185.79	0.0650597	0.182617	0.356411	0.721533	0.847725
ENSG00000155287	SLC25A28	solute carrier family 25 member 28 [Source:HGNC Symbol;Acc:HGNC:23472]	GO:0016020;GO:0016021;GO:0006811;GO:0005743;GO:0005739;GO:0055072;GO:0005381;GO:0048250	membrane;integral component of membrane;ion transport;mitochondrial inner membrane;mitochondrion;iron ion homeostasis;iron ion transmembrane transporter activity;iron import into the mitochondrion	4581.58	0.546985	0.143789	3.80417	0.00014228	0.00180778
ENSG00000155363	MOV10	Mov10 RISC complex RNA helicase [Source:HGNC Symbol;Acc:HGNC:7200]	GO:0003723;GO:0032574;GO:0035194;GO:0005634;GO:0005737;GO:0000166;GO:0005524;GO:0005829;GO:0016787;GO:0005615;GO:0005515;GO:0003724;GO:0004386;GO:0016032;GO:0031047;GO:0051607;GO:0000932;GO:0010494;GO:0061158;GO:0036464;GO:0150011;GO:0061014;GO:0043186;GO:0045652;GO:0007223;GO:0035195;GO:0010629;GO:0019034;GO:0010526;GO:0010628;GO:0035279	RNA binding;5'-3' RNA helicase activity;posttranscriptional gene silencing by RNA;nucleus;cytoplasm;nucleotide binding;ATP binding;cytosol;hydrolase activity;extracellular space;protein binding;RNA helicase activity;helicase activity;viral process;gene silencing by RNA;defense response to virus;P-body;cytoplasmic stress granule;3'-UTR-mediated mRNA destabilization;cytoplasmic ribonucleoprotein gr…	5406.22	-0.805662	0.162066	-4.97171	6.63666e-07	2.80673e-05
ENSG00000156017	CARNMT1	carnosine N-methyltransferase 1 [Source:HGNC Symbol;Acc:HGNC:23435]	GO:0005634;GO:0005737;GO:0016740;GO:0008168;GO:0032259;GO:0005829;GO:0042803;GO:0005515;GO:0006548;GO:0008757;GO:0030735;GO:0035498	nucleus;cytoplasm;transferase activity;methyltransferase activity;methylation;cytosol;protein homodimerization activity;protein binding;histidine catabolic process;S-adenosylmethionine-dependent methyltransferase activity;carnosine N-methyltransferase activity;carnosine metabolic process	473.652	-0.169136	0.114881	-1.47223	0.14096	0.31328
ENSG00000156030	MIDEAS	mitotic deacetylase associated SANT domain protein [Source:HGNC Symbol;Acc:HGNC:19853]	GO:0003677;GO:0005634;GO:0005654;GO:0003700;GO:0006355;GO:0000976;GO:0008134;GO:0000118;GO:0003676	DNA binding;nucleus;nucleoplasm;DNA-binding transcription factor activity;regulation of transcription, DNA-templated;transcription regulatory region sequence-specific DNA binding;transcription factor binding;histone deacetylase complex;nucleic acid binding	3346.16	-0.278138	0.181006	-1.53666	0.124378	0.288109
ENSG00000156052	GNAQ	G protein subunit alpha q [Source:HGNC Symbol;Acc:HGNC:4390]	GO:0007186;GO:0007165;GO:0003924;GO:0031683;GO:0001664;GO:0019001;GO:0050821;GO:0006469;GO:0005634;GO:0016020;GO:0046872;GO:0000166;GO:0005886;GO:0005794;GO:0005765;GO:0005525;GO:0031965;GO:0043547;GO:0005515;GO:0007213;GO:0007603;GO:0009649;GO:0001750;GO:0045202;GO:0005096;GO:0005834;GO:0007188;GO:0070062;GO:0005737;GO:0007596;GO:0030168;GO:0007189;GO:0060828;GO:0031826;GO:0001508;GO:0007202;GO:…	G protein-coupled receptor signaling pathway;signal transduction;GTPase activity;G-protein beta/gamma-subunit complex binding;G protein-coupled receptor binding;guanyl nucleotide binding;protein stabilization;negative regulation of protein kinase activity;nucleus;membrane;metal ion binding;nucleotide binding;plasma membrane;Golgi apparatus;lysosomal membrane;GTP binding;nuclear membrane;positive …	3622.23	-0.207239	0.0892702	-2.32147	0.0202615	0.0804156
ENSG00000156232	WHAMM	WASP homolog associated with actin, golgi membranes and microtubules [Source:HGNC Symbol;Acc:HGNC:30493]	GO:0003779;GO:0005737;GO:0016020;GO:0005829;GO:0005794;GO:0031410;GO:0000139;GO:0005874;GO:0030659;GO:0033116;GO:0008017;GO:0017049;GO:0006888;GO:0007015;GO:0030032;GO:0048041;GO:0034314;GO:0005793;GO:0071933;GO:0097320;GO:0051127;GO:0090527;GO:0007050	actin binding;cytoplasm;membrane;cytosol;Golgi apparatus;cytoplasmic vesicle;Golgi membrane;microtubule;cytoplasmic vesicle membrane;endoplasmic reticulum-Golgi intermediate compartment membrane;microtubule binding;GTP-Rho binding;endoplasmic reticulum to Golgi vesicle-mediated transport;actin filament organization;lamellipodium assembly;focal adhesion assembly;Arp2/3 complex-mediated actin nucle…	1679.71	-0.0106763	0.0828223	-0.128862	0.897467	0.949956
ENSG00000156500	FAM122C	family with sequence similarity 122C [Source:HGNC Symbol;Acc:HGNC:25202]			321.57	0.371564	0.143956	2.58331	0.00978567	0.0466798
ENSG00000156587	UBE2L6	ubiquitin conjugating enzyme E2 L6 [Source:HGNC Symbol;Acc:HGNC:12490]	GO:0016740;GO:0016567;GO:0005515;GO:0005634;GO:0031625;GO:0061631;GO:0000209;GO:0006511;GO:0000151;GO:0005654;GO:0005829;GO:0044267;GO:0004842;GO:0006464;GO:0042296;GO:0043130;GO:0019985;GO:0032020;GO:0032480;GO:0019787;GO:0019941;GO:0000166;GO:0005524	transferase activity;protein ubiquitination;protein binding;nucleus;ubiquitin protein ligase binding;ubiquitin conjugating enzyme activity;protein polyubiquitination;ubiquitin-dependent protein catabolic process;ubiquitin ligase complex;nucleoplasm;cytosol;cellular protein metabolic process;ubiquitin-protein transferase activity;cellular protein modification process;ISG15 transferase activity;ubi…	8765	-0.698766	0.181382	-3.85292	0.000116715	0.00155537
ENSG00000156599	ZDHHC5	zinc finger DHHC-type palmitoyltransferase 5 [Source:HGNC Symbol;Acc:HGNC:18472]	GO:0016409;GO:0016020;GO:0016021;GO:0016740;GO:0005886;GO:0016746;GO:0019706;GO:0045335;GO:0005515;GO:1903078;GO:0018345;GO:0062208;GO:1905171;GO:0030425	palmitoyltransferase activity;membrane;integral component of membrane;transferase activity;plasma membrane;transferase activity, transferring acyl groups;protein-cysteine S-palmitoyltransferase activity;phagocytic vesicle;protein binding;positive regulation of protein localization to plasma membrane;protein palmitoylation;positive regulation of pattern recognition receptor signaling pathway;posit…	11549.8	0.11166	0.061683	1.81022	0.0702616	0.19298
ENSG00000157106	SMG1	SMG1 nonsense mediated mRNA decay associated PI3K related kinase [Source:HGNC Symbol;Acc:HGNC:30045]	GO:0005515;GO:0004674;GO:0016301;GO:0016310;GO:0000184;GO:0005634;GO:0003723;GO:0005737;GO:0046872;GO:0000166;GO:0005524;GO:0016740;GO:0005654;GO:0006281;GO:0006974;GO:0006406;GO:0005829;GO:0010507;GO:0004672;GO:0046777;GO:0018105;GO:0031931;GO:0031932;GO:2001020;GO:0032204;GO:0042162;GO:0046854;GO:0016242;GO:0038202;GO:0006468	protein binding;protein serine/threonine kinase activity;kinase activity;phosphorylation;nuclear-transcribed mRNA catabolic process, nonsense-mediated decay;nucleus;RNA binding;cytoplasm;metal ion binding;nucleotide binding;ATP binding;transferase activity;nucleoplasm;DNA repair;cellular response to DNA damage stimulus;mRNA export from nucleus;cytosol;negative regulation of autophagy;protein kina…	17391.4	0.270843	0.0840486	3.22246	0.00127097	0.00978761
ENSG00000157617	C2CD2	C2 calcium dependent domain containing 2 [Source:HGNC Symbol;Acc:HGNC:1266]	GO:0005634;GO:0016020;GO:0016021;GO:0005829	nucleus;membrane;integral component of membrane;cytosol	799.515	-0.553549	0.165666	-3.34119	0.000834214	0.00708822
ENSG00000158717	RNF166	ring finger protein 166 [Source:HGNC Symbol;Acc:HGNC:28856]	GO:0005737;GO:0046872;GO:0016740;GO:0016567;GO:0005515;GO:0006914;GO:0002376;GO:0045087;GO:0000209;GO:0006511;GO:0061630	cytoplasm;metal ion binding;transferase activity;protein ubiquitination;protein binding;autophagy;immune system process;innate immune response;protein polyubiquitination;ubiquitin-dependent protein catabolic process;ubiquitin protein ligase activity	3116.52	-0.00180526	0.157837	-0.0114466	0.990867	0.995438
ENSG00000159202	UBE2Z	ubiquitin conjugating enzyme E2 Z [Source:HGNC Symbol;Acc:HGNC:25847]	GO:0005634;GO:0005737;GO:0000166;GO:0005524;GO:0016740;GO:0005654;GO:0005829;GO:0016567;GO:0006915;GO:0010951;GO:0005515;GO:0061631;GO:0043066;GO:0043065;GO:0004869;GO:0006511	nucleus;cytoplasm;nucleotide binding;ATP binding;transferase activity;nucleoplasm;cytosol;protein ubiquitination;apoptotic process;negative regulation of endopeptidase activity;protein binding;ubiquitin conjugating enzyme activity;negative regulation of apoptotic process;positive regulation of apoptotic process;cysteine-type endopeptidase inhibitor activity;ubiquitin-dependent protein catabolic p…	13732.8	0.420458	0.108257	3.88389	0.0001028	0.00141317
ENSG00000159256	MORC3	MORC family CW-type zinc finger 3 [Source:HGNC Symbol;Acc:HGNC:23572]	GO:0008270;GO:0005634;GO:0003723;GO:0046872;GO:0005654;GO:0005515;GO:0016032;GO:0016605;GO:0016363;GO:0006468;GO:0018105;GO:0051457;GO:0050821;GO:0007569;GO:0009791;GO:0048147	zinc ion binding;nucleus;RNA binding;metal ion binding;nucleoplasm;protein binding;viral process;PML body;nuclear matrix;protein phosphorylation;peptidyl-serine phosphorylation;maintenance of protein location in nucleus;protein stabilization;cell aging;post-embryonic development;negative regulation of fibroblast proliferation	4757.67	0.209749	0.086199	2.43332	0.014961	0.0640529
ENSG00000159873	CCDC117	coiled-coil domain containing 117 [Source:HGNC Symbol;Acc:HGNC:26599]	GO:0005515	protein binding	3068.74	0.138234	0.164417	0.840799	0.400461	0.609445
ENSG00000160691	SHC1	SHC adaptor protein 1 [Source:HGNC Symbol;Acc:HGNC:10840]	GO:0005515;GO:0007165;GO:0035556;GO:0001525;GO:0030971;GO:0008284;GO:0005737;GO:0005886;GO:0005739;GO:0005759;GO:0016032;GO:0040008;GO:0038095;GO:0050900;GO:0005829;GO:0005543;GO:0000165;GO:0008286;GO:0007411;GO:0019221;GO:0001784;GO:0005159;GO:0038128;GO:0036498;GO:0000187;GO:0007173;GO:0045893;GO:0007169;GO:0071363;GO:0007176;GO:0046579;GO:0005158;GO:0070435;GO:0007265;GO:0045892;GO:0038110;GO:…	protein binding;signal transduction;intracellular signal transduction;angiogenesis;receptor tyrosine kinase binding;positive regulation of cell population proliferation;cytoplasm;plasma membrane;mitochondrion;mitochondrial matrix;viral process;regulation of growth;Fc-epsilon receptor signaling pathway;leukocyte migration;cytosol;phospholipid binding;MAPK cascade;insulin receptor signaling pathway…	4788.03	0.210109	0.0643046	3.26742	0.00108534	0.00866297
ENSG00000160710	ADAR	adenosine deaminase RNA specific [Source:HGNC Symbol;Acc:HGNC:225]	GO:0003723;GO:0006396;GO:0003726;GO:0004000;GO:0006397;GO:0005634;GO:0005737;GO:0016020;GO:0046872;GO:0005654;GO:0005730;GO:0016787;GO:0003677;GO:0005515;GO:0031047;GO:0051607;GO:0002376;GO:0045087;GO:0009615;GO:0060337;GO:0003725;GO:0045070;GO:0044387;GO:0035455;GO:0044530;GO:0008251;GO:0001649;GO:0002244;GO:0002566;GO:0006382;GO:0016553;GO:0030218;GO:0031054;GO:0035196;GO:0035280;GO:0043066;GO:…	RNA binding;RNA processing;double-stranded RNA adenosine deaminase activity;adenosine deaminase activity;mRNA processing;nucleus;cytoplasm;membrane;metal ion binding;nucleoplasm;nucleolus;hydrolase activity;DNA binding;protein binding;gene silencing by RNA;defense response to virus;immune system process;innate immune response;response to virus;type I interferon signaling pathway;double-stranded R…	34803.7	0.0993709	0.101463	0.979391	0.327387	0.537392
ENSG00000160753	RUSC1	RUN and SH3 domain containing 1 [Source:HGNC Symbol;Acc:HGNC:17153]	GO:0005515;GO:0005634;GO:0005737;GO:0005829;GO:0005856;GO:0005794;GO:0005768;GO:0003779;GO:0031410;GO:0030054;GO:0005874;GO:0045202;GO:0005769;GO:0014069;GO:0015630;GO:0000209	protein binding;nucleus;cytoplasm;cytosol;cytoskeleton;Golgi apparatus;endosome;actin binding;cytoplasmic vesicle;cell junction;microtubule;synapse;early endosome;postsynaptic density;microtubule cytoskeleton;protein polyubiquitination	2167.92	0.416723	0.0992315	4.19972	2.67241e-05	0.000497833
ENSG00000162231	NXF1	nuclear RNA export factor 1 [Source:HGNC Symbol;Acc:HGNC:8071]	GO:0005515;GO:0003723;GO:0005737;GO:0042025;GO:0003676;GO:0006406;GO:0005634;GO:0051028;GO:0016607;GO:0015031;GO:0005654;GO:0005643;GO:0016032;GO:0010494;GO:0016973;GO:0005829;GO:0005635;GO:0006405;GO:0000346;GO:0003729;GO:0042405	protein binding;RNA binding;cytoplasm;host cell nucleus;nucleic acid binding;mRNA export from nucleus;nucleus;mRNA transport;nuclear speck;protein transport;nucleoplasm;nuclear pore;viral process;cytoplasmic stress granule;poly(A)+ mRNA export from nucleus;cytosol;nuclear envelope;RNA export from nucleus;transcription export complex;mRNA binding;nuclear inclusion body	13056.5	0.397901	0.132348	3.00649	0.00264287	0.017076
ENSG00000162236	STX5	syntaxin 5 [Source:HGNC Symbol;Acc:HGNC:11440]	GO:0016020;GO:0016192;GO:0016021;GO:0006886;GO:0005829;GO:0005794;GO:0000139;GO:0005515;GO:0033116;GO:0005484;GO:0006888;GO:0006906;GO:0005789;GO:0045296;GO:0012505;GO:0031201;GO:0047485;GO:0031982;GO:0000149;GO:0048208;GO:0012507;GO:0042147;GO:0048278;GO:0045732;GO:0090166;GO:0034498;GO:1903358;GO:0048280;GO:0005783	membrane;vesicle-mediated transport;integral component of membrane;intracellular protein transport;cytosol;Golgi apparatus;Golgi membrane;protein binding;endoplasmic reticulum-Golgi intermediate compartment membrane;SNAP receptor activity;endoplasmic reticulum to Golgi vesicle-mediated transport;vesicle fusion;endoplasmic reticulum membrane;cadherin binding;endomembrane system;SNARE complex;prote…	2938.29	0.192445	0.101745	1.89148	0.0585597	0.170119
ENSG00000162378	ZYG11B	zyg-11 family member B, cell cycle regulator [Source:HGNC Symbol;Acc:HGNC:25820]	GO:0005515;GO:0031462;GO:0006515;GO:0032436	protein binding;Cul2-RING ubiquitin ligase complex;protein quality control for misfolded or incompletely synthesized proteins;positive regulation of proteasomal ubiquitin-dependent protein catabolic process	1529.07	-0.0693863	0.094623	-0.733288	0.463383	0.665379
ENSG00000162645	GBP2	guanylate binding protein 2 [Source:HGNC Symbol;Acc:HGNC:4183]	GO:0005634;GO:0005737;GO:0016020;GO:0000166;GO:0005654;GO:0005829;GO:0005794;GO:0016787;GO:0003924;GO:0005525;GO:0000139;GO:0042803;GO:0015629;GO:0005515;GO:0048471;GO:0031410;GO:0071346;GO:0071347;GO:0071356;GO:0006955;GO:0060333;GO:0034504;GO:0060337;GO:0050830;GO:0042832;GO:0020005	nucleus;cytoplasm;membrane;nucleotide binding;nucleoplasm;cytosol;Golgi apparatus;hydrolase activity;GTPase activity;GTP binding;Golgi membrane;protein homodimerization activity;actin cytoskeleton;protein binding;perinuclear region of cytoplasm;cytoplasmic vesicle;cellular response to interferon-gamma;cellular response to interleukin-1;cellular response to tumor necrosis factor;immune response;in…	33486.8	0.640859	0.21736	2.94831	0.00319513	0.0197415
ENSG00000162654	GBP4	guanylate binding protein 4 [Source:HGNC Symbol;Acc:HGNC:20480]	GO:0005525;GO:0003924;GO:0005634;GO:0005737;GO:0016020;GO:0005794;GO:0000166;GO:0005886;GO:0016787;GO:0005829;GO:0000139;GO:0042803;GO:0048471;GO:0005515;GO:0031410;GO:0071346;GO:0050830;GO:0042832;GO:0020005	GTP binding;GTPase activity;nucleus;cytoplasm;membrane;Golgi apparatus;nucleotide binding;plasma membrane;hydrolase activity;cytosol;Golgi membrane;protein homodimerization activity;perinuclear region of cytoplasm;protein binding;cytoplasmic vesicle;cellular response to interferon-gamma;defense response to Gram-positive bacterium;defense response to protozoan;symbiont-containing vacuole membrane	39405	-0.443071	0.318881	-1.3902	0.164469	0.347317
ENSG00000163121	NEURL3	neuralized E3 ubiquitin protein ligase 3 [Source:HGNC Symbol;Acc:HGNC:25162]	GO:0046872;GO:0016740;GO:0016567;GO:0061630	metal ion binding;transferase activity;protein ubiquitination;ubiquitin protein ligase activity	1348.02	-1.10904	0.42192	-2.63603	0.00838817	0.0415395
ENSG00000163125	RPRD2	regulation of nuclear pre-mRNA domain containing 2 [Source:HGNC Symbol;Acc:HGNC:29039]	GO:0005654;GO:0042795;GO:0016591;GO:0000993;GO:0031124	nucleoplasm;snRNA transcription by RNA polymerase II;RNA polymerase II, holoenzyme;RNA polymerase II complex binding;mRNA 3'-end processing	1375.79	-0.284832	0.0841896	-3.38323	0.000716388	0.00631242
ENSG00000163162	RNF149	ring finger protein 149 [Source:HGNC Symbol;Acc:HGNC:23137]	GO:0016020;GO:0016021;GO:0046872;GO:0016740;GO:0016567;GO:0005737;GO:0006511;GO:0061630;GO:0031647;GO:0035690;GO:0043409	membrane;integral component of membrane;metal ion binding;transferase activity;protein ubiquitination;cytoplasm;ubiquitin-dependent protein catabolic process;ubiquitin protein ligase activity;regulation of protein stability;cellular response to drug;negative regulation of MAPK cascade	5620.66	-0.513056	0.116062	-4.4207	9.83798e-06	0.000223749
ENSG00000163568	AIM2	absent in melanoma 2 [Source:HGNC Symbol;Acc:HGNC:357]	GO:0002218;GO:0035458;GO:0005634;GO:0005737;GO:0005654;GO:0005829;GO:0005739;GO:0006915;GO:0003677;GO:0005515;GO:0002376;GO:0045087;GO:0006954;GO:0042802;GO:0032731;GO:0032088;GO:0003690;GO:0006955;GO:0051092;GO:0002230;GO:0032611;GO:0033209;GO:0035690;GO:0044546;GO:0070269;GO:1904270;GO:2001056;GO:0097169	activation of innate immune response;cellular response to interferon-beta;nucleus;cytoplasm;nucleoplasm;cytosol;mitochondrion;apoptotic process;DNA binding;protein binding;immune system process;innate immune response;inflammatory response;identical protein binding;positive regulation of interleukin-1 beta production;negative regulation of NF-kappaB transcription factor activity;double-stranded DN…	680.025	0.959727	0.446083	2.1989	0.0278848	0.100858
ENSG00000163635	ATXN7	ataxin 7 [Source:HGNC Symbol;Acc:HGNC:10560]	GO:0005634;GO:0005737;GO:0005654;GO:0005829;GO:0005856;GO:0005730;GO:0005515;GO:0016578;GO:0016363;GO:0015630;GO:0016579;GO:0007601;GO:0000226;GO:0006997;GO:0007026;GO:0003682;GO:0042326;GO:0043569;GO:0045944	nucleus;cytoplasm;nucleoplasm;cytosol;cytoskeleton;nucleolus;protein binding;histone deubiquitination;nuclear matrix;microtubule cytoskeleton;protein deubiquitination;visual perception;microtubule cytoskeleton organization;nucleus organization;negative regulation of microtubule depolymerization;chromatin binding;negative regulation of phosphorylation;negative regulation of insulin-like growth fac…	2999.39	0.0959831	0.0818705	1.17242	0.241028	0.445351
ENSG00000163644	PPM1K	protein phosphatase, Mg2+/Mn2+ dependent 1K [Source:HGNC Symbol;Acc:HGNC:25415]	GO:0003824;GO:0043169;GO:0006470;GO:0004722;GO:0046872;GO:0016787;GO:0005739;GO:0005759;GO:0004721;GO:0005515;GO:0009083	catalytic activity;cation binding;protein dephosphorylation;protein serine/threonine phosphatase activity;metal ion binding;hydrolase activity;mitochondrion;mitochondrial matrix;phosphoprotein phosphatase activity;protein binding;branched-chain amino acid catabolic process	4513.08	0.176202	0.189685	0.929279	0.352745	0.563156
ENSG00000163661	PTX3	pentraxin 3 [Source:HGNC Symbol;Acc:HGNC:9692]	GO:0005615;GO:0005576;GO:0005515;GO:0045087;GO:0042802;GO:0043312;GO:0006954;GO:0035580;GO:1904724;GO:0046597;GO:0001849;GO:0044793;GO:0046790;GO:0044869;GO:0044871;GO:1903016;GO:1903019;GO:0001872;GO:0001550;GO:0001878;GO:0008228;GO:0030198;GO:0045429;GO:0050766;GO:0031012	extracellular space;extracellular region;protein binding;innate immune response;identical protein binding;neutrophil degranulation;inflammatory response;specific granule lumen;tertiary granule lumen;negative regulation of viral entry into host cell;complement component C1q complex binding;negative regulation by host of viral process;virion binding;negative regulation by host of viral exo-alpha-si…	17240.8	1.10063	0.447779	2.4494	0.0143096	0.0620032
ENSG00000163666	HESX1	HESX homeobox 1 [Source:HGNC Symbol;Acc:HGNC:4877]	GO:0003677;GO:0006355;GO:0043565;GO:0005634;GO:0007275;GO:0000981;GO:0005515;GO:0006357;GO:0000978;GO:0000122;GO:0000790;GO:1990837;GO:0001227;GO:0003682;GO:0008022;GO:0047485;GO:0007420;GO:0030900;GO:0030916;GO:0043584;GO:0045892;GO:0048853;GO:0021983	DNA binding;regulation of transcription, DNA-templated;sequence-specific DNA binding;nucleus;multicellular organism development;DNA-binding transcription factor activity, RNA polymerase II-specific;protein binding;regulation of transcription by RNA polymerase II;RNA polymerase II cis-regulatory region sequence-specific DNA binding;negative regulation of transcription by RNA polymerase II;nuclear …	541.043	0.151601	0.309421	0.501668	0.615901	0.780129
ENSG00000163739	CXCL1	C-X-C motif chemokine ligand 1 [Source:HGNC Symbol;Acc:HGNC:4602]	GO:0005576;GO:0006935;GO:0006955;GO:0006952;GO:0008009;GO:0005615;GO:0043085;GO:0005515;GO:0005125;GO:0006954;GO:0008083;GO:0071222;GO:0007186;GO:0043312;GO:0007399;GO:0007165;GO:0030593;GO:0070098;GO:0005102;GO:0019221;GO:0035580;GO:1904724;GO:0008285;GO:0045236;GO:0030595;GO:0061844;GO:0035556;GO:0030036;GO:0008047	extracellular region;chemotaxis;immune response;defense response;chemokine activity;extracellular space;positive regulation of catalytic activity;protein binding;cytokine activity;inflammatory response;growth factor activity;cellular response to lipopolysaccharide;G protein-coupled receptor signaling pathway;neutrophil degranulation;nervous system development;signal transduction;neutrophil chemot…	40119.4	0.740845	0.385323	1.9155	0.055429	0.164241
ENSG00000163840	DTX3L	deltex E3 ubiquitin ligase 3L [Source:HGNC Symbol;Acc:HGNC:30323]	GO:0005634;GO:0005737;GO:0016020;GO:0015031;GO:0046872;GO:0016740;GO:0005654;GO:0005829;GO:0005768;GO:0016567;GO:0005765;GO:0006325;GO:0006281;GO:0006974;GO:0005515;GO:0005764;GO:0016032;GO:0004842;GO:0051865;GO:0051607;GO:0002376;GO:0045087;GO:0006511;GO:0006302;GO:0005769;GO:0007219;GO:0031901;GO:0045893;GO:0010390;GO:0004857;GO:0070936;GO:0061630;GO:0008333;GO:0000209;GO:0032991;GO:2001034;GO:…	nucleus;cytoplasm;membrane;protein transport;metal ion binding;transferase activity;nucleoplasm;cytosol;endosome;protein ubiquitination;lysosomal membrane;chromatin organization;DNA repair;cellular response to DNA damage stimulus;protein binding;lysosome;viral process;ubiquitin-protein transferase activity;protein autoubiquitination;defense response to virus;immune system process;innate immune re…	13278.6	-0.208944	0.146549	-1.4258	0.153926	0.332495
ENSG00000163874	ZC3H12A	zinc finger CCCH-type containing 12A [Source:HGNC Symbol;Acc:HGNC:26259]	GO:0046872;GO:0016787;GO:0010628;GO:0010629;GO:0032088;GO:0005737;GO:0045600;GO:0032715;GO:0045019;GO:0071222;GO:0005634;GO:0003723;GO:0016020;GO:0005783;GO:0005654;GO:0005856;GO:0006915;GO:0003677;GO:0005791;GO:0007275;GO:0030154;GO:0006974;GO:0004518;GO:0005515;GO:0016032;GO:0051607;GO:0002376;GO:0007399;GO:0004519;GO:0016579;GO:0006954;GO:0036464;GO:0090503;GO:0003729;GO:0000932;GO:0001525;GO:…	metal ion binding;hydrolase activity;positive regulation of gene expression;negative regulation of gene expression;negative regulation of NF-kappaB transcription factor activity;cytoplasm;positive regulation of fat cell differentiation;negative regulation of interleukin-6 production;negative regulation of nitric oxide biosynthetic process;cellular response to lipopolysaccharide;nucleus;RNA bindin…	22247.1	0.460131	0.15134	3.04031	0.00236335	0.0157523
ENSG00000164136	IL15	interleukin 15 [Source:HGNC Symbol;Acc:HGNC:5977]	GO:0005576;GO:0006955;GO:0005126;GO:0050729;GO:0005634;GO:0005737;GO:0016607;GO:0005654;GO:0005829;GO:0005615;GO:0005515;GO:0005125;GO:0042102;GO:0042531;GO:0007165;GO:0007267;GO:0005794;GO:0120163;GO:0050766;GO:0050731;GO:0008284;GO:0005768;GO:0001819;GO:0030225;GO:0035723;GO:0042119;GO:0032740;GO:0034105;GO:0007260;GO:0050778;GO:0001866;GO:0006954;GO:0007568;GO:0014732;GO:0030212;GO:0031667;GO:…	extracellular region;immune response;cytokine receptor binding;positive regulation of inflammatory response;nucleus;cytoplasm;nuclear speck;nucleoplasm;cytosol;extracellular space;protein binding;cytokine activity;positive regulation of T cell proliferation;positive regulation of tyrosine phosphorylation of STAT protein;signal transduction;cell-cell signaling;Golgi apparatus;negative regulation o…	1287.33	-0.521931	0.198839	-2.62508	0.00866279	0.0426042
ENSG00000164169	PRMT9	protein arginine methyltransferase 9 [Source:HGNC Symbol;Acc:HGNC:25099]	GO:0005515;GO:0016274;GO:0018216;GO:0006397;GO:0005737;GO:0016740;GO:0008168;GO:0032259;GO:0019918;GO:0035246;GO:0035247;GO:0035243;GO:0035241	protein binding;protein-arginine N-methyltransferase activity;peptidyl-arginine methylation;mRNA processing;cytoplasm;transferase activity;methyltransferase activity;methylation;peptidyl-arginine methylation, to symmetrical-dimethyl arginine;peptidyl-arginine N-methylation;peptidyl-arginine omega-N-methylation;protein-arginine omega-N symmetric methyltransferase activity;protein-arginine omega-N …	322.883	0.0256908	0.104836	0.245002	0.806455	0.898064
ENSG00000164181	ELOVL7	ELOVL fatty acid elongase 7 [Source:HGNC Symbol;Acc:HGNC:26292]	GO:0016021;GO:0005783;GO:0009922;GO:0019367;GO:0042761;GO:0016020;GO:0016740;GO:0005789;GO:0006629;GO:0006631;GO:0102336;GO:0102337;GO:0102338;GO:0102756;GO:0006633;GO:0006636;GO:0034626;GO:0005515;GO:0034625;GO:0035338;GO:0030148;GO:0030176	integral component of membrane;endoplasmic reticulum;fatty acid elongase activity;fatty acid elongation, saturated fatty acid;very long-chain fatty acid biosynthetic process;membrane;transferase activity;endoplasmic reticulum membrane;lipid metabolic process;fatty acid metabolic process;3-oxo-arachidoyl-CoA synthase activity;3-oxo-cerotoyl-CoA synthase activity;3-oxo-lignoceronyl-CoA synthase act…	7165.69	0.290246	0.361004	0.802823	0.422077	0.629185
ENSG00000164327	RICTOR	RPTOR independent companion of MTOR complex 2 [Source:HGNC Symbol;Acc:HGNC:28611]	GO:0031929;GO:0031932;GO:0005515;GO:0007275;GO:0016032;GO:0005829;GO:0032956;GO:0009792;GO:0032008;GO:0031532;GO:0032148;GO:0019901;GO:0018105;GO:0051897;GO:0051896;GO:0008047;GO:0030010;GO:0030950;GO:0042325;GO:0043022;GO:0001932;GO:0001938;GO:0010468;GO:0030838;GO:0033135;GO:0043087;GO:0050727;GO:0050731;GO:2000114	TOR signaling;TORC2 complex;protein binding;multicellular organism development;viral process;cytosol;regulation of actin cytoskeleton organization;embryo development ending in birth or egg hatching;positive regulation of TOR signaling;actin cytoskeleton reorganization;activation of protein kinase B activity;protein kinase binding;peptidyl-serine phosphorylation;positive regulation of protein kina…	5066.65	-0.0694579	0.0733314	-0.947163	0.343556	0.554462
ENSG00000164400	CSF2	colony stimulating factor 2 [Source:HGNC Symbol;Acc:HGNC:2434]	GO:0005576;GO:0008083;GO:0006955;GO:0005129;GO:0010628;GO:0008284;GO:0042531;GO:0010744;GO:0043231;GO:0005615;GO:0005515;GO:0005125;GO:0000165;GO:0045892;GO:0019221;GO:2001240;GO:0043011;GO:0071803;GO:0030225;GO:0032747;GO:0097011;GO:0001821;GO:0001892;GO:0010468;GO:0030099;GO:0030223;GO:0030224;GO:0034021;GO:0034405;GO:0042045;GO:0042116;GO:0042127;GO:0045187;GO:0045637;GO:0071222;GO:0097028	extracellular region;growth factor activity;immune response;granulocyte macrophage colony-stimulating factor receptor binding;positive regulation of gene expression;positive regulation of cell population proliferation;positive regulation of tyrosine phosphorylation of STAT protein;positive regulation of macrophage derived foam cell differentiation;intracellular membrane-bounded organelle;extracel…	1704.72	-1.62585	0.487052	-3.32461	0.000885417	0.00740646
ENSG00000164430	CGAS	cyclic GMP-AMP synthase [Source:HGNC Symbol;Acc:HGNC:21367]	GO:0005634;GO:0005737;GO:0016020;GO:0046872;GO:0000166;GO:0005524;GO:0016740;GO:0005886;GO:0003677;GO:0005525;GO:0005829;GO:0006281;GO:0006974;GO:0016032;GO:0051607;GO:0002376;GO:0045087;GO:0016779;GO:0008289;GO:0005515;GO:0003682;GO:2000042;GO:0035861;GO:0003690;GO:0005546;GO:0032481;GO:0002218;GO:0002230;GO:0071360;GO:0038001;GO:2000774;GO:0043950;GO:0010753;GO:0061501;GO:0002637;GO:0008340;GO:…	nucleus;cytoplasm;membrane;metal ion binding;nucleotide binding;ATP binding;transferase activity;plasma membrane;DNA binding;GTP binding;cytosol;DNA repair;cellular response to DNA damage stimulus;viral process;defense response to virus;immune system process;innate immune response;nucleotidyltransferase activity;lipid binding;protein binding;chromatin binding;negative regulation of double-strand …	3293.59	-0.384082	0.144923	-2.65048	0.00803781	0.0402166
ENSG00000164535	DAGLB	diacylglycerol lipase beta [Source:HGNC Symbol;Acc:HGNC:28923]	GO:0006629;GO:0016020;GO:0016021;GO:0046872;GO:0005654;GO:0005886;GO:0016787;GO:0005765;GO:0016042;GO:0005515;GO:0004806;GO:0001516;GO:0045211;GO:0007216;GO:0050727;GO:0019369;GO:0022008;GO:0016298;GO:0010898;GO:0006690;GO:0007405;GO:0042136;GO:0071926;GO:0098921	lipid metabolic process;membrane;integral component of membrane;metal ion binding;nucleoplasm;plasma membrane;hydrolase activity;lysosomal membrane;lipid catabolic process;protein binding;triglyceride lipase activity;prostaglandin biosynthetic process;postsynaptic membrane;G protein-coupled glutamate receptor signaling pathway;regulation of inflammatory response;arachidonic acid metabolic process…	1592.27	0.246773	0.118825	2.07679	0.0378208	0.125227
ENSG00000164548	TRA2A	transformer 2 alpha homolog [Source:HGNC Symbol;Acc:HGNC:16645]	GO:0003676;GO:0006397;GO:0008380;GO:0005634;GO:0003723;GO:0043231;GO:0005654;GO:0005730;GO:0005515;GO:0000398;GO:0048026;GO:0005681	nucleic acid binding;mRNA processing;RNA splicing;nucleus;RNA binding;intracellular membrane-bounded organelle;nucleoplasm;nucleolus;protein binding;mRNA splicing, via spliceosome;positive regulation of mRNA splicing, via spliceosome;spliceosomal complex	5169.47	0.487248	0.119885	4.06431	4.81747e-05	0.00078824
ENSG00000165259	HDX	highly divergent homeobox [Source:HGNC Symbol;Acc:HGNC:26411]	GO:0003677;GO:0005634;GO:0005515;GO:0045944;GO:0000981;GO:0000790;GO:0030154;GO:0001228	DNA binding;nucleus;protein binding;positive regulation of transcription by RNA polymerase II;DNA-binding transcription factor activity, RNA polymerase II-specific;nuclear chromatin;cell differentiation;DNA-binding transcription activator activity, RNA polymerase II-specific	245.581	0.0865541	0.175076	0.494612	0.620874	0.78347
ENSG00000165699	TSC1	TSC complex subunit 1 [Source:HGNC Symbol;Acc:HGNC:12362]	GO:0005737;GO:0016020;GO:0005829;GO:0006417;GO:0017148;GO:0005515;GO:0005811;GO:0005938;GO:0030027;GO:0005886;GO:0051726;GO:0050821;GO:0008285;GO:0032991;GO:0090630;GO:0005634;GO:0032007;GO:0047485;GO:0048471;GO:0005884;GO:0051087;GO:0007160;GO:1901214;GO:0032868;GO:0008344;GO:0051492;GO:0051879;GO:0030544;GO:0101031;GO:0051894;GO:0001952;GO:0032780;GO:0016242;GO:0046627;GO:0033596;GO:0042030;GO:…	cytoplasm;membrane;cytosol;regulation of translation;negative regulation of translation;protein binding;lipid droplet;cell cortex;lamellipodium;plasma membrane;regulation of cell cycle;protein stabilization;negative regulation of cell population proliferation;protein-containing complex;activation of GTPase activity;nucleus;negative regulation of TOR signaling;protein N-terminus binding;perinuclea…	3221.6	-0.0378101	0.0457709	-0.826081	0.408758	0.61723
ENSG00000165806	CASP7	caspase 7 [Source:HGNC Symbol;Acc:HGNC:1508]	GO:0006508;GO:0008234;GO:0004197;GO:0008233;GO:0016787;GO:0005634;GO:0005737;GO:0006915;GO:0005829;GO:0005515;GO:0005654;GO:0097194;GO:0097153;GO:0097200;GO:0072734;GO:0004190;GO:0007507;GO:0007568;GO:0009411;GO:0016485;GO:0051146;GO:0051402;GO:0071887;GO:0043231	proteolysis;cysteine-type peptidase activity;cysteine-type endopeptidase activity;peptidase activity;hydrolase activity;nucleus;cytoplasm;apoptotic process;cytosol;protein binding;nucleoplasm;execution phase of apoptosis;cysteine-type endopeptidase activity involved in apoptotic process;cysteine-type endopeptidase activity involved in execution phase of apoptosis;cellular response to staurosporin…	5752.18	0.0447052	0.0963152	0.464218	0.642491	0.797643
ENSG00000165949	IFI27	interferon alpha inducible protein 27 [Source:HGNC Symbol;Acc:HGNC:5397]	GO:0016021;GO:0016020;GO:0006915;GO:0005634;GO:0005783;GO:0005789;GO:0005739;GO:0016032;GO:0051607;GO:0031966;GO:0002376;GO:0045087;GO:0042802;GO:0005637;GO:0043161;GO:0005515;GO:0070936;GO:0097190;GO:0003674;GO:0005635;GO:0097191;GO:0005741;GO:0060337;GO:0000122;GO:0001102;GO:0005521;GO:0044827;GO:0046825	integral component of membrane;membrane;apoptotic process;nucleus;endoplasmic reticulum;endoplasmic reticulum membrane;mitochondrion;viral process;defense response to virus;mitochondrial membrane;immune system process;innate immune response;identical protein binding;nuclear inner membrane;proteasome-mediated ubiquitin-dependent protein catabolic process;protein binding;protein K48-linked ubiquiti…	855.013	-0.967556	0.457771	-2.13917	0.0324218	0.112424
ENSG00000165997	ARL5B	ADP ribosylation factor like GTPase 5B [Source:HGNC Symbol;Acc:HGNC:23052]	GO:0005525;GO:0000166;GO:0005515;GO:0005737;GO:0006886;GO:0016192;GO:0005802;GO:1903292	GTP binding;nucleotide binding;protein binding;cytoplasm;intracellular protein transport;vesicle-mediated transport;trans-Golgi network;protein localization to Golgi membrane	8889.89	0.738597	0.191718	3.85237	0.00011698	0.00155787
ENSG00000166016	ABTB2	ankyrin repeat and BTB domain containing 2 [Source:HGNC Symbol;Acc:HGNC:23842]	GO:0005515;GO:0046982;GO:0005654;GO:0003674;GO:0097237	protein binding;protein heterodimerization activity;nucleoplasm;molecular_function;cellular response to toxic substance	8560.77	-1.21409	0.351061	-3.45851	0.000543176	0.0051095
ENSG00000166128	RAB8B	RAB8B, member RAS oncogene family [Source:HGNC Symbol;Acc:HGNC:30273]	GO:0005525;GO:0003924;GO:0016020;GO:0015031;GO:0043231;GO:0000166;GO:0005654;GO:0005886;GO:0031410;GO:0016604;GO:0030670;GO:0045335;GO:0005778;GO:0005515;GO:0030140;GO:0009306;GO:0070062;GO:0005102;GO:0006904;GO:0019003;GO:0008021;GO:0005768;GO:0072659;GO:0032869;GO:0017157;GO:0019882;GO:0055038;GO:0045046;GO:0048210;GO:0030911;GO:0031346;GO:0051461;GO:0150115;GO:0048471;GO:0051286;GO:0098793	GTP binding;GTPase activity;membrane;protein transport;intracellular membrane-bounded organelle;nucleotide binding;nucleoplasm;plasma membrane;cytoplasmic vesicle;nuclear body;phagocytic vesicle membrane;phagocytic vesicle;peroxisomal membrane;protein binding;trans-Golgi network transport vesicle;protein secretion;extracellular exosome;signaling receptor binding;vesicle docking involved in exocyt…	12560.6	0.248582	0.116154	2.14012	0.032345	0.112215
ENSG00000166165	CKB	creatine kinase B [Source:HGNC Symbol;Acc:HGNC:1991]	GO:0003824;GO:0016772;GO:0004111;GO:0046314;GO:0016301;GO:0005737;GO:0000166;GO:0005524;GO:0016740;GO:0016310;GO:0005829;GO:0005515;GO:0005615;GO:0070062;GO:0021762;GO:0031625;GO:0006600;GO:0007420;GO:0021549;GO:0030644;GO:0005634;GO:0030425;GO:0043025	catalytic activity;transferase activity, transferring phosphorus-containing groups;creatine kinase activity;phosphocreatine biosynthetic process;kinase activity;cytoplasm;nucleotide binding;ATP binding;transferase activity;phosphorylation;cytosol;protein binding;extracellular space;extracellular exosome;substantia nigra development;ubiquitin protein ligase binding;creatine metabolic process;brain…	14077.9	-0.999348	0.411621	-2.43207	0.015013	0.0641949
ENSG00000166881	NEMP1	nuclear envelope integral membrane protein 1 [Source:HGNC Symbol;Acc:HGNC:29001]	GO:0005634;GO:0016020;GO:0016021;GO:0005637;GO:0003674;GO:0008150;GO:0005635	nucleus;membrane;integral component of membrane;nuclear inner membrane;molecular_function;biological_process;nuclear envelope	6135.69	0.198462	0.179264	1.10713	0.26824	0.4755
ENSG00000168010	ATG16L2	autophagy related 16 like 2 [Source:HGNC Symbol;Acc:HGNC:25464]	GO:0005515;GO:0005737;GO:0015031;GO:0005654;GO:0005829;GO:0000045;GO:0000421;GO:0039689	protein binding;cytoplasm;protein transport;nucleoplasm;cytosol;autophagosome assembly;autophagosome membrane;negative stranded viral RNA replication	3782.89	0.467886	0.165475	2.82746	0.0046919	0.0266072
ENSG00000168062	BATF2	basic leucine zipper ATF-like transcription factor 2 [Source:HGNC Symbol;Acc:HGNC:25163]	GO:0003677;GO:0003700;GO:0006357;GO:0005634;GO:0006355;GO:0030154;GO:0005515;GO:0000978;GO:0000981;GO:0000790;GO:0043011;GO:0042832	DNA binding;DNA-binding transcription factor activity;regulation of transcription by RNA polymerase II;nucleus;regulation of transcription, DNA-templated;cell differentiation;protein binding;RNA polymerase II cis-regulatory region sequence-specific DNA binding;DNA-binding transcription factor activity, RNA polymerase II-specific;nuclear chromatin;myeloid dendritic cell differentiation;defense res…	1950.85	0.176203	0.264596	0.667542	0.504426	0.697215
ENSG00000168282	MGAT2	alpha-1,6-mannosyl-glycoprotein 2-beta-N-acetylglucosaminyltransferase [Source:HGNC Symbol;Acc:HGNC:7045]	GO:0016021;GO:0008455;GO:0009312;GO:0005795;GO:0016020;GO:0005794;GO:0046872;GO:0016740;GO:0016757;GO:0000139;GO:0042803;GO:0006486;GO:0030145;GO:0018279;GO:0006487;GO:0030246	integral component of membrane;alpha-1,6-mannosylglycoprotein 2-beta-N-acetylglucosaminyltransferase activity;oligosaccharide biosynthetic process;Golgi stack;membrane;Golgi apparatus;metal ion binding;transferase activity;transferase activity, transferring glycosyl groups;Golgi membrane;protein homodimerization activity;protein glycosylation;manganese ion binding;protein N-linked glycosylation v…	6016.01	0.0331645	0.0810855	0.409008	0.682534	0.823108
ENSG00000168286	THAP11	THAP domain containing 11 [Source:HGNC Symbol;Acc:HGNC:23194]	GO:0003676;GO:0005634;GO:0005737;GO:0046872;GO:0005654;GO:0005829;GO:0008270;GO:0003677;GO:0045171;GO:0005515;GO:0000978;GO:0000981;GO:0000790;GO:0001227;GO:0000122	nucleic acid binding;nucleus;cytoplasm;metal ion binding;nucleoplasm;cytosol;zinc ion binding;DNA binding;intercellular bridge;protein binding;RNA polymerase II cis-regulatory region sequence-specific DNA binding;DNA-binding transcription factor activity, RNA polymerase II-specific;nuclear chromatin;DNA-binding transcription repressor activity, RNA polymerase II-specific;negative regulation of tr…	699.781	-0.00724558	0.0789284	-0.091769	0.926882	0.965049
ENSG00000168394	TAP1	transporter 1, ATP binding cassette subfamily B member [Source:HGNC Symbol;Acc:HGNC:43]	GO:0016021;GO:0005524;GO:0016020;GO:0055085;GO:0042626;GO:0016887;GO:0030176;GO:0042287;GO:0042825;GO:1904680;GO:0015833;GO:0015433;GO:0046979;GO:0002479;GO:0015031;GO:0000166;GO:0005783;GO:0005789;GO:0042803;GO:0005515;GO:0016032;GO:0002376;GO:0002250;GO:0034451;GO:0042605;GO:0042288;GO:0006952;GO:0015440;GO:0046978;GO:0019885;GO:0042824;GO:0030670;GO:0033116;GO:0002474;GO:1990668;GO:0043531;GO:…	integral component of membrane;ATP binding;membrane;transmembrane transport;ATPase-coupled transmembrane transporter activity;ATPase activity;integral component of endoplasmic reticulum membrane;MHC protein binding;TAP complex;peptide transmembrane transporter activity;peptide transport;ATPase-coupled peptide antigen transmembrane transporter activity;TAP2 binding;antigen processing and presentat…	24891.3	-0.771355	0.182283	-4.23195	2.31674e-05	0.000441493
ENSG00000168569	TMEM223	transmembrane protein 223 [Source:HGNC Symbol;Acc:HGNC:28464]	GO:0016020;GO:0016021;GO:0007399	membrane;integral component of membrane;nervous system development	170.983	-0.273421	0.156593	-1.74602	0.0808073	0.212642
ENSG00000169062	UPF3A	UPF3A regulator of nonsense mediated mRNA decay [Source:HGNC Symbol;Acc:HGNC:20332]	GO:0003676;GO:0000184;GO:0005634;GO:0003723;GO:0051028;GO:0005737;GO:0043231;GO:0005654;GO:0005829;GO:0005515;GO:0006913;GO:0005730;GO:0017056;GO:0045727;GO:0042162;GO:0035145	nucleic acid binding;nuclear-transcribed mRNA catabolic process, nonsense-mediated decay;nucleus;RNA binding;mRNA transport;cytoplasm;intracellular membrane-bounded organelle;nucleoplasm;cytosol;protein binding;nucleocytoplasmic transport;nucleolus;structural constituent of nuclear pore;positive regulation of translation;telomeric DNA binding;exon-exon junction complex	1724.96	-0.0580766	0.0639213	-0.908576	0.363574	0.572924
ENSG00000169118	CSNK1G1	casein kinase 1 gamma 1 [Source:HGNC Symbol;Acc:HGNC:2454]	GO:0005524;GO:0006468;GO:0004674;GO:0004672;GO:0005737;GO:0000166;GO:0016301;GO:0016740;GO:0016310;GO:0005829;GO:0016055;GO:0005515;GO:0005634;GO:0005886;GO:0018105;GO:0006897;GO:0090263;GO:0016020;GO:0016021	ATP binding;protein phosphorylation;protein serine/threonine kinase activity;protein kinase activity;cytoplasm;nucleotide binding;kinase activity;transferase activity;phosphorylation;cytosol;Wnt signaling pathway;protein binding;nucleus;plasma membrane;peptidyl-serine phosphorylation;endocytosis;positive regulation of canonical Wnt signaling pathway;membrane;integral component of membrane	2858.33	-0.296873	0.0982091	-3.02288	0.00250379	0.0164512
ENSG00000169155	ZBTB43	zinc finger and BTB domain containing 43 [Source:HGNC Symbol;Acc:HGNC:17908]	GO:0005515;GO:0003676;GO:0005634;GO:0046872;GO:0003677;GO:0006357;GO:0000981;GO:0000790;GO:1990837	protein binding;nucleic acid binding;nucleus;metal ion binding;DNA binding;regulation of transcription by RNA polymerase II;DNA-binding transcription factor activity, RNA polymerase II-specific;nuclear chromatin;sequence-specific double-stranded DNA binding	3539	-0.20902	0.134405	-1.55517	0.119907	0.281013
ENSG00000169245	CXCL10	C-X-C motif chemokine ligand 10 [Source:HGNC Symbol;Acc:HGNC:10637]	GO:0005576;GO:0006935;GO:0006955;GO:0006952;GO:0008009;GO:0007186;GO:0005615;GO:0005515;GO:0008201;GO:2000479;GO:0005125;GO:0006954;GO:0071222;GO:0045944;GO:0016525;GO:0042127;GO:0042981;GO:0007165;GO:0007267;GO:0030593;GO:0070098;GO:0007166;GO:0005102;GO:0010818;GO:0019221;GO:2000406;GO:0045236;GO:0048248;GO:0007189;GO:0030595;GO:0051281;GO:0061844;GO:0007517;GO:0050918;GO:0042056;GO:0008284;GO:…	extracellular region;chemotaxis;immune response;defense response;chemokine activity;G protein-coupled receptor signaling pathway;extracellular space;protein binding;heparin binding;regulation of cAMP-dependent protein kinase activity;cytokine activity;inflammatory response;cellular response to lipopolysaccharide;positive regulation of transcription by RNA polymerase II;negative regulation of angi…	39097.5	0.745112	0.525555	1.42343	0.154612	0.333402
ENSG00000169248	CXCL11	C-X-C motif chemokine ligand 11 [Source:HGNC Symbol;Acc:HGNC:10638]	GO:0005576;GO:0006935;GO:0006955;GO:0006954;GO:0006952;GO:0008009;GO:0005615;GO:0005515;GO:0008201;GO:0005125;GO:0071222;GO:0007186;GO:0042127;GO:0007165;GO:0007267;GO:0030593;GO:0070098;GO:0010818;GO:0045236;GO:0048248;GO:0007189;GO:0030595;GO:0051281;GO:0061844	extracellular region;chemotaxis;immune response;inflammatory response;defense response;chemokine activity;extracellular space;protein binding;heparin binding;cytokine activity;cellular response to lipopolysaccharide;G protein-coupled receptor signaling pathway;regulation of cell population proliferation;signal transduction;cell-cell signaling;neutrophil chemotaxis;chemokine-mediated signaling pat…	8888.15	-0.0719172	0.580122	-0.125923	0.899793	0.951189
ENSG00000169429	CXCL8	C-X-C motif chemokine ligand 8 [Source:HGNC Symbol;Acc:HGNC:6025]	GO:0005576;GO:0006935;GO:0006955;GO:0006952;GO:0008009;GO:0010629;GO:0060354;GO:0010628;GO:0071222;GO:0007165;GO:0005615;GO:0005515;GO:0005125;GO:0006954;GO:0001525;GO:0005153;GO:0030593;GO:0042119;GO:0007050;GO:0071347;GO:0071356;GO:0030155;GO:0007186;GO:0019722;GO:0070098;GO:0019221;GO:0034976;GO:0035556;GO:0090023;GO:0008285;GO:0045236;GO:0030595;GO:0061844;GO:0044344;GO:0045744;GO:0050930;GO:…	extracellular region;chemotaxis;immune response;defense response;chemokine activity;negative regulation of gene expression;negative regulation of cell adhesion molecule production;positive regulation of gene expression;cellular response to lipopolysaccharide;signal transduction;extracellular space;protein binding;cytokine activity;inflammatory response;angiogenesis;interleukin-8 receptor binding;…	447710	0.430056	0.368577	1.16433	0.244292	0.449111
ENSG00000169504	CLIC4	chloride intracellular channel 4 [Source:HGNC Symbol;Acc:HGNC:13518]	GO:0005634;GO:0005737;GO:0016020;GO:0016021;GO:0005886;GO:0006811;GO:0034220;GO:0005856;GO:0005739;GO:0005829;GO:0031410;GO:0030054;GO:0030154;GO:0005244;GO:0034765;GO:0005515;GO:0048471;GO:0009986;GO:0030659;GO:0005815;GO:0005254;GO:0006821;GO:0034707;GO:0030496;GO:1902476;GO:0005813;GO:0005902;GO:0016363;GO:0015630;GO:0070062;GO:0001525;GO:0005911;GO:0015629;GO:0030216;GO:0030336;GO:0005622;GO:…	nucleus;cytoplasm;membrane;integral component of membrane;plasma membrane;ion transport;ion transmembrane transport;cytoskeleton;mitochondrion;cytosol;cytoplasmic vesicle;cell junction;cell differentiation;voltage-gated ion channel activity;regulation of ion transmembrane transport;protein binding;perinuclear region of cytoplasm;cell surface;cytoplasmic vesicle membrane;microtubule organizing cen…	30908.6	0.507868	0.149339	3.40071	0.000672109	0.00602338
ENSG00000169871	TRIM56	tripartite motif containing 56 [Source:HGNC Symbol;Acc:HGNC:19028]	GO:0008270;GO:0003723;GO:0005737;GO:0046872;GO:0016740;GO:0004842;GO:0051607;GO:0002376;GO:0045087;GO:0005654;GO:0005829;GO:0045893;GO:0000785;GO:0070534;GO:0034340;GO:0032479;GO:0032608	zinc ion binding;RNA binding;cytoplasm;metal ion binding;transferase activity;ubiquitin-protein transferase activity;defense response to virus;immune system process;innate immune response;nucleoplasm;cytosol;positive regulation of transcription, DNA-templated;chromatin;protein K63-linked ubiquitination;response to type I interferon;regulation of type I interferon production;interferon-beta produc…	13189.9	-0.321724	0.0931847	-3.45256	0.000555285	0.00520904
ENSG00000169957	ZNF768	zinc finger protein 768 [Source:HGNC Symbol;Acc:HGNC:26273]	GO:0003677;GO:0003676;GO:0006366;GO:0005665;GO:0005634;GO:0003723;GO:0046872;GO:0005515;GO:0003700;GO:0043565;GO:0006355	DNA binding;nucleic acid binding;transcription by RNA polymerase II;RNA polymerase II, core complex;nucleus;RNA binding;metal ion binding;protein binding;DNA-binding transcription factor activity;sequence-specific DNA binding;regulation of transcription, DNA-templated	1233.81	-0.247877	0.0766874	-3.2323	0.00122798	0.00951739
ENSG00000169967	MAP3K2	mitogen-activated protein kinase kinase kinase 2 [Source:HGNC Symbol;Acc:HGNC:6854]	GO:0005524;GO:0005515;GO:0006468;GO:0004672;GO:0005634;GO:0005737;GO:0046872;GO:0000166;GO:0004674;GO:0016301;GO:0016740;GO:0016310;GO:0005654;GO:0005829;GO:0000165;GO:0004709;GO:0045893;GO:0000186;GO:0019901;GO:0071260;GO:0000187;GO:0007257	ATP binding;protein binding;protein phosphorylation;protein kinase activity;nucleus;cytoplasm;metal ion binding;nucleotide binding;protein serine/threonine kinase activity;kinase activity;transferase activity;phosphorylation;nucleoplasm;cytosol;MAPK cascade;MAP kinase kinase kinase activity;positive regulation of transcription, DNA-templated;activation of MAPKK activity;protein kinase binding;cel…	6008.67	0.0895119	0.131173	0.682391	0.494992	0.689908
ENSG00000170113	NIPA1	NIPA magnesium transporter 1 [Source:HGNC Symbol;Acc:HGNC:17043]	GO:0016021;GO:0015095;GO:0015693;GO:0016020;GO:0005886;GO:0006811;GO:0005768;GO:0005515;GO:1903830;GO:0005769;GO:0055085	integral component of membrane;magnesium ion transmembrane transporter activity;magnesium ion transport;membrane;plasma membrane;ion transport;endosome;protein binding;magnesium ion transmembrane transport;early endosome;transmembrane transport	1578.14	-0.0282689	0.086747	-0.325846	0.744541	0.861845
ENSG00000170142	UBE2E1	ubiquitin conjugating enzyme E2 E1 [Source:HGNC Symbol;Acc:HGNC:12477]	GO:0005634;GO:0000166;GO:0005524;GO:0016740;GO:0016567;GO:0005515;GO:0004842;GO:0061631;GO:0010390;GO:0000209;GO:0070936;GO:0005654;GO:0005829;GO:0031145;GO:1901990;GO:0006511;GO:0000151;GO:0042296;GO:0032020;GO:0033523	nucleus;nucleotide binding;ATP binding;transferase activity;protein ubiquitination;protein binding;ubiquitin-protein transferase activity;ubiquitin conjugating enzyme activity;histone monoubiquitination;protein polyubiquitination;protein K48-linked ubiquitination;nucleoplasm;cytosol;anaphase-promoting complex-dependent catabolic process;regulation of mitotic cell cycle phase transition;ubiquitin-…	7676.51	0.265926	0.124482	2.13627	0.0326577	0.112898
ENSG00000170345	FOS	Fos proto-oncogene, AP-1 transcription factor subunit [Source:HGNC Symbol;Acc:HGNC:3796]	GO:0003677;GO:0006355;GO:0003700;GO:0006357;GO:0005667;GO:0007179;GO:0005634;GO:0034614;GO:0000976;GO:0045893;GO:0005737;GO:0005783;GO:0005654;GO:0005829;GO:0005515;GO:0038095;GO:0000978;GO:0000981;GO:0000790;GO:1990837;GO:0006954;GO:0070412;GO:0006366;GO:0019221;GO:1902895;GO:0045944;GO:0008134;GO:0071276;GO:0060395;GO:1901216;GO:0032993;GO:0000979;GO:0001102;GO:0001228;GO:0003682;GO:0003690;GO:…	DNA binding;regulation of transcription, DNA-templated;DNA-binding transcription factor activity;regulation of transcription by RNA polymerase II;transcription factor complex;transforming growth factor beta receptor signaling pathway;nucleus;cellular response to reactive oxygen species;transcription regulatory region sequence-specific DNA binding;positive regulation of transcription, DNA-template…	2774.02	0.667834	0.243302	2.74469	0.00605673	0.0325295
ENSG00000170542	SERPINB9	serpin family B member 9 [Source:HGNC Symbol;Acc:HGNC:8955]	GO:0005615;GO:0004867;GO:0005634;GO:0005737;GO:0016020;GO:0005794;GO:0043066;GO:0005654;GO:0005829;GO:0010951;GO:0005515;GO:0006955;GO:0030414;GO:0010466;GO:0006915;GO:0043154;GO:0070062;GO:0010628;GO:0062023;GO:0002020;GO:0071391;GO:0043027;GO:0009617;GO:0042270;GO:0002448;GO:0033668	extracellular space;serine-type endopeptidase inhibitor activity;nucleus;cytoplasm;membrane;Golgi apparatus;negative regulation of apoptotic process;nucleoplasm;cytosol;negative regulation of endopeptidase activity;protein binding;immune response;peptidase inhibitor activity;negative regulation of peptidase activity;apoptotic process;negative regulation of cysteine-type endopeptidase activity inv…	34078.7	1.36359	0.249385	5.46691	4.57946e-08	3.74783e-06
ENSG00000170581	STAT2	signal transducer and activator of transcription 2 [Source:HGNC Symbol;Acc:HGNC:11363]	GO:0003677;GO:0006355;GO:0005634;GO:0007165;GO:0003700;GO:0005737;GO:0005829;GO:0005886;GO:0005515;GO:0016032;GO:0051607;GO:0042802;GO:0000978;GO:0045944;GO:0000981;GO:0000790;GO:0005654;GO:0006952;GO:0001228;GO:0019221;GO:0060337;GO:0042127;GO:0006357;GO:0044389;GO:0007259;GO:0001932;GO:0043434;GO:0090140	DNA binding;regulation of transcription, DNA-templated;nucleus;signal transduction;DNA-binding transcription factor activity;cytoplasm;cytosol;plasma membrane;protein binding;viral process;defense response to virus;identical protein binding;RNA polymerase II cis-regulatory region sequence-specific DNA binding;positive regulation of transcription by RNA polymerase II;DNA-binding transcription fact…	36651.7	0.462646	0.155381	2.97755	0.00290562	0.0183056
ENSG00000170855	TRIAP1	TP53 regulated inhibitor of apoptosis 1 [Source:HGNC Symbol;Acc:HGNC:26937]	GO:0045944;GO:0043154;GO:0005737;GO:0043066;GO:0005654;GO:0005739;GO:0006915;GO:0006869;GO:0005515;GO:0048471;GO:0005758;GO:0120009;GO:0097035;GO:0032991;GO:0042981;GO:1990050;GO:0002039;GO:0006977;GO:0015914;GO:0030330;GO:0034644;GO:0090201;GO:1902166;GO:2001140	positive regulation of transcription by RNA polymerase II;negative regulation of cysteine-type endopeptidase activity involved in apoptotic process;cytoplasm;negative regulation of apoptotic process;nucleoplasm;mitochondrion;apoptotic process;lipid transport;protein binding;perinuclear region of cytoplasm;mitochondrial intermembrane space;intermembrane lipid transfer;regulation of membrane lipid …	653.938	-0.126305	0.0956429	-1.32059	0.186639	0.377911
ENSG00000172183	ISG20	interferon stimulated exonuclease gene 20 [Source:HGNC Symbol;Acc:HGNC:6130]	GO:0003676;GO:0005634;GO:0003723;GO:0005737;GO:0046872;GO:0016787;GO:0005730;GO:0004518;GO:0051607;GO:0002376;GO:0045087;GO:0004527;GO:0015030;GO:0016605;GO:0000175;GO:0090503;GO:0006364;GO:0030619;GO:0005654;GO:0009615;GO:0045071;GO:0000738;GO:0006401;GO:0060337;GO:0034511;GO:0008310;GO:0008859;GO:0030620	nucleic acid binding;nucleus;RNA binding;cytoplasm;metal ion binding;hydrolase activity;nucleolus;nuclease activity;defense response to virus;immune system process;innate immune response;exonuclease activity;Cajal body;PML body;3'-5'-exoribonuclease activity;RNA phosphodiester bond hydrolysis, exonucleolytic;rRNA processing;U1 snRNA binding;nucleoplasm;response to virus;negative regulation of vir…	14565.2	0.537902	0.336172	1.60211	0.109131	0.263645
ENSG00000172349	IL16	interleukin 16 [Source:HGNC Symbol;Acc:HGNC:5980]	GO:0005515;GO:0005125;GO:0050729;GO:0032735;GO:0032755;GO:0005634;GO:0005737;GO:0016607;GO:0005829;GO:0005886;GO:0005576;GO:0005615;GO:0006935;GO:0016032;GO:0090543;GO:0006955;GO:0019221;GO:0030595;GO:0050930;GO:0051924;GO:0042609;GO:0032730;GO:0007165	protein binding;cytokine activity;positive regulation of inflammatory response;positive regulation of interleukin-12 production;positive regulation of interleukin-6 production;nucleus;cytoplasm;nuclear speck;cytosol;plasma membrane;extracellular region;extracellular space;chemotaxis;viral process;Flemming body;immune response;cytokine-mediated signaling pathway;leukocyte chemotaxis;induction of p…	1029.46	0.0181842	0.198613	0.0914989	0.927096	0.965049
ENSG00000172432	GTPBP2	GTP binding protein 2 [Source:HGNC Symbol;Acc:HGNC:4670]	GO:0000166;GO:0005525;GO:0003924;GO:0043231;GO:0005515;GO:0070966;GO:0072344;GO:0005576;GO:0042802;GO:0008150;GO:0003746;GO:0006414;GO:0002576;GO:0031093	nucleotide binding;GTP binding;GTPase activity;intracellular membrane-bounded organelle;protein binding;nuclear-transcribed mRNA catabolic process, no-go decay;rescue of stalled ribosome;extracellular region;identical protein binding;biological_process;translation elongation factor activity;translational elongation;platelet degranulation;platelet alpha granule lumen	8917.29	0.343873	0.0938077	3.66574	0.000246629	0.00275109
ENSG00000172613	RAD9A	RAD9 checkpoint clamp component A [Source:HGNC Symbol;Acc:HGNC:9827]	GO:0006281;GO:0000077;GO:0030896;GO:0005634;GO:0005654;GO:0016787;GO:0006974;GO:0090305;GO:0004518;GO:0017124;GO:0005515;GO:0004527;GO:0019901;GO:0031573;GO:0019899;GO:1901796;GO:0006260;GO:0042826;GO:0071479;GO:0008408;GO:0008853;GO:0000076;GO:1902231;GO:0005737	DNA repair;DNA damage checkpoint;checkpoint clamp complex;nucleus;nucleoplasm;hydrolase activity;cellular response to DNA damage stimulus;nucleic acid phosphodiester bond hydrolysis;nuclease activity;SH3 domain binding;protein binding;exonuclease activity;protein kinase binding;intra-S DNA damage checkpoint;enzyme binding;regulation of signal transduction by p53 class mediator;DNA replication;his…	1266.4	-0.0527026	0.148262	-0.355324	0.722347	0.848243
ENSG00000172667	ZMAT3	zinc finger matrin-type 3 [Source:HGNC Symbol;Acc:HGNC:29983]	GO:0008270;GO:0003676;GO:0046872;GO:0005634;GO:0003723;GO:0015031;GO:0005654;GO:0005886;GO:0006915;GO:0005730;GO:0006974;GO:0005515;GO:0040008;GO:0043065	zinc ion binding;nucleic acid binding;metal ion binding;nucleus;RNA binding;protein transport;nucleoplasm;plasma membrane;apoptotic process;nucleolus;cellular response to DNA damage stimulus;protein binding;regulation of growth;positive regulation of apoptotic process	1101.61	-0.140114	0.123604	-1.13356	0.256978	0.463327
ENSG00000173039	RELA	RELA proto-oncogene, NF-kB subunit [Source:HGNC Symbol;Acc:HGNC:9955]	GO:0003677;GO:0006355;GO:0005634;GO:0005737;GO:0042025;GO:0003700;GO:0051092;GO:0071159;GO:0035924;GO:0071222;GO:0045944;GO:0071356;GO:1902004;GO:0043066;GO:0005829;GO:0031490;GO:0042803;GO:0005515;GO:0016032;GO:0051607;GO:0006954;GO:0042802;GO:0045893;GO:0038095;GO:0045087;GO:0003682;GO:0050852;GO:0005654;GO:0000981;GO:0000122;GO:0000977;GO:0000790;GO:0000978;GO:0001227;GO:0019901;GO:0002223;GO:…	DNA binding;regulation of transcription, DNA-templated;nucleus;cytoplasm;host cell nucleus;DNA-binding transcription factor activity;positive regulation of NF-kappaB transcription factor activity;NF-kappaB complex;cellular response to vascular endothelial growth factor stimulus;cellular response to lipopolysaccharide;positive regulation of transcription by RNA polymerase II;cellular response to t…	12539.9	0.29364	0.124258	2.36314	0.0181208	0.07402
ENSG00000173193	PARP14	poly(ADP-ribose) polymerase family member 14 [Source:HGNC Symbol;Acc:HGNC:29232]	GO:0003950;GO:0005634;GO:0005737;GO:0016020;GO:0016740;GO:0005829;GO:0005886;GO:0016757;GO:0002376;GO:0045087;GO:1903507;GO:0005515;GO:0003714;GO:0019899;GO:0010629;GO:0042532;GO:0042531;GO:1990404;GO:0060336;GO:0006471;GO:0070212;GO:0140289;GO:1902216	NAD+ ADP-ribosyltransferase activity;nucleus;cytoplasm;membrane;transferase activity;cytosol;plasma membrane;transferase activity, transferring glycosyl groups;immune system process;innate immune response;negative regulation of nucleic acid-templated transcription;protein binding;transcription corepressor activity;enzyme binding;negative regulation of gene expression;negative regulation of tyrosi…	60729.5	-0.293928	0.160416	-1.83236	0.0668972	0.186812
ENSG00000173638	SLC19A1	solute carrier family 19 member 1 [Source:HGNC Symbol;Acc:HGNC:10937]	GO:0016021;GO:0090482;GO:0051180;GO:0005887;GO:0008518;GO:0015350;GO:0015884;GO:0051958;GO:0016020;GO:0035461;GO:0005886;GO:0016324;GO:0015297;GO:0016323;GO:0005542;GO:0055085;GO:0150104;GO:0008514;GO:0015711;GO:0046655;GO:0008517;GO:0061507;GO:0140360;GO:0007565;GO:0098838;GO:0140361;GO:1904447;GO:0031526	integral component of membrane;vitamin transmembrane transporter activity;vitamin transport;integral component of plasma membrane;folate:anion antiporter activity;methotrexate transmembrane transporter activity;folic acid transport;methotrexate transport;membrane;vitamin transmembrane transport;plasma membrane;apical plasma membrane;antiporter activity;basolateral plasma membrane;folic acid bindi…	352.219	-1.04721	0.234003	-4.47483	7.64704e-06	0.000183717
ENSG00000173786	CNP	2',3'-cyclic nucleotide 3' phosphodiesterase [Source:HGNC Symbol;Acc:HGNC:2158]	GO:0016020;GO:0004113;GO:0009214;GO:0005615;GO:0005737;GO:0003723;GO:0005654;GO:0005829;GO:0016787;GO:0042470;GO:0045202;GO:0070062;GO:0021762;GO:0007268;GO:0030551;GO:0000226;GO:0007409;GO:0007568;GO:0008344;GO:0009636;GO:0030900;GO:0032496;GO:0046902;GO:0048709;GO:0005741;GO:0005743;GO:0005886;GO:0005902;GO:0031143;GO:0035748;GO:0035749;GO:0042995;GO:0043209;GO:0048471	membrane;2',3'-cyclic-nucleotide 3'-phosphodiesterase activity;cyclic nucleotide catabolic process;extracellular space;cytoplasm;RNA binding;nucleoplasm;cytosol;hydrolase activity;melanosome;synapse;extracellular exosome;substantia nigra development;chemical synaptic transmission;cyclic nucleotide binding;microtubule cytoskeleton organization;axonogenesis;aging;adult locomotory behavior;response …	12112.8	0.1944	0.107713	1.80493	0.0710863	0.194424
ENSG00000173821	RNF213	ring finger protein 213 [Source:HGNC Symbol;Acc:HGNC:14539]	GO:0046872;GO:0005730;GO:0005829;GO:0004842;GO:0016567;GO:0016887;GO:0001525;GO:0005737;GO:0016020;GO:0016740;GO:0016787;GO:0051865;GO:0006511;GO:0002040;GO:0000209;GO:0051260;GO:2000051	metal ion binding;nucleolus;cytosol;ubiquitin-protein transferase activity;protein ubiquitination;ATPase activity;angiogenesis;cytoplasm;membrane;transferase activity;hydrolase activity;protein autoubiquitination;ubiquitin-dependent protein catabolic process;sprouting angiogenesis;protein polyubiquitination;protein homooligomerization;negative regulation of non-canonical Wnt signaling pathway	114142	-0.230633	0.135645	-1.70032	0.0890708	0.227927
ENSG00000173905	GOLIM4	golgi integral membrane protein 4 [Source:HGNC Symbol;Acc:HGNC:15448]	GO:0000139;GO:0016020;GO:0016021;GO:0005794;GO:0005768;GO:0010008;GO:0032580;GO:0005796;GO:0005801;GO:0030133;GO:0030139	Golgi membrane;membrane;integral component of membrane;Golgi apparatus;endosome;endosome membrane;Golgi cisterna membrane;Golgi lumen;cis-Golgi network;transport vesicle;endocytic vesicle	3475.92	-0.0174895	0.0920988	-0.18991	0.84938	0.922819
ENSG00000174130	TLR6	toll like receptor 6 [Source:HGNC Symbol;Acc:HGNC:16711]	GO:0016021;GO:0005515;GO:0007165;GO:0006954;GO:0004888;GO:0002755;GO:0050707;GO:0034150;GO:0042496;GO:1904646;GO:0032717;GO:0010628;GO:1900017;GO:0140052;GO:0043032;GO:0016020;GO:0005886;GO:0005794;GO:0016787;GO:0031410;GO:0045121;GO:0002376;GO:0045087;GO:0006955;GO:0035663;GO:0042802;GO:0030670;GO:0002224;GO:0005887;GO:0050135;GO:0061809;GO:0038023;GO:0032755;GO:1900227;GO:0001540;GO:0005102;GO:…	integral component of membrane;protein binding;signal transduction;inflammatory response;transmembrane signaling receptor activity;MyD88-dependent toll-like receptor signaling pathway;regulation of cytokine secretion;toll-like receptor 6 signaling pathway;detection of diacyl bacterial lipopeptide;cellular response to amyloid-beta;negative regulation of interleukin-8 production;positive regulation…	1486.43	0.0481319	0.182767	0.263307	0.792314	0.890602
ENSG00000174282	ZBTB4	zinc finger and BTB domain containing 4 [Source:HGNC Symbol;Acc:HGNC:23847]	GO:0005515;GO:0003676;GO:0005634;GO:0046872;GO:0005654;GO:0005829;GO:0003677;GO:0005694;GO:0006974;GO:0042803;GO:0016604;GO:0043565;GO:0003700;GO:0001227;GO:0000122;GO:0019901;GO:0006355;GO:0045892;GO:0000977;GO:0008327;GO:0010428	protein binding;nucleic acid binding;nucleus;metal ion binding;nucleoplasm;cytosol;DNA binding;chromosome;cellular response to DNA damage stimulus;protein homodimerization activity;nuclear body;sequence-specific DNA binding;DNA-binding transcription factor activity;DNA-binding transcription repressor activity, RNA polymerase II-specific;negative regulation of transcription by RNA polymerase II;pr…	2787.18	0.178158	0.100054	1.7807	0.0749617	0.201662
ENSG00000174306	ZHX3	zinc fingers and homeoboxes 3 [Source:HGNC Symbol;Acc:HGNC:15935]	GO:0003677;GO:0005634;GO:0005654;GO:0003676;GO:0046872;GO:0003700;GO:0030154;GO:0042803;GO:0005515;GO:0006357;GO:0000981;GO:0000790;GO:0045892;GO:0046982;GO:0045669;GO:0000977;GO:0001227;GO:0000122	DNA binding;nucleus;nucleoplasm;nucleic acid binding;metal ion binding;DNA-binding transcription factor activity;cell differentiation;protein homodimerization activity;protein binding;regulation of transcription by RNA polymerase II;DNA-binding transcription factor activity, RNA polymerase II-specific;nuclear chromatin;negative regulation of transcription, DNA-templated;protein heterodimerization…	512.94	-0.502893	0.158646	-3.16984	0.00152525	0.0112998
ENSG00000174516	PELI3	pellino E3 ubiquitin protein ligase family member 3 [Source:HGNC Symbol;Acc:HGNC:30010]	GO:0061630;GO:0000209;GO:0008592;GO:0016740;GO:0016567;GO:0005515;GO:0008063;GO:0005829;GO:0070498;GO:0070534;GO:0010804;GO:2001237	ubiquitin protein ligase activity;protein polyubiquitination;regulation of Toll signaling pathway;transferase activity;protein ubiquitination;protein binding;Toll signaling pathway;cytosol;interleukin-1-mediated signaling pathway;protein K63-linked ubiquitination;negative regulation of tumor necrosis factor-mediated signaling pathway;negative regulation of extrinsic apoptotic signaling pathway	424.15	-0.700447	0.114864	-6.09765	1.07639e-09	1.83606e-07
ENSG00000176102	CSTF3	cleavage stimulation factor subunit 3 [Source:HGNC Symbol;Acc:HGNC:2485]	GO:0005634;GO:0005515;GO:0006396;GO:0006397;GO:0003723;GO:0005654;GO:0003729;GO:0031124;GO:0000398;GO:0006369;GO:0006378;GO:0006379;GO:0031123	nucleus;protein binding;RNA processing;mRNA processing;RNA binding;nucleoplasm;mRNA binding;mRNA 3'-end processing;mRNA splicing, via spliceosome;termination of RNA polymerase II transcription;mRNA polyadenylation;mRNA cleavage;RNA 3'-end processing	2004.11	0.144029	0.0901404	1.5979	0.110066	0.265083
ENSG00000176463	SLCO3A1	solute carrier organic anion transporter family member 3A1 [Source:HGNC Symbol;Acc:HGNC:10952]	GO:0005515;GO:0016020;GO:0055085;GO:0005886;GO:0001934;GO:0016021;GO:0006811;GO:0005887;GO:0015347;GO:0043252;GO:0051092;GO:0150104;GO:0015732	protein binding;membrane;transmembrane transport;plasma membrane;positive regulation of protein phosphorylation;integral component of membrane;ion transport;integral component of plasma membrane;sodium-independent organic anion transmembrane transporter activity;sodium-independent organic anion transport;positive regulation of NF-kappaB transcription factor activity;transport across blood-brain b…	5378.83	0.333583	0.0916116	3.6413	0.000271267	0.00295979
ENSG00000177409	SAMD9L	sterile alpha motif domain containing 9 like [Source:HGNC Symbol;Acc:HGNC:1349]	GO:0005515;GO:0005768;GO:0005769;GO:0005737	protein binding;endosome;early endosome;cytoplasm	25824.9	-0.473886	0.248461	-1.90786	0.0564099	0.166127
ENSG00000177707	NECTIN3	nectin cell adhesion molecule 3 [Source:HGNC Symbol;Acc:HGNC:17664]	GO:0007155;GO:0042803;GO:0007286;GO:0005911;GO:0050839;GO:0016020;GO:0016021;GO:0005886;GO:0030054;GO:0005515;GO:0045202;GO:0045211;GO:0005912;GO:0007156;GO:0034332;GO:0007157;GO:0043296;GO:0061951;GO:0002089;GO:0009566;GO:0060042;GO:0098609;GO:1902414;GO:0030424;GO:0030425;GO:0044291;GO:0098686;GO:0099061	cell adhesion;protein homodimerization activity;spermatid development;cell-cell junction;cell adhesion molecule binding;membrane;integral component of membrane;plasma membrane;cell junction;protein binding;synapse;postsynaptic membrane;adherens junction;homophilic cell adhesion via plasma membrane adhesion molecules;adherens junction organization;heterophilic cell-cell adhesion via plasma membran…	193.646	-0.0753062	0.336057	-0.222937	0.823585	0.907708
ENSG00000177917	ARL6IP6	ADP ribosylation factor like GTPase 6 interacting protein 6 [Source:HGNC Symbol;Acc:HGNC:24048]	GO:0005634;GO:0016020;GO:0016021;GO:0005515;GO:0005637	nucleus;membrane;integral component of membrane;protein binding;nuclear inner membrane	1523.37	0.22806	0.0773521	2.9484	0.00319427	0.0197415
ENSG00000178685	PARP10	poly(ADP-ribose) polymerase family member 10 [Source:HGNC Symbol;Acc:HGNC:25895]	GO:0003950;GO:0005794;GO:0016740;GO:0005730;GO:0005829;GO:0016757;GO:0005634;GO:0005737;GO:0006281;GO:0006974;GO:0005515;GO:1903507;GO:0003714;GO:0045071;GO:0032088;GO:0010629;GO:1990404;GO:0070212;GO:0070213;GO:0048147;GO:0006471;GO:0019985;GO:0034356;GO:1900045;GO:0070530;GO:0140289;GO:0010847;GO:0003676	NAD+ ADP-ribosyltransferase activity;Golgi apparatus;transferase activity;nucleolus;cytosol;transferase activity, transferring glycosyl groups;nucleus;cytoplasm;DNA repair;cellular response to DNA damage stimulus;protein binding;negative regulation of nucleic acid-templated transcription;transcription corepressor activity;negative regulation of viral genome replication;negative regulation of NF-k…	9256.35	0.427652	0.100918	4.23776	2.25764e-05	0.000433505
ENSG00000179021	C3orf38	chromosome 3 open reading frame 38 [Source:HGNC Symbol;Acc:HGNC:28384]	GO:0005634;GO:0006915;GO:0003674;GO:0043065	nucleus;apoptotic process;molecular_function;positive regulation of apoptotic process	2310.76	-0.289402	0.108959	-2.65612	0.00790456	0.0397344
ENSG00000179115	FARSA	phenylalanyl-tRNA synthetase subunit alpha [Source:HGNC Symbol;Acc:HGNC:3592]	GO:0005524;GO:0005737;GO:0000049;GO:0004812;GO:0000166;GO:0043039;GO:0004826;GO:0006432;GO:0003723;GO:0016020;GO:0006412;GO:0016874;GO:0005515;GO:0005829;GO:0006418;GO:0051290;GO:0009328	ATP binding;cytoplasm;tRNA binding;aminoacyl-tRNA ligase activity;nucleotide binding;tRNA aminoacylation;phenylalanine-tRNA ligase activity;phenylalanyl-tRNA aminoacylation;RNA binding;membrane;translation;ligase activity;protein binding;cytosol;tRNA aminoacylation for protein translation;protein heterotetramerization;phenylalanine-tRNA ligase complex	2707.85	-0.242623	0.0865895	-2.80197	0.00507912	0.0283205
ENSG00000179981	TSHZ1	teashirt zinc finger homeobox 1 [Source:HGNC Symbol;Acc:HGNC:10669]	GO:0003677;GO:0003676;GO:0005634;GO:0046872;GO:0007275;GO:0006357;GO:0003682;GO:0010468;GO:0000981;GO:0000790;GO:0009952;GO:0042474;GO:0060023	DNA binding;nucleic acid binding;nucleus;metal ion binding;multicellular organism development;regulation of transcription by RNA polymerase II;chromatin binding;regulation of gene expression;DNA-binding transcription factor activity, RNA polymerase II-specific;nuclear chromatin;anterior/posterior pattern specification;middle ear morphogenesis;soft palate development	510.657	-0.943585	0.163023	-5.78804	7.12119e-09	8.42564e-07
ENSG00000180011	ZADH2	zinc binding alcohol dehydrogenase domain containing 2 [Source:HGNC Symbol;Acc:HGNC:28697]	GO:0008270;GO:0055114;GO:0016491;GO:0005777;GO:0003674;GO:0008150;GO:0036132;GO:0047522;GO:0006693;GO:0045599	zinc ion binding;oxidation-reduction process;oxidoreductase activity;peroxisome;molecular_function;biological_process;13-prostaglandin reductase activity;15-oxoprostaglandin 13-oxidase activity;prostaglandin metabolic process;negative regulation of fat cell differentiation	1537.27	-0.266989	0.124731	-2.14052	0.0323125	0.112121
ENSG00000180616	SSTR2	somatostatin receptor 2 [Source:HGNC Symbol;Acc:HGNC:11331]	GO:0007186;GO:0016021;GO:0004930;GO:0004994;GO:0005737;GO:0016020;GO:0007165;GO:0005829;GO:0005886;GO:0005515;GO:0043005;GO:0005887;GO:0007218;GO:0008285;GO:0030165;GO:0007187;GO:0071385;GO:0042277;GO:0042923;GO:0038170;GO:0071392;GO:0006937;GO:0007193;GO:0007283;GO:0021549;GO:0030432;GO:0030900;GO:0042594	G protein-coupled receptor signaling pathway;integral component of membrane;G protein-coupled receptor activity;somatostatin receptor activity;cytoplasm;membrane;signal transduction;cytosol;plasma membrane;protein binding;neuron projection;integral component of plasma membrane;neuropeptide signaling pathway;negative regulation of cell population proliferation;PDZ domain binding;G protein-coupled …	1524.59	-2.2613	0.369344	-6.12626	8.99687e-10	1.61541e-07
ENSG00000182197	EXT1	exostosin glycosyltransferase 1 [Source:HGNC Symbol;Acc:HGNC:3512]	GO:0016021;GO:0016757;GO:0005783;GO:0006486;GO:0015020;GO:0015012;GO:0016020;GO:0046872;GO:0016740;GO:0005789;GO:0005794;GO:0000139;GO:0008375;GO:0030176;GO:0042803;GO:0046982;GO:0007165;GO:0001501;GO:0006024;GO:0001503;GO:0042328;GO:0050508;GO:0050509;GO:0000902;GO:0002062;GO:0003416;GO:0007033;GO:0007155;GO:0007166;GO:0007224;GO:0007369;GO:0007411;GO:0007420;GO:0007492;GO:0007498;GO:0008217;GO:…	integral component of membrane;transferase activity, transferring glycosyl groups;endoplasmic reticulum;protein glycosylation;glucuronosyltransferase activity;heparan sulfate proteoglycan biosynthetic process;membrane;metal ion binding;transferase activity;endoplasmic reticulum membrane;Golgi apparatus;Golgi membrane;acetylglucosaminyltransferase activity;integral component of endoplasmic reticul…	2018.8	-0.469488	0.279215	-1.6835	0.0922788	0.233394
ENSG00000182208	MOB2	MOB kinase activator 2 [Source:HGNC Symbol;Acc:HGNC:24904]	GO:0005634;GO:0005737;GO:0046872;GO:0005654;GO:0005730;GO:0005829;GO:0005515;GO:0048471;GO:0001934;GO:0010976;GO:0030036;GO:0044306	nucleus;cytoplasm;metal ion binding;nucleoplasm;nucleolus;cytosol;protein binding;perinuclear region of cytoplasm;positive regulation of protein phosphorylation;positive regulation of neuron projection development;actin cytoskeleton organization;neuron projection terminus	1670.59	0.0998896	0.0871729	1.14586	0.251851	0.457787
ENSG00000182782	HCAR2	hydroxycarboxylic acid receptor 2 [Source:HGNC Symbol;Acc:HGNC:24827]	GO:0007186;GO:0016021;GO:0004930;GO:0016020;GO:0007165;GO:0005886;GO:0006915;GO:0030054;GO:0001781;GO:0050995;GO:0070553;GO:0033031;GO:0070165	G protein-coupled receptor signaling pathway;integral component of membrane;G protein-coupled receptor activity;membrane;signal transduction;plasma membrane;apoptotic process;cell junction;neutrophil apoptotic process;negative regulation of lipid catabolic process;nicotinic acid receptor activity;positive regulation of neutrophil apoptotic process;positive regulation of adiponectin secretion	3583.17	-0.214457	0.484701	-0.440139	0.659836	0.809384
ENSG00000182810	DDX28	DEAD-box helicase 28 [Source:HGNC Symbol;Acc:HGNC:17330]	GO:0005524;GO:0003676;GO:0005634;GO:0003723;GO:0000166;GO:0005654;GO:0005730;GO:0005829;GO:0016787;GO:0005739;GO:0005759;GO:0003724;GO:0004386;GO:0019843;GO:0042254;GO:0042645;GO:0035770;GO:1902775	ATP binding;nucleic acid binding;nucleus;RNA binding;nucleotide binding;nucleoplasm;nucleolus;cytosol;hydrolase activity;mitochondrion;mitochondrial matrix;RNA helicase activity;helicase activity;rRNA binding;ribosome biogenesis;mitochondrial nucleoid;ribonucleoprotein granule;mitochondrial large ribosomal subunit assembly	672.584	-0.363905	0.0778992	-4.67148	2.99036e-06	8.9097e-05
ENSG00000183484	GPR132	G protein-coupled receptor 132 [Source:HGNC Symbol;Acc:HGNC:17482]	GO:0007186;GO:0016021;GO:0004930;GO:0016020;GO:0007165;GO:0005886;GO:0000082;GO:0010972	G protein-coupled receptor signaling pathway;integral component of membrane;G protein-coupled receptor activity;membrane;signal transduction;plasma membrane;G1/S transition of mitotic cell cycle;negative regulation of G2/M transition of mitotic cell cycle	15649	0.299535	0.233332	1.28368	0.199253	0.394438
ENSG00000183486	MX2	MX dynamin like GTPase 2 [Source:HGNC Symbol;Acc:HGNC:7533]	GO:0005525;GO:0003924;GO:0005634;GO:0051028;GO:0005737;GO:0015031;GO:0000166;GO:0005643;GO:0005515;GO:0051607;GO:0002376;GO:0045087;GO:0005886;GO:0098793;GO:0016020;GO:0045202;GO:0061025;GO:0031410;GO:0005829;GO:0008017;GO:0009615;GO:0014069;GO:0045211;GO:0051726;GO:0015630;GO:0030424;GO:0000266;GO:0003374;GO:0048285;GO:0031966;GO:0006952;GO:0060337;GO:0043197;GO:0016185;GO:0031623;GO:0035455;GO:…	GTP binding;GTPase activity;nucleus;mRNA transport;cytoplasm;protein transport;nucleotide binding;nuclear pore;protein binding;defense response to virus;immune system process;innate immune response;plasma membrane;presynapse;membrane;synapse;membrane fusion;cytoplasmic vesicle;cytosol;microtubule binding;response to virus;postsynaptic density;postsynaptic membrane;regulation of cell cycle;microtu…	23579.3	-0.106348	0.297822	-0.357298	0.720869	0.847479
ENSG00000183735	TBK1	TANK binding kinase 1 [Source:HGNC Symbol;Acc:HGNC:11584]	GO:0005737;GO:0000166;GO:0004672;GO:0005524;GO:0016740;GO:0006468;GO:0045944;GO:0043231;GO:0004674;GO:0016301;GO:0016310;GO:0005654;GO:0005515;GO:0016032;GO:0051607;GO:0002376;GO:0045087;GO:0006954;GO:0005829;GO:0010008;GO:0009615;GO:0043123;GO:0018105;GO:0033138;GO:0032727;GO:0032728;GO:0035666;GO:0019903;GO:0018107;GO:0032481;GO:0007249;GO:0032480;GO:1901214;GO:0051219;GO:0071345;GO:0032479;GO:…	cytoplasm;nucleotide binding;protein kinase activity;ATP binding;transferase activity;protein phosphorylation;positive regulation of transcription by RNA polymerase II;intracellular membrane-bounded organelle;protein serine/threonine kinase activity;kinase activity;phosphorylation;nucleoplasm;protein binding;viral process;defense response to virus;immune system process;innate immune response;infl…	4029.04	0.552178	0.0725018	7.61601	2.6164e-14	2.55024e-11
ENSG00000184014	DENND5A	DENN domain containing 5A [Source:HGNC Symbol;Acc:HGNC:19344]	GO:0005515;GO:0016020;GO:0005794;GO:0000139;GO:0005085;GO:0005829;GO:0017112;GO:0005802;GO:0042147;GO:0010977;GO:0030904;GO:0017137	protein binding;membrane;Golgi apparatus;Golgi membrane;guanyl-nucleotide exchange factor activity;cytosol;Rab guanyl-nucleotide exchange factor activity;trans-Golgi network;retrograde transport, endosome to Golgi;negative regulation of neuron projection development;retromer complex;Rab GTPase binding	40698.4	0.66696	0.207682	3.21127	0.00132148	0.0100743
ENSG00000184557	SOCS3	suppressor of cytokine signaling 3 [Source:HGNC Symbol;Acc:HGNC:19391]	GO:0035556;GO:0043066;GO:0007259;GO:0016567;GO:0009968;GO:0005515;GO:0040008;GO:0043551;GO:0046935;GO:0046854;GO:0005942;GO:0006469;GO:0005829;GO:0043687;GO:0019221;GO:0001784;GO:0004860;GO:0001932;GO:0042531;GO:0042532;GO:0045595;GO:0045597;GO:0046426;GO:0046627;GO:0050728;GO:0060334;GO:0060670;GO:0060674;GO:0060707;GO:0060708;GO:0070102;GO:1990830	intracellular signal transduction;negative regulation of apoptotic process;receptor signaling pathway via JAK-STAT;protein ubiquitination;negative regulation of signal transduction;protein binding;regulation of growth;regulation of phosphatidylinositol 3-kinase activity;1-phosphatidylinositol-3-kinase regulator activity;phosphatidylinositol phosphorylation;phosphatidylinositol 3-kinase complex;ne…	33313.7	0.5555	0.351901	1.57745	0.114693	0.272634
ENSG00000184588	PDE4B	phosphodiesterase 4B [Source:HGNC Symbol;Acc:HGNC:8781]	GO:0007165;GO:0004114;GO:0008081;GO:0071222;GO:0046872;GO:0016787;GO:0006198;GO:0044325;GO:0005829;GO:0007186;GO:0004115;GO:0032729;GO:0030018;GO:0005891;GO:1901841;GO:0032743;GO:0030593;GO:0001780;GO:0050900;GO:0071872;GO:0086004;GO:0030552;GO:0035690;GO:0050852;GO:1901898;GO:0043015;GO:0000930;GO:0005813;GO:0008021;GO:0014069;GO:0016020;GO:0043197;GO:0060076;GO:0071944	signal transduction;3',5'-cyclic-nucleotide phosphodiesterase activity;phosphoric diester hydrolase activity;cellular response to lipopolysaccharide;metal ion binding;hydrolase activity;cAMP catabolic process;ion channel binding;cytosol;G protein-coupled receptor signaling pathway;3',5'-cyclic-AMP phosphodiesterase activity;positive regulation of interferon-gamma production;Z disc;voltage-gated c…	11618.5	1.10237	0.29004	3.79978	0.000144827	0.00183105
ENSG00000184898	RBM43	RNA binding motif protein 43 [Source:HGNC Symbol;Acc:HGNC:24790]	GO:0003676;GO:0003723;GO:0005515	nucleic acid binding;RNA binding;protein binding	1339.75	0.624268	0.154723	4.03544	5.45001e-05	0.000869495
ENSG00000184979	USP18	ubiquitin specific peptidase 18 [Source:HGNC Symbol;Acc:HGNC:12616]	GO:0006511;GO:0036459;GO:0016579;GO:0005634;GO:0005737;GO:0005829;GO:0008233;GO:0008234;GO:0006508;GO:0016787;GO:0005515;GO:0004197;GO:0004843;GO:0050727;GO:0060338	ubiquitin-dependent protein catabolic process;thiol-dependent ubiquitinyl hydrolase activity;protein deubiquitination;nucleus;cytoplasm;cytosol;peptidase activity;cysteine-type peptidase activity;proteolysis;hydrolase activity;protein binding;cysteine-type endopeptidase activity;thiol-dependent ubiquitin-specific protease activity;regulation of inflammatory response;regulation of type I interfero…	4704.12	-0.68962	0.319892	-2.16073	0.0307159	0.108121
ENSG00000184988	TMEM106A	transmembrane protein 106A [Source:HGNC Symbol;Acc:HGNC:28288]	GO:0016020;GO:0016021;GO:0005886;GO:0005515;GO:0002376;GO:0045087;GO:0003674;GO:0008150;GO:0043410;GO:0043123;GO:0032611;GO:0042116;GO:0032635;GO:0045348;GO:1990774;GO:0035780;GO:0035781;GO:1904407	membrane;integral component of membrane;plasma membrane;protein binding;immune system process;innate immune response;molecular_function;biological_process;positive regulation of MAPK cascade;positive regulation of I-kappaB kinase/NF-kappaB signaling;interleukin-1 beta production;macrophage activation;interleukin-6 production;positive regulation of MHC class II biosynthetic process;tumor necrosis …	11186	0.97349	0.17984	5.41307	6.19533e-08	4.74952e-06
ENSG00000185215	TNFAIP2	TNF alpha induced protein 2 [Source:HGNC Symbol;Acc:HGNC:11895]	GO:0006887;GO:0000145;GO:0007275;GO:0030154;GO:0005515;GO:0001525;GO:0051601;GO:0005615;GO:0000149	exocytosis;exocyst;multicellular organism development;cell differentiation;protein binding;angiogenesis;exocyst localization;extracellular space;SNARE binding	244984	0.62183	0.211355	2.94189	0.0032622	0.0200884
ENSG00000185338	SOCS1	suppressor of cytokine signaling 1 [Source:HGNC Symbol;Acc:HGNC:19383]	GO:0005737;GO:0035556;GO:0046426;GO:0060334;GO:0005634;GO:0005654;GO:0016567;GO:0031410;GO:0009968;GO:0005515;GO:0040008;GO:0043551;GO:0036464;GO:0046935;GO:0046854;GO:0005942;GO:0006469;GO:0005829;GO:0019901;GO:0019221;GO:0005159;GO:0038111;GO:0004860;GO:0042532;GO:0001932;GO:0043372;GO:0043377;GO:0019210;GO:0033673;GO:0045591;GO:0046627;GO:0007259;GO:0010533;GO:0042509;GO:0045444;GO:0046425;GO:…	cytoplasm;intracellular signal transduction;negative regulation of receptor signaling pathway via JAK-STAT;regulation of interferon-gamma-mediated signaling pathway;nucleus;nucleoplasm;protein ubiquitination;cytoplasmic vesicle;negative regulation of signal transduction;protein binding;regulation of growth;regulation of phosphatidylinositol 3-kinase activity;cytoplasmic ribonucleoprotein granule;…	1391.13	-0.318727	0.323044	-0.986778	0.323751	0.534253
ENSG00000185361	TNFAIP8L1	TNF alpha induced protein 8 like 1 [Source:HGNC Symbol;Acc:HGNC:28279]	GO:0042981;GO:0005737;GO:0005515;GO:0042802;GO:0032007	regulation of apoptotic process;cytoplasm;protein binding;identical protein binding;negative regulation of TOR signaling	1972.52	-0.163794	0.167432	-0.978245	0.327953	0.537934
ENSG00000185404	SP140L	SP140 nuclear body protein like [Source:HGNC Symbol;Acc:HGNC:25105]	GO:0003677;GO:0005634;GO:0005515;GO:0046872;GO:0006357;GO:0000981	DNA binding;nucleus;protein binding;metal ion binding;regulation of transcription by RNA polymerase II;DNA-binding transcription factor activity, RNA polymerase II-specific	3615.7	-0.128996	0.0867653	-1.4867	0.137094	0.30756
ENSG00000185507	IRF7	interferon regulatory factor 7 [Source:HGNC Symbol;Acc:HGNC:6122]	GO:0003677;GO:0000976;GO:0006355;GO:0005515;GO:0003700;GO:0044212;GO:0045944;GO:0005737;GO:0005634;GO:0005654;GO:0005829;GO:0006974;GO:0016032;GO:0051607;GO:0002376;GO:0045087;GO:0045893;GO:0000981;GO:0000790;GO:1990837;GO:0010008;GO:0009615;GO:0032727;GO:0035666;GO:0000978;GO:0032728;GO:0060333;GO:0000122;GO:0032481;GO:0060337;GO:0050776;GO:0032479;GO:0002819;GO:0034124;GO:0039530;GO:0032608;GO:…	DNA binding;transcription regulatory region sequence-specific DNA binding;regulation of transcription, DNA-templated;protein binding;DNA-binding transcription factor activity;transcription regulatory region DNA binding;positive regulation of transcription by RNA polymerase II;cytoplasm;nucleus;nucleoplasm;cytosol;cellular response to DNA damage stimulus;viral process;defense response to virus;imm…	9627.81	0.502301	0.173765	2.89083	0.00384226	0.0228493
ENSG00000185722	ANKFY1	ankyrin repeat and FYVE domain containing 1 [Source:HGNC Symbol;Acc:HGNC:20763]	GO:0046872;GO:0005515;GO:0005737;GO:0016020;GO:0005829;GO:0043231;GO:0005768;GO:0005765;GO:0010008;GO:0005769;GO:0006897;GO:0070062;GO:0016197;GO:0042147;GO:0090160;GO:0017137;GO:0030904;GO:0044354;GO:0034058;GO:0048549;GO:1901981	metal ion binding;protein binding;cytoplasm;membrane;cytosol;intracellular membrane-bounded organelle;endosome;lysosomal membrane;endosome membrane;early endosome;endocytosis;extracellular exosome;endosomal transport;retrograde transport, endosome to Golgi;Golgi to lysosome transport;Rab GTPase binding;retromer complex;macropinosome;endosomal vesicle fusion;positive regulation of pinocytosis;phos…	9095.13	0.0452889	0.0741581	0.610741	0.541371	0.72517
ENSG00000185745	IFIT1	interferon induced protein with tetratricopeptide repeats 1 [Source:HGNC Symbol;Acc:HGNC:5407]	GO:0005515;GO:0005737;GO:0009615;GO:0050688;GO:0071357;GO:0071360;GO:0003723;GO:0005829;GO:0016032;GO:0051607;GO:0002376;GO:0045087;GO:0043657;GO:0045071;GO:0045070;GO:0032091;GO:0060337;GO:0019060;GO:0051097	protein binding;cytoplasm;response to virus;regulation of defense response to virus;cellular response to type I interferon;cellular response to exogenous dsRNA;RNA binding;cytosol;viral process;defense response to virus;immune system process;innate immune response;host cell;negative regulation of viral genome replication;positive regulation of viral genome replication;negative regulation of prote…	14633.5	-0.1067	0.422995	-0.252911	0.800337	0.894818
ENSG00000185811	IKZF1	IKAROS family zinc finger 1 [Source:HGNC Symbol;Acc:HGNC:13176]	GO:0003676;GO:0005634;GO:0005737;GO:0046872;GO:0007049;GO:0003677;GO:0006325;GO:0007275;GO:0005515;GO:0003700;GO:0005654;GO:0000978;GO:0000976;GO:0045944;GO:0000977;GO:0030218;GO:0032991;GO:0045892;GO:0019904;GO:0007498;GO:0030098;GO:0031618	nucleic acid binding;nucleus;cytoplasm;metal ion binding;cell cycle;DNA binding;chromatin organization;multicellular organism development;protein binding;DNA-binding transcription factor activity;nucleoplasm;RNA polymerase II cis-regulatory region sequence-specific DNA binding;transcription regulatory region sequence-specific DNA binding;positive regulation of transcription by RNA polymerase II;R…	4028.94	0.148612	0.0917444	1.61987	0.105261	0.256896
ENSG00000185880	TRIM69	tripartite motif containing 69 [Source:HGNC Symbol;Acc:HGNC:17857]	GO:0005515;GO:0005634;GO:0005737;GO:0016607;GO:0046872;GO:0016740;GO:0016567;GO:0006915;GO:0004842;GO:0061630;GO:0005829;GO:0000209	protein binding;nucleus;cytoplasm;nuclear speck;metal ion binding;transferase activity;protein ubiquitination;apoptotic process;ubiquitin-protein transferase activity;ubiquitin protein ligase activity;cytosol;protein polyubiquitination	2917.94	-0.277745	0.151453	-1.83393	0.0666638	0.186405
ENSG00000186063	AIDA	axin interactor, dorsalization associated [Source:HGNC Symbol;Acc:HGNC:25761]	GO:0007275;GO:0005515;GO:0016020;GO:0035091;GO:0005575;GO:0046329;GO:0031333;GO:0009953;GO:0019904;GO:0043254;GO:0043508;GO:0048264;GO:0005737	multicellular organism development;protein binding;membrane;phosphatidylinositol binding;cellular_component;negative regulation of JNK cascade;negative regulation of protein-containing complex assembly;dorsal/ventral pattern formation;protein domain specific binding;regulation of protein-containing complex assembly;negative regulation of JUN kinase activity;determination of ventral identity;cytop…	4216.34	-0.203549	0.106132	-1.9179	0.0551237	0.163559
ENSG00000186260	MRTFB	myocardin related transcription factor B [Source:HGNC Symbol;Acc:HGNC:29819]	GO:0005634;GO:0007275;GO:0030154;GO:0007517;GO:0005515;GO:0003713;GO:0045944;GO:0045296;GO:0051145;GO:0045844;GO:0003779;GO:0032515;GO:0004864	nucleus;multicellular organism development;cell differentiation;muscle organ development;protein binding;transcription coactivator activity;positive regulation of transcription by RNA polymerase II;cadherin binding;smooth muscle cell differentiation;positive regulation of striated muscle tissue development;actin binding;negative regulation of phosphoprotein phosphatase activity;protein phosphatas…	1003.47	-0.0370592	0.12165	-0.30465	0.760633	0.872577
ENSG00000186532	SMYD4	SET and MYND domain containing 4 [Source:HGNC Symbol;Acc:HGNC:21067]	GO:0005515;GO:0046872;GO:0016740;GO:0008168;GO:0032259	protein binding;metal ion binding;transferase activity;methyltransferase activity;methylation	614.187	-0.0380184	0.111624	-0.340606	0.7334	0.854847
ENSG00000187583	PLEKHN1	pleckstrin homology domain containing N1 [Source:HGNC Symbol;Acc:HGNC:25284]	GO:0043065;GO:1901612;GO:0016020;GO:0005886;GO:0005856;GO:0005739;GO:0005515;GO:0031966;GO:0061158;GO:0001666;GO:0001786;GO:0070300;GO:1901981	positive regulation of apoptotic process;cardiolipin binding;membrane;plasma membrane;cytoskeleton;mitochondrion;protein binding;mitochondrial membrane;3'-UTR-mediated mRNA destabilization;response to hypoxia;phosphatidylserine binding;phosphatidic acid binding;phosphatidylinositol phosphate binding	318.768	-0.0344836	0.260479	-0.13192	0.895048	0.948425
ENSG00000187608	ISG15	ISG15 ubiquitin like modifier [Source:HGNC Symbol;Acc:HGNC:4053]	GO:0005515;GO:0005737;GO:0005576;GO:0016032;GO:0051607;GO:0002376;GO:0045087;GO:0007229;GO:0005634;GO:0042742;GO:0031625;GO:0031386;GO:0019941;GO:0005654;GO:0005829;GO:0045071;GO:0030501;GO:0005178;GO:0032609;GO:0031397;GO:0060337;GO:0019985;GO:0032020;GO:0032480;GO:0015935;GO:0009617;GO:0032613;GO:0032649;GO:0034340;GO:0045648;GO:0022627	protein binding;cytoplasm;extracellular region;viral process;defense response to virus;immune system process;innate immune response;integrin-mediated signaling pathway;nucleus;defense response to bacterium;ubiquitin protein ligase binding;protein tag;modification-dependent protein catabolic process;nucleoplasm;cytosol;negative regulation of viral genome replication;positive regulation of bone min…	36889.3	0.210019	0.271688	0.773576	0.439182	0.644663
ENSG00000187796	CARD9	caspase recruitment domain family member 9 [Source:HGNC Symbol;Acc:HGNC:16391]	GO:0042981;GO:0043280;GO:0005737;GO:0042803;GO:0005515;GO:0002376;GO:0045087;GO:0019904;GO:0007249;GO:0009620;GO:0032494;GO:0032495;GO:0032663;GO:0032675;GO:0032755;GO:0032760;GO:0032874;GO:0042493;GO:0042534;GO:0043330;GO:0045089;GO:0046330;GO:0050830;GO:0051607;GO:0005886;GO:0043123;GO:0005829;GO:0050700;GO:0002223;GO:0032991	regulation of apoptotic process;positive regulation of cysteine-type endopeptidase activity involved in apoptotic process;cytoplasm;protein homodimerization activity;protein binding;immune system process;innate immune response;protein domain specific binding;I-kappaB kinase/NF-kappaB signaling;response to fungus;response to peptidoglycan;response to muramyl dipeptide;regulation of interleukin-2 p…	1862.02	-0.441632	0.215347	-2.05074	0.0402923	0.131032
ENSG00000188290	HES4	hes family bHLH transcription factor 4 [Source:HGNC Symbol;Acc:HGNC:24149]	GO:0003677;GO:0006355;GO:0046983;GO:0005634;GO:0007275;GO:0030154;GO:0007399;GO:0000122;GO:0000977;GO:0000981;GO:0000790;GO:0009952;GO:0001227;GO:0008134	DNA binding;regulation of transcription, DNA-templated;protein dimerization activity;nucleus;multicellular organism development;cell differentiation;nervous system development;negative regulation of transcription by RNA polymerase II;RNA polymerase II regulatory region sequence-specific DNA binding;DNA-binding transcription factor activity, RNA polymerase II-specific;nuclear chromatin;anterior/po…	2579.99	-0.341569	0.512586	-0.670077	0.502809	0.695926
ENSG00000188313	PLSCR1	phospholipid scramblase 1 [Source:HGNC Symbol;Acc:HGNC:9092]	GO:0017128;GO:0017121;GO:0005634;GO:0005737;GO:0016020;GO:0016021;GO:0005794;GO:0005654;GO:0005886;GO:0006915;GO:0003677;GO:0005829;GO:0045121;GO:0005730;GO:0017124;GO:0005515;GO:0048471;GO:0051607;GO:0005509;GO:0006659;GO:0005887;GO:0006953;GO:0045944;GO:0070062;GO:0010628;GO:0062023;GO:0045071;GO:0019899;GO:0045089;GO:0005154;GO:0001228;GO:0042609;GO:0030168;GO:0033003;GO:0035456;GO:0060368;GO:…	phospholipid scramblase activity;plasma membrane phospholipid scrambling;nucleus;cytoplasm;membrane;integral component of membrane;Golgi apparatus;nucleoplasm;plasma membrane;apoptotic process;DNA binding;cytosol;membrane raft;nucleolus;SH3 domain binding;protein binding;perinuclear region of cytoplasm;defense response to virus;calcium ion binding;phosphatidylserine biosynthetic process;integral …	14372.3	0.491096	0.173402	2.83225	0.00462211	0.0263171
ENSG00000188483	IER5L	immediate early response 5 like [Source:HGNC Symbol;Acc:HGNC:23679]			2095.58	-0.721542	0.218658	-3.29956	0.000968358	0.0079317
ENSG00000188549	CCDC9B	coiled-coil domain containing 9B [Source:HGNC Symbol;Acc:HGNC:33488]	GO:0003723	RNA binding	580.34	-1.01527	0.320326	-3.16863	0.00153161	0.0113261
ENSG00000189319	FAM53B	family with sequence similarity 53 member B [Source:HGNC Symbol;Acc:HGNC:28968]	GO:0005634;GO:0016055;GO:0006606;GO:0090263;GO:0060828	nucleus;Wnt signaling pathway;protein import into nucleus;positive regulation of canonical Wnt signaling pathway;regulation of canonical Wnt signaling pathway	1361.07	-0.88281	0.166193	-5.31244	1.08167e-07	7.07373e-06
ENSG00000196116	TDRD7	tudor domain containing 7 [Source:HGNC Symbol;Acc:HGNC:30831]	GO:0003723;GO:0005737;GO:0030154;GO:0005515;GO:0003729;GO:0007283;GO:0033391;GO:0010608;GO:0002089;GO:0070306;GO:0035770;GO:0047485;GO:0005759	RNA binding;cytoplasm;cell differentiation;protein binding;mRNA binding;spermatogenesis;chromatoid body;posttranscriptional regulation of gene expression;lens morphogenesis in camera-type eye;lens fiber cell differentiation;ribonucleoprotein granule;protein N-terminus binding;mitochondrial matrix	6647.55	-0.0586478	0.136513	-0.429592	0.667492	0.814577
ENSG00000196141	SPATS2L	spermatogenesis associated serine rich 2 like [Source:HGNC Symbol;Acc:HGNC:24574]	GO:0005515;GO:0005737;GO:0005634;GO:0003723;GO:0005654;GO:0005730;GO:0005829;GO:0032991	protein binding;cytoplasm;nucleus;RNA binding;nucleoplasm;nucleolus;cytosol;protein-containing complex	4066.5	-0.571705	0.095427	-5.99128	2.08195e-09	3.08808e-07
ENSG00000196227	FAM217B	family with sequence similarity 217 member B [Source:HGNC Symbol;Acc:HGNC:16170]	GO:0005654;GO:0005829;GO:0005515	nucleoplasm;cytosol;protein binding	422.932	-0.278614	0.123359	-2.25862	0.0239071	0.0904369
ENSG00000196372	ASB13	ankyrin repeat and SOCS box containing 13 [Source:HGNC Symbol;Acc:HGNC:19765]	GO:0005515;GO:0035556;GO:0016567;GO:0005829;GO:0043687	protein binding;intracellular signal transduction;protein ubiquitination;cytosol;post-translational protein modification	774.662	-0.352741	0.169203	-2.08464	0.0371021	0.123587
ENSG00000196839	ADA	adenosine deaminase [Source:HGNC Symbol;Acc:HGNC:186]	GO:0019239;GO:0004000;GO:0009168;GO:0005737;GO:0016020;GO:0046872;GO:0005829;GO:0005886;GO:0016787;GO:0008270;GO:0007155;GO:0031410;GO:0030054;GO:0005764;GO:0009986;GO:0009117;GO:0009897;GO:0005515;GO:0001883;GO:0001666;GO:0001701;GO:0001821;GO:0001829;GO:0001889;GO:0001890;GO:0002314;GO:0002636;GO:0002686;GO:0002906;GO:0006154;GO:0006157;GO:0007568;GO:0010460;GO:0030324;GO:0030890;GO:0033089;GO:…	deaminase activity;adenosine deaminase activity;purine ribonucleoside monophosphate biosynthetic process;cytoplasm;membrane;metal ion binding;cytosol;plasma membrane;hydrolase activity;zinc ion binding;cell adhesion;cytoplasmic vesicle;cell junction;lysosome;cell surface;nucleotide metabolic process;external side of plasma membrane;protein binding;purine nucleoside binding;response to hypoxia;in …	15038.8	1.10235	0.229661	4.79973	1.58881e-06	5.51208e-05
ENSG00000197121	PGAP1	post-GPI attachment to proteins inositol deacylase 1 [Source:HGNC Symbol;Acc:HGNC:25712]	GO:0016788;GO:0016020;GO:0016021;GO:0015031;GO:0005783;GO:0005789;GO:0016787;GO:0090305;GO:0004518;GO:0006888;GO:0016255;GO:0042578;GO:0050185;GO:0006505;GO:0006506;GO:0007605;GO:0009880;GO:0009948;GO:0015798;GO:0021871;GO:0060322	hydrolase activity, acting on ester bonds;membrane;integral component of membrane;protein transport;endoplasmic reticulum;endoplasmic reticulum membrane;hydrolase activity;nucleic acid phosphodiester bond hydrolysis;nuclease activity;endoplasmic reticulum to Golgi vesicle-mediated transport;attachment of GPI anchor to protein;phosphoric ester hydrolase activity;phosphatidylinositol deacylase acti…	773.204	-0.0456682	0.158464	-0.288092	0.773277	0.879882
ENSG00000197272	IL27	interleukin 27 [Source:HGNC Symbol;Acc:HGNC:19157]	GO:0045523;GO:0042129;GO:0005576;GO:0005615;GO:0005515;GO:0002376;GO:0045087;GO:0005125;GO:0006954;GO:0005829;GO:0032729;GO:0005102;GO:0005788;GO:0070106;GO:0050688;GO:0002230;GO:0009617;GO:0045625	interleukin-27 receptor binding;regulation of T cell proliferation;extracellular region;extracellular space;protein binding;immune system process;innate immune response;cytokine activity;inflammatory response;cytosol;positive regulation of interferon-gamma production;signaling receptor binding;endoplasmic reticulum lumen;interleukin-27-mediated signaling pathway;regulation of defense response to …	5156.57	-0.779236	0.282441	-2.7638	0.00571327	0.0310611
ENSG00000197329	PELI1	pellino E3 ubiquitin protein ligase 1 [Source:HGNC Symbol;Acc:HGNC:8827]	GO:0061630;GO:0000209;GO:0008592;GO:0032496;GO:0016740;GO:0016567;GO:0005515;GO:0008063;GO:0043161;GO:0070936;GO:0005829;GO:0070498;GO:0060546;GO:0070534;GO:0043123;GO:0004842;GO:0001819;GO:0030890;GO:0031398;GO:0032088;GO:0034141;GO:0034145;GO:0042130;GO:0043331;GO:0050868;GO:0050871;GO:0000778;GO:0005634;GO:0034450	ubiquitin protein ligase activity;protein polyubiquitination;regulation of Toll signaling pathway;response to lipopolysaccharide;transferase activity;protein ubiquitination;protein binding;Toll signaling pathway;proteasome-mediated ubiquitin-dependent protein catabolic process;protein K48-linked ubiquitination;cytosol;interleukin-1-mediated signaling pathway;negative regulation of necroptotic pro…	18528.4	0.575007	0.24238	2.37214	0.0176853	0.0727974
ENSG00000197536	IRF1-AS1	IRF1 antisense RNA 1 [Source:HGNC Symbol;Acc:HGNC:33838]			1449.82	-0.89454	0.209514	-4.27189	1.93827e-05	0.000383857
ENSG00000197852	INKA2	inka box actin regulator 2 [Source:HGNC Symbol;Acc:HGNC:28045]	GO:0030291;GO:0005634;GO:0005654;GO:0019901;GO:0071901	protein serine/threonine kinase inhibitor activity;nucleus;nucleoplasm;protein kinase binding;negative regulation of protein serine/threonine kinase activity	262.103	-0.45492	0.188871	-2.40875	0.0160074	0.0674606
ENSG00000198055	GRK6	G protein-coupled receptor kinase 6 [Source:HGNC Symbol;Acc:HGNC:4545]	GO:0005524;GO:0007165;GO:0004703;GO:0006468;GO:0004672;GO:0000166;GO:0004674;GO:0016301;GO:0016740;GO:0016310;GO:0016020;GO:0016055;GO:0005515;GO:0005886;GO:0007186;GO:0008277;GO:0047696	ATP binding;signal transduction;G protein-coupled receptor kinase activity;protein phosphorylation;protein kinase activity;nucleotide binding;protein serine/threonine kinase activity;kinase activity;transferase activity;phosphorylation;membrane;Wnt signaling pathway;protein binding;plasma membrane;G protein-coupled receptor signaling pathway;regulation of G protein-coupled receptor signaling path…	3649.31	-0.0907333	0.0716907	-1.26563	0.205647	0.402748
ENSG00000198081	ZBTB14	zinc finger and BTB domain containing 14 [Source:HGNC Symbol;Acc:HGNC:12860]	GO:0005515;GO:0003676;GO:0005634;GO:0046872;GO:0005654;GO:0005730;GO:0005829;GO:0003677;GO:0003700;GO:0016235;GO:0043565;GO:0006357;GO:0045892;GO:0000978;GO:1990837;GO:0000976;GO:0000122;GO:0001227;GO:0001822;GO:0003170;GO:0003279;GO:0060976	protein binding;nucleic acid binding;nucleus;metal ion binding;nucleoplasm;nucleolus;cytosol;DNA binding;DNA-binding transcription factor activity;aggresome;sequence-specific DNA binding;regulation of transcription by RNA polymerase II;negative regulation of transcription, DNA-templated;RNA polymerase II cis-regulatory region sequence-specific DNA binding;sequence-specific double-stranded DNA bin…	619.24	-0.101785	0.0852662	-1.19374	0.23258	0.435004
ENSG00000198160	MIER1	MIER1 transcriptional regulator [Source:HGNC Symbol;Acc:HGNC:29657]	GO:0003677;GO:0006355;GO:0017053;GO:0042826;GO:0005634;GO:0005737;GO:0005654;GO:0005515;GO:0000122;GO:0000981;GO:0003714;GO:0004407;GO:0032991;GO:0043123;GO:0016575;GO:0001103;GO:0031937	DNA binding;regulation of transcription, DNA-templated;transcriptional repressor complex;histone deacetylase binding;nucleus;cytoplasm;nucleoplasm;protein binding;negative regulation of transcription by RNA polymerase II;DNA-binding transcription factor activity, RNA polymerase II-specific;transcription corepressor activity;histone deacetylase activity;protein-containing complex;positive regulati…	4010.56	0.53155	0.113648	4.67715	2.90885e-06	8.73038e-05
ENSG00000198355	PIM3	Pim-3 proto-oncogene, serine/threonine kinase [Source:HGNC Symbol;Acc:HGNC:19310]	GO:0005524;GO:0006468;GO:0004674;GO:0004672;GO:0043066;GO:0005737;GO:0000166;GO:0016301;GO:0016740;GO:0007049;GO:0016310;GO:0005829;GO:0006915;GO:0005515;GO:0007346;GO:0061179;GO:0046777	ATP binding;protein phosphorylation;protein serine/threonine kinase activity;protein kinase activity;negative regulation of apoptotic process;cytoplasm;nucleotide binding;kinase activity;transferase activity;cell cycle;phosphorylation;cytosol;apoptotic process;protein binding;regulation of mitotic cell cycle;negative regulation of insulin secretion involved in cellular response to glucose stimulu…	26664	-0.370763	0.160917	-2.30403	0.0212209	0.0831489
ENSG00000198604	BAZ1A	bromodomain adjacent to zinc finger domain 1A [Source:HGNC Symbol;Acc:HGNC:960]	GO:0005515;GO:0006338;GO:0005634;GO:0046872;GO:0016573;GO:0006357;GO:0006261;GO:0008623;GO:0016590	protein binding;chromatin remodeling;nucleus;metal ion binding;histone acetylation;regulation of transcription by RNA polymerase II;DNA-dependent DNA replication;CHRAC;ACF complex	22191.3	0.0499394	0.12686	0.393657	0.693834	0.830183
ENSG00000198668	CALM1	calmodulin 1 [Source:HGNC Symbol;Acc:HGNC:1442]	GO:0005509;GO:0019722;GO:0046872;GO:0016301;GO:0016310;GO:0005515;GO:0010880;GO:0010881;GO:0002027;GO:0005634;GO:0005737;GO:0007186;GO:0005886;GO:0005856;GO:0016032;GO:0005815;GO:0005819;GO:0000922;GO:0005813;GO:0038095;GO:0005576;GO:0000226;GO:0005654;GO:0005829;GO:0000165;GO:0044325;GO:0008179;GO:0019904;GO:0030235;GO:0031800;GO:0043548;GO:0047485;GO:0048306;GO:0050998;GO:0000086;GO:0001975;GO:…	calcium ion binding;calcium-mediated signaling;metal ion binding;kinase activity;phosphorylation;protein binding;regulation of release of sequestered calcium ion into cytosol by sarcoplasmic reticulum;regulation of cardiac muscle contraction by regulation of the release of sequestered calcium ion;regulation of heart rate;nucleus;cytoplasm;G protein-coupled receptor signaling pathway;plasma membra…	19524.2	-0.523444	0.113559	-4.60949	4.03651e-06	0.000112007
ENSG00000198728	LDB1	LIM domain binding 1 [Source:HGNC Symbol;Acc:HGNC:6532]	GO:0005634;GO:0003712;GO:0006357;GO:0030274;GO:0045944;GO:0003677;GO:0042803;GO:0031252;GO:0006366;GO:0032991;GO:0030334;GO:0019899;GO:0030182;GO:0051893;GO:0046985;GO:0043549;GO:0003682;GO:0045647;GO:0000987;GO:0045785;GO:0060322;GO:0043621;GO:0000972;GO:0034243;GO:0043973;GO:0001702;GO:0001942;GO:0009948;GO:0010669;GO:0016055;GO:0021549;GO:0021702;GO:0022607;GO:0035019;GO:0007275;GO:0005515;GO:…	nucleus;transcription coregulator activity;regulation of transcription by RNA polymerase II;LIM domain binding;positive regulation of transcription by RNA polymerase II;DNA binding;protein homodimerization activity;cell leading edge;transcription by RNA polymerase II;protein-containing complex;regulation of cell migration;enzyme binding;neuron differentiation;regulation of focal adhesion assembly…	2394.34	0.142849	0.092695	1.54108	0.123296	0.28653
ENSG00000198839	ZNF277	zinc finger protein 277 [Source:HGNC Symbol;Acc:HGNC:13070]	GO:0003676;GO:0005634;GO:0046872;GO:0003677;GO:0000978;GO:0070301;GO:2000772;GO:0005515	nucleic acid binding;nucleus;metal ion binding;DNA binding;RNA polymerase II cis-regulatory region sequence-specific DNA binding;cellular response to hydrogen peroxide;regulation of cellular senescence;protein binding	2049.4	0.532172	0.153698	3.46243	0.000535324	0.00505655
ENSG00000204388	HSPA1B	heat shock protein family A (Hsp70) member 1B [Source:HGNC Symbol;Acc:HGNC:5233]	GO:0010628;GO:0048471;GO:0005634;GO:0003723;GO:0005737;GO:0016607;GO:0000166;GO:0005524;GO:0043066;GO:0005783;GO:0005856;GO:0005814;GO:0005739;GO:0005925;GO:0005829;GO:0005515;GO:0016032;GO:0005815;GO:0016887;GO:0046718;GO:0005813;GO:0005886;GO:0005576;GO:0016192;GO:0031625;GO:0005654;GO:0070062;GO:0050821;GO:0008285;GO:0072562;GO:0032991;GO:1900034;GO:0043312;GO:1990904;GO:0051082;GO:0005102;GO:…	positive regulation of gene expression;perinuclear region of cytoplasm;nucleus;RNA binding;cytoplasm;nuclear speck;nucleotide binding;ATP binding;negative regulation of apoptotic process;endoplasmic reticulum;cytoskeleton;centriole;mitochondrion;focal adhesion;cytosol;protein binding;viral process;microtubule organizing center;ATPase activity;viral entry into host cell;centrosome;plasma membrane;…	1440.13	-0.385509	0.126572	-3.04593	0.00231965	0.0155573
ENSG00000204389	HSPA1A	heat shock protein family A (Hsp70) member 1A [Source:HGNC Symbol;Acc:HGNC:5232]	GO:0010628;GO:0048471;GO:0005634;GO:0003723;GO:0005737;GO:0016607;GO:0000166;GO:0005524;GO:0043066;GO:0005783;GO:0005856;GO:0005814;GO:0005739;GO:0005925;GO:0005829;GO:0005515;GO:0006986;GO:0016032;GO:0005815;GO:0016887;GO:0008180;GO:0046718;GO:0005813;GO:0005886;GO:0005576;GO:0016192;GO:0031625;GO:0005654;GO:0045296;GO:0070062;GO:0050821;GO:0008285;GO:0072562;GO:0043488;GO:0032991;GO:1900034;GO:…	positive regulation of gene expression;perinuclear region of cytoplasm;nucleus;RNA binding;cytoplasm;nuclear speck;nucleotide binding;ATP binding;negative regulation of apoptotic process;endoplasmic reticulum;cytoskeleton;centriole;mitochondrion;focal adhesion;cytosol;protein binding;response to unfolded protein;viral process;microtubule organizing center;ATPase activity;COP9 signalosome;viral en…	4517.05	-0.352127	0.16092	-2.18823	0.0286525	0.102947
ENSG00000204516	MICB	MHC class I polypeptide-related sequence B [Source:HGNC Symbol;Acc:HGNC:7091]	GO:0016020;GO:0016021;GO:0005886;GO:0016032;GO:0002376;GO:0002250;GO:0009986;GO:0005615;GO:0009897;GO:0050776;GO:0019835;GO:0006979;GO:0009408;GO:0002429;GO:0032526;GO:0046703;GO:0046629;GO:0050689	membrane;integral component of membrane;plasma membrane;viral process;immune system process;adaptive immune response;cell surface;extracellular space;external side of plasma membrane;regulation of immune response;cytolysis;response to oxidative stress;response to heat;immune response-activating cell surface receptor signaling pathway;response to retinoic acid;natural killer cell lectin-like recep…	2651.89	-0.00223774	0.138106	-0.0161312	0.98713	0.993537
ENSG00000204642	HLA-F	major histocompatibility complex, class I, F [Source:HGNC Symbol;Acc:HGNC:4963]	GO:0016020;GO:0016021;GO:0005783;GO:0005886;GO:0005768;GO:0005765;GO:0000139;GO:0005515;GO:0005764;GO:0002376;GO:0009986;GO:0031901;GO:0005615;GO:0009897;GO:0050776;GO:0042605;GO:0002479;GO:0002474;GO:0042612;GO:0030670;GO:0045953;GO:0060333;GO:0012507;GO:0060337;GO:0071889;GO:0001916;GO:0046978;GO:0046979;GO:0071556;GO:0043323;GO:0002729;GO:0002480;GO:0055038;GO:0030881;GO:0002476;GO:0002477;GO:…	membrane;integral component of membrane;endoplasmic reticulum;plasma membrane;endosome;lysosomal membrane;Golgi membrane;protein binding;lysosome;immune system process;cell surface;early endosome membrane;extracellular space;external side of plasma membrane;regulation of immune response;peptide antigen binding;antigen processing and presentation of exogenous peptide antigen via MHC class I, TAP-d…	15866.2	0.0308251	0.192586	0.160069	0.872826	0.936563
ENSG00000205413	SAMD9	sterile alpha motif domain containing 9 [Source:HGNC Symbol;Acc:HGNC:1348]	GO:0005515;GO:0005737;GO:0043231;GO:0005829;GO:0034058	protein binding;cytoplasm;intracellular membrane-bounded organelle;cytosol;endosomal vesicle fusion	16321.6	0.154439	0.200225	0.771551	0.440381	0.645759
ENSG00000205730	ITPRIPL2	ITPRIP like 2 [Source:HGNC Symbol;Acc:HGNC:27257]	GO:0016020;GO:0016021	membrane;integral component of membrane	11082.1	0.180015	0.100777	1.78628	0.0740547	0.200003
ENSG00000213064	SFT2D2	SFT2 domain containing 2 [Source:HGNC Symbol;Acc:HGNC:25140]	GO:0016021;GO:0016192;GO:0016020;GO:0015031;GO:0005515;GO:0070062;GO:0003674;GO:0008150	integral component of membrane;vesicle-mediated transport;membrane;protein transport;protein binding;extracellular exosome;molecular_function;biological_process	9147.26	-0.0431178	0.0941663	-0.457883	0.647036	0.801124
ENSG00000213380	COG8	component of oligomeric golgi complex 8 [Source:HGNC Symbol;Acc:HGNC:18623]	GO:0017119;GO:0016020;GO:0015031;GO:0005794;GO:0000139;GO:0006891;GO:0005515;GO:0032588;GO:0006888	Golgi transport complex;membrane;protein transport;Golgi apparatus;Golgi membrane;intra-Golgi vesicle-mediated transport;protein binding;trans-Golgi network membrane;endoplasmic reticulum to Golgi vesicle-mediated transport	429.165	-0.243394	0.0998343	-2.43797	0.0147698	0.0634468
ENSG00000213719	CLIC1	chloride intracellular channel 1 [Source:HGNC Symbol;Acc:HGNC:2062]	GO:0005515;GO:0006821;GO:0051726;GO:0005254;GO:0048471;GO:0005634;GO:0005737;GO:0016020;GO:0016021;GO:0007165;GO:0005886;GO:0006811;GO:0034220;GO:0005615;GO:0031965;GO:0005244;GO:0034765;GO:0034707;GO:1902476;GO:0045296;GO:0070062;GO:0072562;GO:0005903;GO:0070527;GO:0005635;GO:0031982;GO:0045669;GO:0051881;GO:0005739	protein binding;chloride transport;regulation of cell cycle;chloride channel activity;perinuclear region of cytoplasm;nucleus;cytoplasm;membrane;integral component of membrane;signal transduction;plasma membrane;ion transport;ion transmembrane transport;extracellular space;nuclear membrane;voltage-gated ion channel activity;regulation of ion transmembrane transport;chloride channel complex;chlori…	31139.7	-0.0133749	0.0674825	-0.198195	0.842893	0.919178
ENSG00000215012	RTL10	retrotransposon Gag like 10 [Source:HGNC Symbol;Acc:HGNC:26112]	GO:0005739;GO:0006915;GO:0051881;GO:0097345;GO:0005515	mitochondrion;apoptotic process;regulation of mitochondrial membrane potential;mitochondrial outer membrane permeabilization;protein binding	674.066	-0.432121	0.121041	-3.57001	0.000356974	0.00366996
ENSG00000221914	PPP2R2A	protein phosphatase 2 regulatory subunit Balpha [Source:HGNC Symbol;Acc:HGNC:9304]	GO:0019888;GO:0000159;GO:0005515;GO:0043666;GO:0005829;GO:0005654;GO:0000086;GO:0006470;GO:0000184;GO:0007084;GO:0070262;GO:0044877;GO:0048156;GO:0051721;GO:0043278;GO:0045202;GO:0098978	protein phosphatase regulator activity;protein phosphatase type 2A complex;protein binding;regulation of phosphoprotein phosphatase activity;cytosol;nucleoplasm;G2/M transition of mitotic cell cycle;protein dephosphorylation;nuclear-transcribed mRNA catabolic process, nonsense-mediated decay;mitotic nuclear envelope reassembly;peptidyl-serine dephosphorylation;protein-containing complex binding;t…	3682.14	0.0639213	0.076815	0.832181	0.405307	0.613913
ENSG00000221963	APOL6	apolipoprotein L6 [Source:HGNC Symbol;Acc:HGNC:14870]	GO:0005576;GO:0008289;GO:0006869;GO:0042157;GO:0005737;GO:0016020;GO:0016021;GO:0005515	extracellular region;lipid binding;lipid transport;lipoprotein metabolic process;cytoplasm;membrane;integral component of membrane;protein binding	21799.5	-0.879655	0.169358	-5.19457	2.05197e-07	1.15707e-05
ENSG00000222009	BTBD19	BTB domain containing 19 [Source:HGNC Symbol;Acc:HGNC:27145]	GO:0005515	protein binding	5781.74	0.0756266	0.100109	0.755429	0.449992	0.653446
ENSG00000225450	AL021707.1	novel transcript			299.413	0.236414	0.2635	0.898166	0.369097	0.578576
ENSG00000225492	GBP1P1	guanylate binding protein 1 pseudogene 1 [Source:HGNC Symbol;Acc:HGNC:39561]			1268.73	0.703787	0.332533	2.11504	0.0344268	0.117232
ENSG00000225889	AC012368.1	novel transcript, antisense to PELI1			170.337	0.901939	0.250025	3.61115	0.000304841	0.00323808
ENSG00000226137	BAIAP2-DT	BAIAP2 divergent transcript [Source:HGNC Symbol;Acc:HGNC:44342]			998.481	-0.987201	0.277321	-3.55923	0.00037195	0.00379913
ENSG00000227671	AL390728.4	zinc finger protein pseudogene			4286.65	0.218242	0.0865189	2.52251	0.0116522	0.0532624
ENSG00000230149	AL021707.3	novel transcript, antisense to SUN2			370.157	0.388894	0.281986	1.38054	0.16742	0.351479
ENSG00000230943	LINC02541	long intergenic non-protein coding RNA 2541 [Source:HGNC Symbol;Acc:HGNC:53574]			133.647	0.85189	0.260192	3.27087	0.00107219	0.0085662
ENSG00000231925	TAPBP	TAP binding protein [Source:HGNC Symbol;Acc:HGNC:11566]	GO:0016020;GO:0019885;GO:0016021;GO:0005783;GO:0005789;GO:0000139;GO:0005515;GO:0006890;GO:0042605;GO:0015833;GO:0002479;GO:0010468;GO:0030670;GO:0006955;GO:0065003;GO:0051082;GO:0033116;GO:0015433;GO:0042288;GO:0046978;GO:0046979;GO:0062061;GO:0002398;GO:0002474;GO:0050823;GO:0061635;GO:1990668;GO:0042824;GO:0071556;GO:0002397	membrane;antigen processing and presentation of endogenous peptide antigen via MHC class I;integral component of membrane;endoplasmic reticulum;endoplasmic reticulum membrane;Golgi membrane;protein binding;retrograde vesicle-mediated transport, Golgi to endoplasmic reticulum;peptide antigen binding;peptide transport;antigen processing and presentation of exogenous peptide antigen via MHC class I,…	25737.4	-0.0778398	0.0517675	-1.50364	0.132673	0.300541
ENSG00000232618	AL355304.1	novel transcript			753.506	0.659712	0.404215	1.63011	0.103078	0.253046
ENSG00000232810	TNF	tumor necrosis factor [Source:HGNC Symbol;Acc:HGNC:11892]	GO:0005515;GO:0016020;GO:0006955;GO:0005164;GO:0005615;GO:0010629;GO:0010628;GO:0043537;GO:0043525;GO:0045599;GO:0051091;GO:0061044;GO:0070374;GO:0001774;GO:0045429;GO:1901224;GO:0045944;GO:0001934;GO:0050729;GO:0051897;GO:1900017;GO:0060252;GO:1900222;GO:0150078;GO:0051966;GO:0033209;GO:0032715;GO:0032731;GO:1902004;GO:1904996;GO:1904999;GO:0032755;GO:0045893;GO:0045598;GO:0031327;GO:2001234;GO:…	protein binding;membrane;immune response;tumor necrosis factor receptor binding;extracellular space;negative regulation of gene expression;positive regulation of gene expression;negative regulation of blood vessel endothelial cell migration;positive regulation of neuron apoptotic process;negative regulation of fat cell differentiation;positive regulation of DNA-binding transcription factor activi…	76480.5	0.332829	0.25424	1.30874	0.190624	0.383553
ENSG00000234127	TRIM26	tripartite motif containing 26 [Source:HGNC Symbol;Acc:HGNC:12962]	GO:0008270;GO:0005515;GO:0005634;GO:0005737;GO:0046872;GO:0016740;GO:0003677;GO:0002376;GO:0045087;GO:0016567;GO:0061630;GO:0010468;GO:0005829;GO:0005575;GO:0046597;GO:0051091;GO:0060333;GO:1902187	zinc ion binding;protein binding;nucleus;cytoplasm;metal ion binding;transferase activity;DNA binding;immune system process;innate immune response;protein ubiquitination;ubiquitin protein ligase activity;regulation of gene expression;cytosol;cellular_component;negative regulation of viral entry into host cell;positive regulation of DNA-binding transcription factor activity;interferon-gamma-mediat…	5844.96	0.0367199	0.0767191	0.478677	0.632168	0.790487
ENSG00000234518	PTGES3P1	prostaglandin E synthase 3 pseudogene 1 [Source:HGNC Symbol;Acc:HGNC:43824]			697.011	0.943819	0.269973	3.49486	0.000474306	0.00459034
ENSG00000234771	SLC25A25-AS1	SLC25A25 antisense RNA 1 [Source:HGNC Symbol;Acc:HGNC:27844]			271.481	0.449612	0.139533	3.22148	0.00127529	0.00981349
ENSG00000234883	MIR155HG	MIR155 host gene [Source:HGNC Symbol;Acc:HGNC:35460]			7243.46	-0.141684	0.317635	-0.445896	0.655672	0.806691
ENSG00000235750	KIAA0040	KIAA0040 [Source:HGNC Symbol;Acc:HGNC:28950]	GO:0016020;GO:0016021;GO:0005515	membrane;integral component of membrane;protein binding	3700.02	-0.986355	0.208114	-4.74119	2.12469e-06	6.896e-05
ENSG00000238045	AC009133.1	novel transcript, antisense to C16orf53 and MVP			516.496	-0.813937	0.241977	-3.36608	0.000762452	0.00662983
ENSG00000243649	CFB	complement factor B [Source:HGNC Symbol;Acc:HGNC:1037]	GO:0008233;GO:0006508;GO:0016787;GO:0005576;GO:0004252;GO:0006956;GO:0006957;GO:0005615;GO:0005515;GO:0002376;GO:0045087;GO:0008236;GO:0030449;GO:0005886;GO:0070062;GO:0072562;GO:0001848	peptidase activity;proteolysis;hydrolase activity;extracellular region;serine-type endopeptidase activity;complement activation;complement activation, alternative pathway;extracellular space;protein binding;immune system process;innate immune response;serine-type peptidase activity;regulation of complement activation;plasma membrane;extracellular exosome;blood microparticle;complement binding	3639.43	1.33424	0.442857	3.01169	0.002598	0.0168874
ENSG00000245848	CEBPA	CCAAT enhancer binding protein alpha [Source:HGNC Symbol;Acc:HGNC:1833]	GO:0006355;GO:0003700;GO:0045944;GO:0050729;GO:0070102;GO:0043032;GO:0005634;GO:0043231;GO:0005654;GO:0003677;GO:0007275;GO:0005730;GO:0042803;GO:0005515;GO:0016032;GO:0000981;GO:0000790;GO:0045444;GO:0008285;GO:0001228;GO:0008134;GO:0000976;GO:0045892;GO:0090575;GO:0055088;GO:0005667;GO:0019221;GO:0006091;GO:0001889;GO:0019900;GO:0042593;GO:0032436;GO:0030851;GO:0030324;GO:0030099;GO:0045945;GO:…	regulation of transcription, DNA-templated;DNA-binding transcription factor activity;positive regulation of transcription by RNA polymerase II;positive regulation of inflammatory response;interleukin-6-mediated signaling pathway;positive regulation of macrophage activation;nucleus;intracellular membrane-bounded organelle;nucleoplasm;DNA binding;multicellular organism development;nucleolus;protein…	4625.09	-1.55588	0.291792	-5.33082	9.77683e-08	6.60468e-06
ENSG00000251136	AF117829.1	novel transcript			1461.39	0.260731	0.181996	1.43245	0.152014	0.329866
ENSG00000251194	AL133330.1	novel transcript			542.536	0.740415	0.215464	3.43554	0.000591372	0.00547114
ENSG00000251230	MIR3945HG	MIR3945 host gene [Source:HGNC Symbol;Acc:HGNC:52002]			6221.72	0.550432	0.402489	1.36548	0.172103	0.358516
ENSG00000253522	MIR3142HG	MIR3142 host gene [Source:HGNC Symbol;Acc:HGNC:51944]			8032.2	0.791989	0.197795	4.00359	6.23888e-05	0.000966595
ENSG00000253535	AC120193.1	novel transcript			324.473	0.300569	0.286592	1.04778	0.294742	0.504987
ENSG00000255398	HCAR3	hydroxycarboxylic acid receptor 3 [Source:HGNC Symbol;Acc:HGNC:16824]	GO:0007186;GO:0016021;GO:0004930;GO:0016020;GO:0007165;GO:0005886;GO:0030054;GO:0005887	G protein-coupled receptor signaling pathway;integral component of membrane;G protein-coupled receptor activity;membrane;signal transduction;plasma membrane;cell junction;integral component of plasma membrane	2758.91	-0.0170719	0.41335	-0.0412185	0.967122	0.9838
ENSG00000259354	AC025580.2	novel transcript, antisense to SLC30A4			864.462	0.412212	0.202752	2.03261	0.0420921	0.135175
ENSG00000261644	AC007728.2	novel transcript, antisense to CYLD and NOD2			214.106	0.324105	0.122268	2.65159	0.00801132	0.0401139
ENSG00000261884	AC040162.1	novel transcript	GO:0005634;GO:0008233;GO:0006508;GO:0016787;GO:0051603;GO:0005839;GO:0005737;GO:0004175;GO:0002376;GO:0010498;GO:0010499;GO:0043161	nucleus;peptidase activity;proteolysis;hydrolase activity;proteolysis involved in cellular protein catabolic process;proteasome core complex;cytoplasm;endopeptidase activity;immune system process;proteasomal protein catabolic process;proteasomal ubiquitin-independent protein catabolic process;proteasome-mediated ubiquitin-dependent protein catabolic process	380.521	-0.135614	0.130606	-1.03828	0.299141	0.509326
ENSG00000269720	CCDC194	coiled-coil domain containing 194 [Source:HGNC Symbol;Acc:HGNC:53438]			123.274	0.0958729	0.296177	0.328889	0.74224	0.860297
ENSG00000271503	CCL5	C-C motif chemokine ligand 5 [Source:HGNC Symbol;Acc:HGNC:10632]	GO:0005576;GO:0006955;GO:0008009;GO:0042531;GO:0046427;GO:0014068;GO:0007186;GO:0006887;GO:0007165;GO:0005615;GO:0006935;GO:0005515;GO:0006816;GO:0005125;GO:0006954;GO:0060326;GO:0004435;GO:0042802;GO:0061098;GO:0030335;GO:0051928;GO:0071346;GO:0071347;GO:0071356;GO:0042803;GO:0048020;GO:0002548;GO:0030593;GO:0043547;GO:0048247;GO:0070098;GO:0070374;GO:0000165;GO:0004672;GO:0050796;GO:0019221;GO:…	extracellular region;immune response;chemokine activity;positive regulation of tyrosine phosphorylation of STAT protein;positive regulation of receptor signaling pathway via JAK-STAT;positive regulation of phosphatidylinositol 3-kinase signaling;G protein-coupled receptor signaling pathway;exocytosis;signal transduction;extracellular space;chemotaxis;protein binding;calcium ion transport;cytokine…	32829.5	-0.543311	0.347389	-1.56358	0.117917	0.277942
ENSG00000272669	AL021707.6	novel transcript, antisense to SUN2			546.726	0.348022	0.233276	1.49258	0.135547	0.305256
ENSG00000272886	DCP1A	decapping mRNA 1A [Source:HGNC Symbol;Acc:HGNC:18714]	GO:0008047;GO:0000290;GO:0043085;GO:0005634;GO:0000184;GO:0005737;GO:0016020;GO:0016787;GO:0005515;GO:0036464;GO:0000932;GO:0042802;GO:0003729;GO:0005829;GO:0043488;GO:1903608;GO:0043928;GO:0030234;GO:0031087;GO:0019894	enzyme activator activity;deadenylation-dependent decapping of nuclear-transcribed mRNA;positive regulation of catalytic activity;nucleus;nuclear-transcribed mRNA catabolic process, nonsense-mediated decay;cytoplasm;membrane;hydrolase activity;protein binding;cytoplasmic ribonucleoprotein granule;P-body;identical protein binding;mRNA binding;cytosol;regulation of mRNA stability;protein localizati…	5704.78	0.15252	0.121434	1.256	0.209116	0.406958
ENSG00000275302	CCL4	C-C motif chemokine ligand 4 [Source:HGNC Symbol;Acc:HGNC:10630]	GO:0005576;GO:0006955;GO:0008009;GO:0005615;GO:0006935;GO:0005515;GO:0005125;GO:0006954;GO:0042802;GO:0007186;GO:0051928;GO:0048020;GO:0002548;GO:0007165;GO:0007267;GO:0030593;GO:0043547;GO:0048245;GO:0048247;GO:0070098;GO:0070374;GO:0071346;GO:0071347;GO:0071356;GO:0007155;GO:0019221;GO:0009615;GO:0009636;GO:0043922;GO:0031726;GO:0031730;GO:0050850;GO:2000503;GO:0007163	extracellular region;immune response;chemokine activity;extracellular space;chemotaxis;protein binding;cytokine activity;inflammatory response;identical protein binding;G protein-coupled receptor signaling pathway;positive regulation of calcium ion transport;CCR chemokine receptor binding;monocyte chemotaxis;signal transduction;cell-cell signaling;neutrophil chemotaxis;positive regulation of GTPa…	143622	0.631441	0.3367	1.87318	0.0610432	0.175367
ENSG00000277089	AC243829.4	novel transcript, antisense CCL3			186.857	0.403445	0.261471	1.54122	0.123262	0.286507
ENSG00000277632	CCL3	C-C motif chemokine ligand 3 [Source:HGNC Symbol;Acc:HGNC:10627]	GO:0005576;GO:0006955;GO:0008009;GO:1903980;GO:0005737;GO:0016301;GO:0006887;GO:0007165;GO:0005829;GO:0005615;GO:0006935;GO:0005515;GO:0006816;GO:0004698;GO:0005125;GO:0006954;GO:0060326;GO:0042802;GO:0030593;GO:0007186;GO:0010628;GO:0030335;GO:0032731;GO:0050729;GO:0051928;GO:0007010;GO:0071346;GO:0071347;GO:0071356;GO:0070374;GO:0019722;GO:0008360;GO:0048020;GO:0002548;GO:0043547;GO:0048245;GO:…	extracellular region;immune response;chemokine activity;positive regulation of microglial cell activation;cytoplasm;kinase activity;exocytosis;signal transduction;cytosol;extracellular space;chemotaxis;protein binding;calcium ion transport;calcium-dependent protein kinase C activity;cytokine activity;inflammatory response;cell chemotaxis;identical protein binding;neutrophil chemotaxis;G protein-c…	172152	0.414832	0.2992	1.38579	0.16581	0.349245
ENSG00000278053	DDX52	DExD-box helicase 52 [Source:HGNC Symbol;Acc:HGNC:20038]	GO:0005524;GO:0003676;GO:0005634;GO:0003723;GO:0016020;GO:0000166;GO:0016787;GO:0005730;GO:0003724;GO:0004386;GO:0005654;GO:0006364;GO:0030490	ATP binding;nucleic acid binding;nucleus;RNA binding;membrane;nucleotide binding;hydrolase activity;nucleolus;RNA helicase activity;helicase activity;nucleoplasm;rRNA processing;maturation of SSU-rRNA	2582.94	-0.026267	0.0739543	-0.355162	0.722468	0.848269
ENSG00000278330	AC018529.2	novel transcript, antisense to MBP			305.765	0.0251954	0.273154	0.0925412	0.926268	0.964787
ENSG00000279861	AC073548.1	TEC			368.615	0.508319	0.117196	4.33803	1.43763e-05	0.00030318
ENSG00000285106	AC016831.6	novel transcript			436.25	-0.293571	0.267712	-1.09671	0.27277	0.480907
ENSG00000004468	CD38	CD38 molecule [Source:HGNC Symbol;Acc:HGNC:1667]	GO:0016020;GO:0016021;GO:0016740;GO:0043066;GO:0016787;GO:0045893;GO:0005886;GO:0070062;GO:0003953;GO:0050135;GO:0061809;GO:0007165;GO:0045892;GO:0050853;GO:0097190;GO:0030890;GO:0042493;GO:0019674;GO:0016849;GO:0016798;GO:0042802;GO:0001666;GO:0007204;GO:0007565;GO:0008284;GO:0009725;GO:0010977;GO:0014824;GO:0030307;GO:0032024;GO:0032355;GO:0032526;GO:0032570;GO:0033194;GO:0034097;GO:0045779;GO:…	membrane;integral component of membrane;transferase activity;negative regulation of apoptotic process;hydrolase activity;positive regulation of transcription, DNA-templated;plasma membrane;extracellular exosome;NAD+ nucleosidase activity;NAD(P)+ nucleosidase activity;NAD+ nucleotidase, cyclic ADP-ribose generating;signal transduction;negative regulation of transcription, DNA-templated;B cell rece…	11657.3	1.74084	0.271035	6.42358	1.33102e-10	3.44869e-08
ENSG00000004799	PDK4	pyruvate dehydrogenase kinase 4 [Source:HGNC Symbol;Acc:HGNC:8812]	GO:0000166;GO:0004672;GO:0005524;GO:0016301;GO:0016740;GO:0016310;GO:0006468;GO:0005739;GO:0005759;GO:0005975;GO:0005515;GO:0004674;GO:0006006;GO:0006885;GO:0008286;GO:0010510;GO:0010565;GO:0010906;GO:0042304;GO:0042593;GO:0042594;GO:0045124;GO:0046320;GO:0009267;GO:0071398;GO:1904183;GO:0072593;GO:2000811;GO:0004740	nucleotide binding;protein kinase activity;ATP binding;kinase activity;transferase activity;phosphorylation;protein phosphorylation;mitochondrion;mitochondrial matrix;carbohydrate metabolic process;protein binding;protein serine/threonine kinase activity;glucose metabolic process;regulation of pH;insulin receptor signaling pathway;regulation of acetyl-CoA biosynthetic process from pyruvate;regula…	3664.04	0.625385	0.319203	1.95933	0.0500739	0.153048
ENSG00000004897	CDC27	cell division cycle 27 [Source:HGNC Symbol;Acc:HGNC:1728]	GO:0005515;GO:0005634;GO:0005654;GO:0016567;GO:0005737;GO:0005829;GO:0031145;GO:1901990;GO:0006511;GO:0070979;GO:0005680;GO:0019903;GO:0005813;GO:0005876;GO:0007091;GO:0045842;GO:0051301;GO:0016020;GO:0016021	protein binding;nucleus;nucleoplasm;protein ubiquitination;cytoplasm;cytosol;anaphase-promoting complex-dependent catabolic process;regulation of mitotic cell cycle phase transition;ubiquitin-dependent protein catabolic process;protein K11-linked ubiquitination;anaphase-promoting complex;protein phosphatase binding;centrosome;spindle microtubule;metaphase/anaphase transition of mitotic cell cycle…	3634.81	-0.0526625	0.0703385	-0.748691	0.454043	0.657271
ENSG00000005700	IBTK	inhibitor of Bruton tyrosine kinase [Source:HGNC Symbol;Acc:HGNC:17853]	GO:0005515;GO:0005634;GO:0005737;GO:0016020;GO:0005654;GO:0019901;GO:0061099;GO:0001933;GO:0030292;GO:0051209	protein binding;nucleus;cytoplasm;membrane;nucleoplasm;protein kinase binding;negative regulation of protein tyrosine kinase activity;negative regulation of protein phosphorylation;protein tyrosine kinase inhibitor activity;release of sequestered calcium ion into cytosol	8447.31	-0.0865163	0.0791108	-1.09361	0.274126	0.482674
ENSG00000006607	FARP2	FERM, ARH/RhoGEF and pleckstrin domain protein 2 [Source:HGNC Symbol;Acc:HGNC:16460]	GO:0005085;GO:0005856;GO:0008092;GO:0007155;GO:0005829;GO:0071800;GO:0005737;GO:0030316;GO:0071526;GO:0031532;GO:0005089;GO:0030676;GO:0016322;GO:0016601;GO:0022405;GO:0033623	guanyl-nucleotide exchange factor activity;cytoskeleton;cytoskeletal protein binding;cell adhesion;cytosol;podosome assembly;cytoplasm;osteoclast differentiation;semaphorin-plexin signaling pathway;actin cytoskeleton reorganization;Rho guanyl-nucleotide exchange factor activity;Rac guanyl-nucleotide exchange factor activity;neuron remodeling;Rac protein signal transduction;hair cycle process;regu…	2907.89	0.059436	0.105247	0.56473	0.572257	0.74849
ENSG00000006652	IFRD1	interferon related developmental regulator 1 [Source:HGNC Symbol;Acc:HGNC:5456]	GO:0007275;GO:0030154;GO:0005634;GO:0006357;GO:0007518	multicellular organism development;cell differentiation;nucleus;regulation of transcription by RNA polymerase II;myoblast fate determination	2566.93	0.081806	0.150949	0.541933	0.587865	0.758382
ENSG00000008086	CDKL5	cyclin dependent kinase like 5 [Source:HGNC Symbol;Acc:HGNC:11411]	GO:0005524;GO:0006468;GO:0004672;GO:0005634;GO:0005737;GO:0000166;GO:0004674;GO:0016301;GO:0016740;GO:0016310;GO:0005856;GO:0042995;GO:0005515;GO:0005815;GO:0051726;GO:0005813;GO:0004693;GO:0036064;GO:1902017;GO:0043547;GO:0001764;GO:0044294;GO:0045773;GO:0032587;GO:0048365;GO:0046777;GO:0050773;GO:0050775;GO:0032839;GO:0097542;GO:0060999;GO:0045202;GO:0048471	ATP binding;protein phosphorylation;protein kinase activity;nucleus;cytoplasm;nucleotide binding;protein serine/threonine kinase activity;kinase activity;transferase activity;phosphorylation;cytoskeleton;cell projection;protein binding;microtubule organizing center;regulation of cell cycle;centrosome;cyclin-dependent protein serine/threonine kinase activity;ciliary basal body;regulation of cilium…	451.187	0.276805	0.176193	1.57113	0.116152	0.275144
ENSG00000010295	IFFO1	intermediate filament family orphan 1 [Source:HGNC Symbol;Acc:HGNC:24970]	GO:0005882	intermediate filament	2531.95	0.260567	0.182364	1.42896	0.153015	0.33126
ENSG00000010818	HIVEP2	HIVEP zinc finger 2 [Source:HGNC Symbol;Acc:HGNC:4921]	GO:0003676;GO:0005634;GO:0046872;GO:0005654;GO:0003677	nucleic acid binding;nucleus;metal ion binding;nucleoplasm;DNA binding	15097.2	0.374996	0.276894	1.35411	0.175701	0.363532
ENSG00000012983	MAP4K5	mitogen-activated protein kinase kinase kinase kinase 5 [Source:HGNC Symbol;Acc:HGNC:6867]	GO:0005524;GO:0006468;GO:0004672;GO:0008349;GO:0005737;GO:0000166;GO:0004674;GO:0016301;GO:0016740;GO:0016310;GO:0005515;GO:0000185;GO:0035556;GO:0007257	ATP binding;protein phosphorylation;protein kinase activity;MAP kinase kinase kinase kinase activity;cytoplasm;nucleotide binding;protein serine/threonine kinase activity;kinase activity;transferase activity;phosphorylation;protein binding;activation of MAPKKK activity;intracellular signal transduction;activation of JUN kinase activity	1912.3	-0.460223	0.108504	-4.24157	2.21966e-05	0.000427415
ENSG00000013364	MVP	major vault protein [Source:HGNC Symbol;Acc:HGNC:7531]	GO:0005634;GO:0051028;GO:0005737;GO:0016020;GO:0015031;GO:0005829;GO:0005856;GO:0005643;GO:0005515;GO:0048471;GO:0005576;GO:0042802;GO:0070062;GO:0019901;GO:0043312;GO:0019903;GO:0034774;GO:1904813;GO:0061099;GO:0042059;GO:0038127;GO:0023051;GO:0031953	nucleus;mRNA transport;cytoplasm;membrane;protein transport;cytosol;cytoskeleton;nuclear pore;protein binding;perinuclear region of cytoplasm;extracellular region;identical protein binding;extracellular exosome;protein kinase binding;neutrophil degranulation;protein phosphatase binding;secretory granule lumen;ficolin-1-rich granule lumen;negative regulation of protein tyrosine kinase activity;neg…	19568.6	-0.326852	0.0858344	-3.80795	0.000140124	0.00178926
ENSG00000014914	MTMR11	myotubularin related protein 11 [Source:HGNC Symbol;Acc:HGNC:24307]	GO:0005737;GO:0070062;GO:0004438;GO:0046856	cytoplasm;extracellular exosome;phosphatidylinositol-3-phosphatase activity;phosphatidylinositol dephosphorylation	167.02	0.545318	0.220666	2.47224	0.0134271	0.0592072
ENSG00000018189	RUFY3	RUN and FYVE domain containing 3 [Source:HGNC Symbol;Acc:HGNC:30285]	GO:0005737;GO:0016020;GO:0005829;GO:0030054;GO:0007275;GO:0030154;GO:0030175;GO:0042995;GO:0030425;GO:0012505;GO:0005515;GO:0007399;GO:0030424;GO:0043204;GO:0030027;GO:0030426;GO:0045773;GO:2000114;GO:0007015;GO:0030335;GO:0043025;GO:0071437;GO:0090316;GO:0050770;GO:0050771;GO:0046872	cytoplasm;membrane;cytosol;cell junction;multicellular organism development;cell differentiation;filopodium;cell projection;dendrite;endomembrane system;protein binding;nervous system development;axon;perikaryon;lamellipodium;growth cone;positive regulation of axon extension;regulation of establishment of cell polarity;actin filament organization;positive regulation of cell migration;neuronal cel…	7851.91	0.289807	0.127481	2.27329	0.0230087	0.0878996
ENSG00000021355	SERPINB1	serpin family B member 1 [Source:HGNC Symbol;Acc:HGNC:3311]	GO:0005615;GO:0004867;GO:0005737;GO:0016020;GO:0005576;GO:0010951;GO:0036464;GO:0005515;GO:0030414;GO:0010466;GO:0070062;GO:0062023;GO:0043312;GO:0034774;GO:0032691;GO:0044342	extracellular space;serine-type endopeptidase inhibitor activity;cytoplasm;membrane;extracellular region;negative regulation of endopeptidase activity;cytoplasmic ribonucleoprotein granule;protein binding;peptidase inhibitor activity;negative regulation of peptidase activity;extracellular exosome;collagen-containing extracellular matrix;neutrophil degranulation;secretory granule lumen;negative re…	12795	0.777865	0.148954	5.22226	1.76753e-07	1.03965e-05
ENSG00000023318	ERP44	endoplasmic reticulum protein 44 [Source:HGNC Symbol;Acc:HGNC:18311]	GO:0045454;GO:0005783;GO:0005789;GO:0005788;GO:0005515;GO:0006986;GO:0003756;GO:0005576;GO:0009986;GO:0070062;GO:0043312;GO:0006457;GO:0035580;GO:0034976;GO:0005793;GO:0009100	cell redox homeostasis;endoplasmic reticulum;endoplasmic reticulum membrane;endoplasmic reticulum lumen;protein binding;response to unfolded protein;protein disulfide isomerase activity;extracellular region;cell surface;extracellular exosome;neutrophil degranulation;protein folding;specific granule lumen;response to endoplasmic reticulum stress;endoplasmic reticulum-Golgi intermediate compartment…	6317.12	0.106291	0.0682847	1.5566	0.119566	0.280477
ENSG00000023445	BIRC3	baculoviral IAP repeat containing 3 [Source:HGNC Symbol;Acc:HGNC:591]	GO:0042981;GO:0046872;GO:0005634;GO:0005737;GO:0016740;GO:0005654;GO:0005829;GO:0006915;GO:0016567;GO:0005515;GO:0004842;GO:0045088;GO:0061630;GO:0016579;GO:0033209;GO:0031398;GO:0043123;GO:0002756;GO:0007249;GO:0035666;GO:0007166;GO:0043066;GO:0050727;GO:0010803;GO:0043027;GO:0043154;GO:0060544;GO:2000116;GO:0070424;GO:1990001;GO:0044877;GO:0007283;GO:0034121;GO:0038061;GO:0039535;GO:0060546;GO:…	regulation of apoptotic process;metal ion binding;nucleus;cytoplasm;transferase activity;nucleoplasm;cytosol;apoptotic process;protein ubiquitination;protein binding;ubiquitin-protein transferase activity;regulation of innate immune response;ubiquitin protein ligase activity;protein deubiquitination;tumor necrosis factor-mediated signaling pathway;positive regulation of protein ubiquitination;pos…	19258.4	-0.838474	0.253009	-3.31374	0.000920558	0.00762253
ENSG00000026025	VIM	vimentin [Source:HGNC Symbol;Acc:HGNC:12692]	GO:0005882;GO:0005737;GO:0005634;GO:0016020;GO:0005886;GO:0005856;GO:0005925;GO:0005829;GO:0005777;GO:0045111;GO:0005515;GO:0016032;GO:0042802;GO:0005200;GO:0016363;GO:0070062;GO:0071222;GO:1990904;GO:0019904;GO:0019221;GO:0045727;GO:0097110;GO:0030049;GO:0003725;GO:0071225;GO:0045109;GO:0005844;GO:0005212;GO:1990254;GO:0010628;GO:0010977;GO:0014002;GO:0032967;GO:0043488;GO:0045103;GO:0060020;GO:…	intermediate filament;cytoplasm;nucleus;membrane;plasma membrane;cytoskeleton;focal adhesion;cytosol;peroxisome;intermediate filament cytoskeleton;protein binding;viral process;identical protein binding;structural constituent of cytoskeleton;nuclear matrix;extracellular exosome;cellular response to lipopolysaccharide;ribonucleoprotein complex;protein domain specific binding;cytokine-mediated sign…	340358	-0.0693006	0.130767	-0.529956	0.596142	0.764612
ENSG00000033178	UBA6	ubiquitin like modifier activating enzyme 6 [Source:HGNC Symbol;Acc:HGNC:25581]	GO:0008641;GO:0006464;GO:0000166;GO:0005524;GO:0016567;GO:0016874;GO:0005515;GO:0004839;GO:0006511;GO:0005634;GO:0005737;GO:0019780;GO:0006974;GO:0007612;GO:0007626;GO:0021764;GO:0021766;GO:0032446;GO:0060996;GO:0005829	ubiquitin-like modifier activating enzyme activity;cellular protein modification process;nucleotide binding;ATP binding;protein ubiquitination;ligase activity;protein binding;ubiquitin activating enzyme activity;ubiquitin-dependent protein catabolic process;nucleus;cytoplasm;FAT10 activating enzyme activity;cellular response to DNA damage stimulus;learning;locomotory behavior;amygdala development…	5266.36	0.179834	0.115596	1.55571	0.119777	0.280806
ENSG00000034152	MAP2K3	mitogen-activated protein kinase kinase 3 [Source:HGNC Symbol;Acc:HGNC:6843]	GO:0005524;GO:0006468;GO:0004672;GO:0043536;GO:0035924;GO:0016020;GO:0000166;GO:0004674;GO:0016301;GO:0016740;GO:0016310;GO:0004713;GO:0018108;GO:0005515;GO:0045893;GO:0005654;GO:0005829;GO:0019901;GO:0007165;GO:0004708;GO:0000187;GO:0045860;GO:0000165;GO:0006954;GO:0035331;GO:0038066;GO:0042035;GO:0060048	ATP binding;protein phosphorylation;protein kinase activity;positive regulation of blood vessel endothelial cell migration;cellular response to vascular endothelial growth factor stimulus;membrane;nucleotide binding;protein serine/threonine kinase activity;kinase activity;transferase activity;phosphorylation;protein tyrosine kinase activity;peptidyl-tyrosine phosphorylation;protein binding;positi…	11659.6	-0.604346	0.138501	-4.36348	1.28009e-05	0.000276394
ENSG00000037757	MRI1	methylthioribose-1-phosphate isomerase 1 [Source:HGNC Symbol;Acc:HGNC:28469]	GO:0044237;GO:0005634;GO:0005737;GO:0016853;GO:0005654;GO:0005829;GO:0001650;GO:0042995;GO:0005515;GO:0008652;GO:0042802;GO:0044249;GO:0009086;GO:0019509;GO:0019284;GO:0046523	cellular metabolic process;nucleus;cytoplasm;isomerase activity;nucleoplasm;cytosol;fibrillar center;cell projection;protein binding;cellular amino acid biosynthetic process;identical protein binding;cellular biosynthetic process;methionine biosynthetic process;L-methionine salvage from methylthioadenosine;L-methionine salvage from S-adenosylmethionine;S-methyl-5-thioribose-1-phosphate isomerase …	662.68	-0.328196	0.112831	-2.90878	0.0036284	0.021812
ENSG00000040487	SLC66A1	solute carrier family 66 member 1 [Source:HGNC Symbol;Acc:HGNC:26001]	GO:0016020;GO:0016021;GO:0043231;GO:0005765;GO:0005764;GO:1903826;GO:0006865;GO:1990822;GO:0055085;GO:0031301;GO:0015181;GO:0015189;GO:1903401;GO:0015809;GO:0015174;GO:0015819;GO:0080144	membrane;integral component of membrane;intracellular membrane-bounded organelle;lysosomal membrane;lysosome;arginine transmembrane transport;amino acid transport;basic amino acid transmembrane transport;transmembrane transport;integral component of organelle membrane;arginine transmembrane transporter activity;L-lysine transmembrane transporter activity;L-lysine transmembrane transport;arginine …	1686.03	-0.542218	0.108284	-5.00733	5.51915e-07	2.45057e-05
ENSG00000042429	MED17	mediator complex subunit 17 [Source:HGNC Symbol;Acc:HGNC:2375]	GO:0003712;GO:0006357;GO:0016592;GO:0005634;GO:0016020;GO:0005515;GO:0003713;GO:0030374;GO:0045893;GO:0005654;GO:0006367;GO:0045944;GO:0005667;GO:0042809;GO:0060261;GO:0070847;GO:0046966	transcription coregulator activity;regulation of transcription by RNA polymerase II;mediator complex;nucleus;membrane;protein binding;transcription coactivator activity;nuclear receptor transcription coactivator activity;positive regulation of transcription, DNA-templated;nucleoplasm;transcription initiation from RNA polymerase II promoter;positive regulation of transcription by RNA polymerase II…	494.152	0.0655998	0.0740999	0.885335	0.375976	0.584949
ENSG00000044115	CTNNA1	catenin alpha 1 [Source:HGNC Symbol;Acc:HGNC:2509]	GO:0007155;GO:0045296;GO:0051015;GO:0005737;GO:0005856;GO:0005198;GO:0015629;GO:0003723;GO:0016020;GO:0043231;GO:0005886;GO:0005925;GO:0005912;GO:0030054;GO:0005515;GO:0042802;GO:0044877;GO:0001541;GO:0007163;GO:0007406;GO:0007568;GO:0008584;GO:0014070;GO:0016264;GO:0031103;GO:0034613;GO:0042127;GO:0042475;GO:0043066;GO:0043297;GO:0043627;GO:0045880;GO:0090136;GO:2000146;GO:2001045;GO:2001240;GO:…	cell adhesion;cadherin binding;actin filament binding;cytoplasm;cytoskeleton;structural molecule activity;actin cytoskeleton;RNA binding;membrane;intracellular membrane-bounded organelle;plasma membrane;focal adhesion;adherens junction;cell junction;protein binding;identical protein binding;protein-containing complex binding;ovarian follicle development;establishment or maintenance of cell polari…	22108.9	0.110897	0.105619	1.04998	0.293729	0.504052
ENSG00000050730	TNIP3	TNFAIP3 interacting protein 3 [Source:HGNC Symbol;Acc:HGNC:19315]	GO:0043124;GO:0071222;GO:0005515;GO:0006954;GO:0031593;GO:0045944;GO:0005829;GO:0016579;GO:0034142;GO:0002756	negative regulation of I-kappaB kinase/NF-kappaB signaling;cellular response to lipopolysaccharide;protein binding;inflammatory response;polyubiquitin modification-dependent protein binding;positive regulation of transcription by RNA polymerase II;cytosol;protein deubiquitination;toll-like receptor 4 signaling pathway;MyD88-independent toll-like receptor signaling pathway	37125.7	1.31643	0.516498	2.5288	0.0114454	0.0526345
ENSG00000053254	FOXN3	forkhead box N3 [Source:HGNC Symbol;Acc:HGNC:1928]	GO:0006355;GO:0003700;GO:0043565;GO:0005634;GO:0007049;GO:0003677;GO:0005515;GO:0006357;GO:0097094;GO:0000981;GO:0000790;GO:0008022;GO:0045892;GO:0007095	regulation of transcription, DNA-templated;DNA-binding transcription factor activity;sequence-specific DNA binding;nucleus;cell cycle;DNA binding;protein binding;regulation of transcription by RNA polymerase II;craniofacial suture morphogenesis;DNA-binding transcription factor activity, RNA polymerase II-specific;nuclear chromatin;protein C-terminus binding;negative regulation of transcription, D…	3024.28	-0.0711488	0.131561	-0.540809	0.58864	0.758792
ENSG00000053747	LAMA3	laminin subunit alpha 3 [Source:HGNC Symbol;Acc:HGNC:6483]	GO:0007155;GO:0005102;GO:0030155;GO:0030334;GO:0045995;GO:0005783;GO:0005576;GO:0005604;GO:0005201;GO:0070062;GO:0016477;GO:0009887;GO:0009888;GO:0062023;GO:0005178;GO:0007229;GO:0098609;GO:0030198;GO:0005198;GO:0007411;GO:0001738;GO:0005610;GO:0008544;GO:0031581;GO:0035987;GO:0016020	cell adhesion;signaling receptor binding;regulation of cell adhesion;regulation of cell migration;regulation of embryonic development;endoplasmic reticulum;extracellular region;basement membrane;extracellular matrix structural constituent;extracellular exosome;cell migration;animal organ morphogenesis;tissue development;collagen-containing extracellular matrix;integrin binding;integrin-mediated s…	175.106	-0.614102	0.337771	-1.8247	0.0680465	0.188832
ENSG00000055130	CUL1	cullin 1 [Source:HGNC Symbol;Acc:HGNC:2551]	GO:0006511;GO:0031625;GO:0031461;GO:0016567;GO:0005515;GO:0016032;GO:0038095;GO:0050852;GO:0004842;GO:0005654;GO:0005829;GO:0000209;GO:0002223;GO:0010972;GO:0031146;GO:0038061;GO:0043161;GO:0043687;GO:0070498;GO:1901990;GO:0000086;GO:0019005;GO:0000082;GO:0016055;GO:0051403;GO:1990452;GO:0006879;GO:0097193;GO:0010265;GO:0006513;GO:0006915;GO:0008283;GO:0009887;GO:0070936	ubiquitin-dependent protein catabolic process;ubiquitin protein ligase binding;cullin-RING ubiquitin ligase complex;protein ubiquitination;protein binding;viral process;Fc-epsilon receptor signaling pathway;T cell receptor signaling pathway;ubiquitin-protein transferase activity;nucleoplasm;cytosol;protein polyubiquitination;stimulatory C-type lectin receptor signaling pathway;negative regulation…	6319.69	0.263701	0.155386	1.69709	0.0896787	0.228968
ENSG00000059378	PARP12	poly(ADP-ribose) polymerase family member 12 [Source:HGNC Symbol;Acc:HGNC:21919]	GO:0046872;GO:0003950;GO:0005634;GO:0003723;GO:0016740;GO:1990404;GO:0070213;GO:0140289;GO:0016757	metal ion binding;NAD+ ADP-ribosyltransferase activity;nucleus;RNA binding;transferase activity;protein ADP-ribosylase activity;protein auto-ADP-ribosylation;protein mono-ADP-ribosylation;transferase activity, transferring glycosyl groups	9366.75	-1.13208	0.180616	-6.26825	3.65123e-10	7.86706e-08
ENSG00000059588	TARBP1	TAR (HIV-1) RNA binding protein 1 [Source:HGNC Symbol;Acc:HGNC:11568]	GO:0003723;GO:0006396;GO:0008173;GO:0016740;GO:0008168;GO:0032259;GO:0005634;GO:0006357;GO:0030488;GO:0016423	RNA binding;RNA processing;RNA methyltransferase activity;transferase activity;methyltransferase activity;methylation;nucleus;regulation of transcription by RNA polymerase II;tRNA methylation;tRNA (guanine) methyltransferase activity	931.819	-0.686896	0.147709	-4.65038	3.31329e-06	9.55208e-05
ENSG00000059758	CDK17	cyclin dependent kinase 17 [Source:HGNC Symbol;Acc:HGNC:8750]	GO:0005524;GO:0006468;GO:0004672;GO:0000166;GO:0004674;GO:0016301;GO:0016740;GO:0016310;GO:0005515;GO:0051726;GO:0005634;GO:0005737;GO:0004693;GO:0000083	ATP binding;protein phosphorylation;protein kinase activity;nucleotide binding;protein serine/threonine kinase activity;kinase activity;transferase activity;phosphorylation;protein binding;regulation of cell cycle;nucleus;cytoplasm;cyclin-dependent protein serine/threonine kinase activity;regulation of transcription involved in G1/S transition of mitotic cell cycle	3309.67	-0.473446	0.113485	-4.17188	3.021e-05	0.000548685
ENSG00000063176	SPHK2	sphingosine kinase 2 [Source:HGNC Symbol;Acc:HGNC:18859]	GO:0016301;GO:0003951;GO:0005634;GO:0005737;GO:0016020;GO:0043231;GO:0000166;GO:0005524;GO:0016740;GO:0016310;GO:0005783;GO:0005743;GO:0005739;GO:0005765;GO:0005829;GO:0000786;GO:0005764;GO:0046834;GO:0005515;GO:0003376;GO:0043065;GO:0030308;GO:0006670;GO:0030148;GO:0046512;GO:0090280;GO:0043122;GO:0045815;GO:0038036;GO:1903426;GO:0006665;GO:0032635;GO:0090037;GO:1990774;GO:0043306;GO:2001169;GO:…	kinase activity;NAD+ kinase activity;nucleus;cytoplasm;membrane;intracellular membrane-bounded organelle;nucleotide binding;ATP binding;transferase activity;phosphorylation;endoplasmic reticulum;mitochondrial inner membrane;mitochondrion;lysosomal membrane;cytosol;nucleosome;lysosome;lipid phosphorylation;protein binding;sphingosine-1-phosphate receptor signaling pathway;positive regulation of ap…	816.655	0.205141	0.132818	1.54451	0.122465	0.285376
ENSG00000063761	ADCK1	aarF domain containing kinase 1 [Source:HGNC Symbol;Acc:HGNC:19038]	GO:0000166;GO:0004674;GO:0005524;GO:0016301;GO:0016740;GO:0016310;GO:0006468;GO:0005576;GO:0005743;GO:0007005;GO:0055088;GO:0010637;GO:1903852;GO:0032592	nucleotide binding;protein serine/threonine kinase activity;ATP binding;kinase activity;transferase activity;phosphorylation;protein phosphorylation;extracellular region;mitochondrial inner membrane;mitochondrion organization;lipid homeostasis;negative regulation of mitochondrial fusion;positive regulation of cristae formation;integral component of mitochondrial membrane	416.789	-0.165915	0.130267	-1.27365	0.202787	0.398622
ENSG00000065135	GNAI3	G protein subunit alpha i3 [Source:HGNC Symbol;Acc:HGNC:4387]	GO:0007186;GO:0007165;GO:0005525;GO:0003924;GO:0031683;GO:0019001;GO:0007188;GO:0005737;GO:0016020;GO:0046872;GO:0000166;GO:0007049;GO:0005789;GO:0005886;GO:0005856;GO:0005765;GO:0051301;GO:0007193;GO:0000139;GO:0005515;GO:0005815;GO:0030496;GO:0005813;GO:0005834;GO:0070062;GO:0001664;GO:0006457;GO:0046039;GO:0019003;GO:0007212;GO:0016239;GO:0007194;GO:0019904;GO:0031821;GO:0032794;GO:0006906;GO:…	G protein-coupled receptor signaling pathway;signal transduction;GTP binding;GTPase activity;G-protein beta/gamma-subunit complex binding;guanyl nucleotide binding;adenylate cyclase-modulating G protein-coupled receptor signaling pathway;cytoplasm;membrane;metal ion binding;nucleotide binding;cell cycle;endoplasmic reticulum membrane;plasma membrane;cytoskeleton;lysosomal membrane;cell division;a…	7462.17	0.0107241	0.0977551	0.109704	0.912645	0.958487
ENSG00000067066	SP100	SP100 nuclear antigen [Source:HGNC Symbol;Acc:HGNC:11206]	GO:0003677;GO:0005634;GO:0043433;GO:0045893;GO:0005737;GO:0005654;GO:0005515;GO:0016032;GO:0016604;GO:0030870;GO:0016605;GO:0000981;GO:0000784;GO:0000723;GO:0019904;GO:0000122;GO:0010596;GO:0060333;GO:0042802;GO:0034341;GO:0019900;GO:0043392;GO:0045765;GO:0060337;GO:0006978;GO:0046983;GO:0070087;GO:0034340;GO:0045185;GO:0046826;GO:0051271;GO:1902041;GO:1902044;GO:0046872	DNA binding;nucleus;negative regulation of DNA-binding transcription factor activity;positive regulation of transcription, DNA-templated;cytoplasm;nucleoplasm;protein binding;viral process;nuclear body;Mre11 complex;PML body;DNA-binding transcription factor activity, RNA polymerase II-specific;nuclear chromosome, telomeric region;telomere maintenance;protein domain specific binding;negative regul…	10899.5	0.447915	0.137325	3.26178	0.00110713	0.0087837
ENSG00000067221	STOML1	stomatin like 1 [Source:HGNC Symbol;Acc:HGNC:14560]	GO:0005886;GO:0016020;GO:0016021;GO:0005768;GO:0031410;GO:0045121;GO:0006869;GO:0005515;GO:0031902;GO:0003674;GO:0008150;GO:0005575	plasma membrane;membrane;integral component of membrane;endosome;cytoplasmic vesicle;membrane raft;lipid transport;protein binding;late endosome membrane;molecular_function;biological_process;cellular_component	879.99	-0.503292	0.193954	-2.59522	0.00945306	0.0455174
ENSG00000068024	HDAC4	histone deacetylase 4 [Source:HGNC Symbol;Acc:HGNC:14063]	GO:0004407;GO:0016575;GO:0006325;GO:0000118;GO:0008284;GO:0051091;GO:0010832;GO:0043433;GO:0045944;GO:0005737;GO:0005634;GO:0000976;GO:0045893;GO:0016607;GO:0046872;GO:0005654;GO:0005829;GO:0016787;GO:0006476;GO:0005515;GO:0007399;GO:0006954;GO:0042802;GO:0016925;GO:0032041;GO:0042113;GO:0000122;GO:0019789;GO:0045892;GO:0000978;GO:0006338;GO:0014898;GO:0042826;GO:0017053;GO:0043565;GO:0070555;GO:…	histone deacetylase activity;histone deacetylation;chromatin organization;histone deacetylase complex;positive regulation of cell population proliferation;positive regulation of DNA-binding transcription factor activity;negative regulation of myotube differentiation;negative regulation of DNA-binding transcription factor activity;positive regulation of transcription by RNA polymerase II;cytoplasm…	818.34	-0.182516	0.136534	-1.33678	0.181294	0.370868
ENSG00000071073	MGAT4A	alpha-1,3-mannosyl-glycoprotein 4-beta-N-acetylglucosaminyltransferase A [Source:HGNC Symbol;Acc:HGNC:7047]	GO:0016020;GO:0016021;GO:0046872;GO:0016740;GO:0005794;GO:0016757;GO:0005576;GO:0000139;GO:0006486;GO:0005783;GO:0070062;GO:0044267;GO:0043687;GO:0008375;GO:0006487;GO:0005793;GO:0005795;GO:0005788;GO:0006491;GO:0008454	membrane;integral component of membrane;metal ion binding;transferase activity;Golgi apparatus;transferase activity, transferring glycosyl groups;extracellular region;Golgi membrane;protein glycosylation;endoplasmic reticulum;extracellular exosome;cellular protein metabolic process;post-translational protein modification;acetylglucosaminyltransferase activity;protein N-linked glycosylation;endopl…	6046.67	0.993928	0.190689	5.21251	1.86305e-07	1.08815e-05
ENSG00000071794	HLTF	helicase like transcription factor [Source:HGNC Symbol;Acc:HGNC:11099]	GO:0008270;GO:0005524;GO:0016818;GO:0003676;GO:0046872;GO:0000166;GO:0005654;GO:0005829;GO:0016787;GO:0005634;GO:0003723;GO:0005737;GO:0016020;GO:0016740;GO:0016567;GO:0003677;GO:0006325;GO:0005730;GO:0003824;GO:0008152;GO:0005515;GO:0004386;GO:0061630;GO:0031625;GO:0000978;GO:0001228;GO:0008094;GO:0045944	zinc ion binding;ATP binding;hydrolase activity, acting on acid anhydrides, in phosphorus-containing anhydrides;nucleic acid binding;metal ion binding;nucleotide binding;nucleoplasm;cytosol;hydrolase activity;nucleus;RNA binding;cytoplasm;membrane;transferase activity;protein ubiquitination;DNA binding;chromatin organization;nucleolus;catalytic activity;metabolic process;protein binding;helicase …	333.314	-0.268325	0.229337	-1.16994	0.242026	0.446309
ENSG00000072364	AFF4	AF4/FMR2 family member 4 [Source:HGNC Symbol;Acc:HGNC:17869]	GO:0005634;GO:0005654;GO:0001650;GO:0005515;GO:0010468;GO:0006366;GO:0006368;GO:0008023;GO:0035327;GO:0032783;GO:0007286	nucleus;nucleoplasm;fibrillar center;protein binding;regulation of gene expression;transcription by RNA polymerase II;transcription elongation from RNA polymerase II promoter;transcription elongation factor complex;transcriptionally active chromatin;super elongation complex;spermatid development	12612.3	-0.0463895	0.124783	-0.371762	0.71007	0.840529
ENSG00000076053	RBM7	RNA binding motif protein 7 [Source:HGNC Symbol;Acc:HGNC:9904]	GO:0003676;GO:0005634;GO:0003723;GO:0005654;GO:0005515;GO:0051321;GO:0000381;GO:0003727;GO:0071889;GO:0097157;GO:0016076;GO:0017069	nucleic acid binding;nucleus;RNA binding;nucleoplasm;protein binding;meiotic cell cycle;regulation of alternative mRNA splicing, via spliceosome;single-stranded RNA binding;14-3-3 protein binding;pre-mRNA intronic binding;snRNA catabolic process;snRNA binding	1535.74	0.195946	0.121082	1.61831	0.105596	0.257377
ENSG00000076108	BAZ2A	bromodomain adjacent to zinc finger domain 2A [Source:HGNC Symbol;Acc:HGNC:962]	GO:0003677;GO:0005515;GO:0042025;GO:0005634;GO:0016607;GO:0046872;GO:0005829;GO:0003723;GO:0006325;GO:0005730;GO:0006351;GO:0006355;GO:0042393;GO:0016922;GO:0006338;GO:0070577;GO:0006306;GO:0000183;GO:0005677;GO:0033553;GO:0001164;GO:0001188;GO:0016575	DNA binding;protein binding;host cell nucleus;nucleus;nuclear speck;metal ion binding;cytosol;RNA binding;chromatin organization;nucleolus;transcription, DNA-templated;regulation of transcription, DNA-templated;histone binding;nuclear receptor binding;chromatin remodeling;lysine-acetylated histone binding;DNA methylation;chromatin silencing at rDNA;chromatin silencing complex;rDNA heterochromatin…	13872.5	-0.122196	0.133806	-0.913243	0.361115	0.570608
ENSG00000076351	SLC46A1	solute carrier family 46 member 1 [Source:HGNC Symbol;Acc:HGNC:30521]	GO:0016021;GO:0022857;GO:0055085;GO:0005886;GO:0005737;GO:0016020;GO:0008517;GO:0015232;GO:0015350;GO:0015884;GO:0015886;GO:0051958;GO:0016324;GO:0031526;GO:0009986;GO:0005542;GO:0016323;GO:0046655;GO:0006879;GO:1902600;GO:1904447;GO:0015078;GO:0098829	integral component of membrane;transmembrane transporter activity;transmembrane transport;plasma membrane;cytoplasm;membrane;folic acid transmembrane transporter activity;heme transporter activity;methotrexate transmembrane transporter activity;folic acid transport;heme transport;methotrexate transport;apical plasma membrane;brush border membrane;cell surface;folic acid binding;basolateral plasma…	1590.53	0.992262	0.365584	2.71761	0.00657557	0.0345382
ENSG00000077150	NFKB2	nuclear factor kappa B subunit 2 [Source:HGNC Symbol;Acc:HGNC:7795]	GO:0003677;GO:0006355;GO:0005515;GO:0007165;GO:0005737;GO:0042025;GO:0003700;GO:0005634;GO:0005829;GO:0048511;GO:0000981;GO:0000790;GO:0000978;GO:1990837;GO:0005654;GO:0038061;GO:0001228;GO:0045944;GO:0032481;GO:0051092;GO:0033257;GO:0002268;GO:0002467;GO:0007568;GO:0030198;GO:0032496;GO:0034097;GO:0048536	DNA binding;regulation of transcription, DNA-templated;protein binding;signal transduction;cytoplasm;host cell nucleus;DNA-binding transcription factor activity;nucleus;cytosol;rhythmic process;DNA-binding transcription factor activity, RNA polymerase II-specific;nuclear chromatin;RNA polymerase II cis-regulatory region sequence-specific DNA binding;sequence-specific double-stranded DNA binding;n…	44148.5	0.31813	0.216577	1.46879	0.141889	0.314489
ENSG00000077721	UBE2A	ubiquitin conjugating enzyme E2 A [Source:HGNC Symbol;Acc:HGNC:12472]	GO:0000166;GO:0005524;GO:0016740;GO:0016567;GO:0006325;GO:0006281;GO:0006974;GO:0005515;GO:0004842;GO:0051865;GO:0006511;GO:0000790;GO:0061631;GO:0000209;GO:0070936;GO:0005654;GO:0005829;GO:0043161;GO:0031625;GO:0008284;GO:0009411;GO:0000785;GO:0070979;GO:0033503;GO:0033522;GO:0006301;GO:0016574;GO:0001701;GO:0001835;GO:0060135;GO:0001741	nucleotide binding;ATP binding;transferase activity;protein ubiquitination;chromatin organization;DNA repair;cellular response to DNA damage stimulus;protein binding;ubiquitin-protein transferase activity;protein autoubiquitination;ubiquitin-dependent protein catabolic process;nuclear chromatin;ubiquitin conjugating enzyme activity;protein polyubiquitination;protein K48-linked ubiquitination;nucl…	5043.58	0.270821	0.0804682	3.36557	0.00076387	0.0066309
ENSG00000078043	PIAS2	protein inhibitor of activated STAT 2 [Source:HGNC Symbol;Acc:HGNC:17311]	GO:0008270;GO:0019789;GO:0005634;GO:0016607;GO:0046872;GO:0016740;GO:0005654;GO:0003677;GO:0005515;GO:0016605;GO:0016925;GO:0006357;GO:0003712;GO:0008134;GO:0001085;GO:0060766;GO:0061665;GO:0031625	zinc ion binding;SUMO transferase activity;nucleus;nuclear speck;metal ion binding;transferase activity;nucleoplasm;DNA binding;protein binding;PML body;protein sumoylation;regulation of transcription by RNA polymerase II;transcription coregulator activity;transcription factor binding;RNA polymerase II transcription factor binding;negative regulation of androgen receptor signaling pathway;SUMO li…	752.675	0.131705	0.0933712	1.41048	0.158398	0.33858
ENSG00000078674	PCM1	pericentriolar material 1 [Source:HGNC Symbol;Acc:HGNC:8727]	GO:0060271;GO:0034454;GO:0071539;GO:0005813;GO:0005737;GO:0016020;GO:0005829;GO:0005856;GO:0031965;GO:0042995;GO:0005515;GO:0030030;GO:0005815;GO:0035735;GO:0036064;GO:0034451;GO:0000086;GO:0010389;GO:0097711;GO:0032991;GO:0007098;GO:0005814;GO:0035869;GO:0050768;GO:0042802;GO:0090316;GO:0000242;GO:1905515;GO:0031122;GO:0001764;GO:0022027;GO:0033365;GO:0034453;GO:0035176;GO:0097150;GO:0045177	cilium assembly;microtubule anchoring at centrosome;protein localization to centrosome;centrosome;cytoplasm;membrane;cytosol;cytoskeleton;nuclear membrane;cell projection;protein binding;cell projection organization;microtubule organizing center;intraciliary transport involved in cilium assembly;ciliary basal body;centriolar satellite;G2/M transition of mitotic cell cycle;regulation of G2/M trans…	3834.9	-0.228449	0.0862931	-2.64736	0.00811233	0.0404904
ENSG00000078804	TP53INP2	tumor protein p53 inducible nuclear protein 2 [Source:HGNC Symbol;Acc:HGNC:16104]	GO:0005634;GO:0005737;GO:0045893;GO:0005829;GO:0031410;GO:0006914;GO:0005776;GO:0016605;GO:0010508;GO:0005515;GO:0000045;GO:0043130;GO:0001649;GO:0001894;GO:0006511;GO:0016236;GO:1903828	nucleus;cytoplasm;positive regulation of transcription, DNA-templated;cytosol;cytoplasmic vesicle;autophagy;autophagosome;PML body;positive regulation of autophagy;protein binding;autophagosome assembly;ubiquitin binding;osteoblast differentiation;tissue homeostasis;ubiquitin-dependent protein catabolic process;macroautophagy;negative regulation of cellular protein localization	10975.3	0.821548	0.259974	3.1597	0.00157929	0.0116075
ENSG00000081041	CXCL2	C-X-C motif chemokine ligand 2 [Source:HGNC Symbol;Acc:HGNC:4603]	GO:0005576;GO:0006935;GO:0006955;GO:0006952;GO:0008009;GO:0007165;GO:0005615;GO:0005515;GO:0005125;GO:0006954;GO:0060326;GO:0071222;GO:0007186;GO:0030593;GO:0070098;GO:0019221;GO:0045236;GO:0030595;GO:0061844;GO:0002237	extracellular region;chemotaxis;immune response;defense response;chemokine activity;signal transduction;extracellular space;protein binding;cytokine activity;inflammatory response;cell chemotaxis;cellular response to lipopolysaccharide;G protein-coupled receptor signaling pathway;neutrophil chemotaxis;chemokine-mediated signaling pathway;cytokine-mediated signaling pathway;CXCR chemokine receptor…	16180.4	0.859629	0.452085	1.89335	0.0583116	0.169676
ENSG00000082258	CCNT2	cyclin T2 [Source:HGNC Symbol;Acc:HGNC:1600]	GO:0006357;GO:0042025;GO:0006351;GO:0016538;GO:0000079;GO:0005634;GO:0005737;GO:0007049;GO:0005654;GO:0005829;GO:0005886;GO:0051301;GO:0048471;GO:0016032;GO:0005515;GO:0045944;GO:0003682;GO:0045737;GO:0006366;GO:0006368;GO:0042795;GO:0061575;GO:0070063;GO:0097322;GO:0032786;GO:0008024;GO:0001223;GO:0019085;GO:0019086;GO:0007519	regulation of transcription by RNA polymerase II;host cell nucleus;transcription, DNA-templated;cyclin-dependent protein serine/threonine kinase regulator activity;regulation of cyclin-dependent protein serine/threonine kinase activity;nucleus;cytoplasm;cell cycle;nucleoplasm;cytosol;plasma membrane;cell division;perinuclear region of cytoplasm;viral process;protein binding;positive regulation of…	3852.36	0.29295	0.0814199	3.59802	0.000320655	0.00337281
ENSG00000085433	WDR47	WD repeat domain 47 [Source:HGNC Symbol;Acc:HGNC:29141]	GO:0005515;GO:0005737;GO:0005856;GO:0007275;GO:0005874	protein binding;cytoplasm;cytoskeleton;multicellular organism development;microtubule	1757.64	-0.0181705	0.113199	-0.160518	0.872473	0.93638
ENSG00000085491	SLC25A24	solute carrier family 25 member 24 [Source:HGNC Symbol;Acc:HGNC:20662]	GO:0055085;GO:0005509;GO:0005743;GO:0005347;GO:0016020;GO:0016021;GO:0046872;GO:0005739;GO:0034599;GO:0071277;GO:0006839;GO:0010941;GO:0015867	transmembrane transport;calcium ion binding;mitochondrial inner membrane;ATP transmembrane transporter activity;membrane;integral component of membrane;metal ion binding;mitochondrion;cellular response to oxidative stress;cellular response to calcium ion;mitochondrial transport;regulation of cell death;ATP transport	7170.38	-0.051036	0.0885432	-0.576395	0.564348	0.742838
ENSG00000085831	TTC39A	tetratricopeptide repeat domain 39A [Source:HGNC Symbol;Acc:HGNC:18657]	GO:0005515;GO:0003674;GO:0008150;GO:0005575	protein binding;molecular_function;biological_process;cellular_component	119.92	-0.971722	0.40127	-2.43384	0.0149395	0.0639877
ENSG00000086062	B4GALT1	beta-1,4-galactosyltransferase 1 [Source:HGNC Symbol;Acc:HGNC:924]	GO:0005975;GO:0016757;GO:0016020;GO:0016021;GO:0005794;GO:0046872;GO:0016740;GO:0005886;GO:0005576;GO:0005615;GO:0030175;GO:0042995;GO:0006486;GO:0030145;GO:0009986;GO:0016323;GO:0030057;GO:0032580;GO:0070062;GO:0043312;GO:0006487;GO:0030667;GO:0000139;GO:0035577;GO:0031526;GO:0009897;GO:0018146;GO:0007339;GO:0003831;GO:0003945;GO:0004461;GO:0009312;GO:0005989;GO:0008378;GO:0035250;GO:0002064;GO:…	carbohydrate metabolic process;transferase activity, transferring glycosyl groups;membrane;integral component of membrane;Golgi apparatus;metal ion binding;transferase activity;plasma membrane;extracellular region;extracellular space;filopodium;cell projection;protein glycosylation;manganese ion binding;cell surface;basolateral plasma membrane;desmosome;Golgi cisterna membrane;extracellular exoso…	32321.9	0.341527	0.178536	1.91288	0.055763	0.16473
ENSG00000089057	SLC23A2	solute carrier family 23 member 2 [Source:HGNC Symbol;Acc:HGNC:10973]	GO:0016021;GO:0016020;GO:0022857;GO:0055085;GO:0070890;GO:0015882;GO:0005886;GO:0006811;GO:0016324;GO:0015293;GO:0006814;GO:0016323;GO:0006139;GO:0005887;GO:0019852;GO:0015205;GO:0015229;GO:0015851;GO:0070904;GO:0008520;GO:0006979;GO:0005737;GO:0009925	integral component of membrane;membrane;transmembrane transporter activity;transmembrane transport;sodium-dependent L-ascorbate transmembrane transporter activity;L-ascorbic acid transmembrane transport;plasma membrane;ion transport;apical plasma membrane;symporter activity;sodium ion transport;basolateral plasma membrane;nucleobase-containing compound metabolic process;integral component of plas…	9751.86	-0.393237	0.17665	-2.22606	0.0260098	0.096135
ENSG00000089094	KDM2B	lysine demethylase 2B [Source:HGNC Symbol;Acc:HGNC:13610]	GO:0003677;GO:0008270;GO:0005515;GO:0005634;GO:0003723;GO:0046872;GO:0016491;GO:0055114;GO:0006325;GO:0005694;GO:0005730;GO:0051213;GO:0019843;GO:0005654;GO:0051864;GO:0000122;GO:0031519;GO:0043524;GO:0032452;GO:0070544;GO:0035518;GO:0030901;GO:0048596;GO:0007283;GO:0030902;GO:0045322;GO:0030900;GO:0021555;GO:0021592;GO:0021670;GO:0021678;GO:0021993;GO:2000178;GO:0000978;GO:0030307;GO:1902459	DNA binding;zinc ion binding;protein binding;nucleus;RNA binding;metal ion binding;oxidoreductase activity;oxidation-reduction process;chromatin organization;chromosome;nucleolus;dioxygenase activity;rRNA binding;nucleoplasm;histone demethylase activity (H3-K36 specific);negative regulation of transcription by RNA polymerase II;PcG protein complex;negative regulation of neuron apoptotic process;h…	5560.72	0.0199757	0.0963962	0.20722	0.835838	0.915629
ENSG00000090061	CCNK	cyclin K [Source:HGNC Symbol;Acc:HGNC:1596]	GO:0042025;GO:0016538;GO:0006357;GO:0005634;GO:0007049;GO:0005654;GO:0006468;GO:0051301;GO:0005515;GO:0000079;GO:0045737;GO:0045944;GO:0006366;GO:0006368;GO:0042795;GO:0006974;GO:0061575;GO:0032786;GO:0008024;GO:0008353;GO:0004693;GO:0019901;GO:0044828;GO:2001165;GO:0002944;GO:0002945	host cell nucleus;cyclin-dependent protein serine/threonine kinase regulator activity;regulation of transcription by RNA polymerase II;nucleus;cell cycle;nucleoplasm;protein phosphorylation;cell division;protein binding;regulation of cyclin-dependent protein serine/threonine kinase activity;positive regulation of cyclin-dependent protein serine/threonine kinase activity;positive regulation of tra…	5457.71	0.24719	0.0866764	2.85187	0.00434625	0.0251451
ENSG00000090339	ICAM1	intercellular adhesion molecule 1 [Source:HGNC Symbol;Acc:HGNC:5344]	GO:0016020;GO:0016021;GO:0098609;GO:0007155;GO:0005615;GO:2000352;GO:1904646;GO:0070374;GO:0005925;GO:0005515;GO:0016032;GO:0009986;GO:0046718;GO:0050776;GO:0005886;GO:0005887;GO:0005178;GO:0044877;GO:0001541;GO:0001666;GO:0001975;GO:0002438;GO:0002457;GO:0007159;GO:0007569;GO:0007605;GO:0008360;GO:0010212;GO:0010477;GO:0014070;GO:0030838;GO:0031669;GO:0032496;GO:0032868;GO:0033627;GO:0034698;GO:…	membrane;integral component of membrane;cell-cell adhesion;cell adhesion;extracellular space;negative regulation of endothelial cell apoptotic process;cellular response to amyloid-beta;positive regulation of ERK1 and ERK2 cascade;focal adhesion;protein binding;viral process;cell surface;viral entry into host cell;regulation of immune response;plasma membrane;integral component of plasma membrane;…	74267.4	0.367216	0.255999	1.43419	0.151519	0.329068
ENSG00000090447	TFAP4	transcription factor AP-4 [Source:HGNC Symbol;Acc:HGNC:11745]	GO:0046983;GO:0005634;GO:0005654;GO:0005739;GO:0003677;GO:0042803;GO:0005515;GO:0045893;GO:0043565;GO:0006357;GO:0003700;GO:0000981;GO:0000790;GO:1990837;GO:0008285;GO:0071157;GO:0001228;GO:0043065;GO:0000976;GO:0045736;GO:0045892;GO:0070888;GO:0065003;GO:1901990;GO:0042826;GO:0017053;GO:0006978;GO:0043392;GO:0043922;GO:0043923;GO:0000978;GO:0010629;GO:0045944;GO:0071549;GO:2001269	protein dimerization activity;nucleus;nucleoplasm;mitochondrion;DNA binding;protein homodimerization activity;protein binding;positive regulation of transcription, DNA-templated;sequence-specific DNA binding;regulation of transcription by RNA polymerase II;DNA-binding transcription factor activity;DNA-binding transcription factor activity, RNA polymerase II-specific;nuclear chromatin;sequence-spe…	136.724	-0.690363	0.234071	-2.94821	0.00319621	0.0197415
ENSG00000091947	TMEM101	transmembrane protein 101 [Source:HGNC Symbol;Acc:HGNC:28653]	GO:0016020;GO:0016021;GO:0005515;GO:0005575;GO:0043123	membrane;integral component of membrane;protein binding;cellular_component;positive regulation of I-kappaB kinase/NF-kappaB signaling	663.254	-0.152649	0.0705849	-2.16262	0.0305701	0.107811
ENSG00000092098	RNF31	ring finger protein 31 [Source:HGNC Symbol;Acc:HGNC:16031]	GO:0004842;GO:0071797;GO:0046872;GO:0016567;GO:0005737;GO:0016740;GO:0005515;GO:0043130;GO:0042802;GO:0005829;GO:0043123;GO:0051092;GO:0007249;GO:0050852;GO:0009898;GO:0035631;GO:0010803;GO:1903955;GO:0031625;GO:0000209;GO:0023035;GO:0097039	ubiquitin-protein transferase activity;LUBAC complex;metal ion binding;protein ubiquitination;cytoplasm;transferase activity;protein binding;ubiquitin binding;identical protein binding;cytosol;positive regulation of I-kappaB kinase/NF-kappaB signaling;positive regulation of NF-kappaB transcription factor activity;I-kappaB kinase/NF-kappaB signaling;T cell receptor signaling pathway;cytoplasmic si…	204.356	0.0935018	0.144582	0.647081	0.51758	0.706592
ENSG00000097007	ABL1	ABL proto-oncogene 1, non-receptor tyrosine kinase [Source:HGNC Symbol;Acc:HGNC:76]	GO:0005524;GO:0005515;GO:0006468;GO:0004672;GO:0004713;GO:0004715;GO:0010595;GO:0005634;GO:1900272;GO:0043025;GO:0071901;GO:0005737;GO:0016020;GO:0046872;GO:0000166;GO:0016301;GO:0016740;GO:0016310;GO:0005654;GO:0005856;GO:0006915;GO:0003677;GO:0007155;GO:0005739;GO:0006281;GO:0006974;GO:0031965;GO:0030100;GO:0017124;GO:0006914;GO:0048471;GO:0016604;GO:0030145;GO:0004515;GO:0000287;GO:0006897;GO:…	ATP binding;protein binding;protein phosphorylation;protein kinase activity;protein tyrosine kinase activity;non-membrane spanning protein tyrosine kinase activity;positive regulation of endothelial cell migration;nucleus;negative regulation of long-term synaptic potentiation;neuronal cell body;negative regulation of protein serine/threonine kinase activity;cytoplasm;membrane;metal ion binding;nu…	2812.33	0.266801	0.0884204	3.0174	0.00254949	0.0166514
ENSG00000099860	GADD45B	growth arrest and DNA damage inducible beta [Source:HGNC Symbol;Acc:HGNC:4096]	GO:0005634;GO:0005737;GO:0006915;GO:0007275;GO:0030154;GO:0005515;GO:0051726;GO:0043065;GO:0046330;GO:1900745;GO:0000185;GO:0000186;GO:0006469	nucleus;cytoplasm;apoptotic process;multicellular organism development;cell differentiation;protein binding;regulation of cell cycle;positive regulation of apoptotic process;positive regulation of JNK cascade;positive regulation of p38MAPK cascade;activation of MAPKKK activity;activation of MAPKK activity;negative regulation of protein kinase activity	4128.72	-0.03373	0.280861	-0.120101	0.904403	0.953807
ENSG00000099910	KLHL22	kelch like family member 22 [Source:HGNC Symbol;Acc:HGNC:25888]	GO:0005515;GO:0051301;GO:0031463;GO:0006513;GO:0005634;GO:0005737;GO:0005794;GO:0007049;GO:0005856;GO:0016567;GO:0045171;GO:0005829;GO:0015630;GO:0005764;GO:0072686;GO:0005815;GO:0005819;GO:0043161;GO:0005813;GO:0043687;GO:0030307;GO:0071889;GO:0007094;GO:0000070;GO:0010507;GO:1904263;GO:0005827;GO:0071233	protein binding;cell division;Cul3-RING ubiquitin ligase complex;protein monoubiquitination;nucleus;cytoplasm;Golgi apparatus;cell cycle;cytoskeleton;protein ubiquitination;intercellular bridge;cytosol;microtubule cytoskeleton;lysosome;mitotic spindle;microtubule organizing center;spindle;proteasome-mediated ubiquitin-dependent protein catabolic process;centrosome;post-translational protein modif…	689.172	-0.131425	0.11763	-1.11728	0.263876	0.471185
ENSG00000099917	MED15	mediator complex subunit 15 [Source:HGNC Symbol;Acc:HGNC:14248]	GO:0006355;GO:0003712;GO:0006357;GO:0016592;GO:0005634;GO:0005654;GO:0005737;GO:0016020;GO:0005515;GO:0006367;GO:0019827	regulation of transcription, DNA-templated;transcription coregulator activity;regulation of transcription by RNA polymerase II;mediator complex;nucleus;nucleoplasm;cytoplasm;membrane;protein binding;transcription initiation from RNA polymerase II promoter;stem cell population maintenance	10871.3	0.1188	0.0970076	1.22465	0.220708	0.421664
ENSG00000099968	BCL2L13	BCL2 like 13 [Source:HGNC Symbol;Acc:HGNC:17164]	GO:0042981;GO:0006915;GO:0005634;GO:0016020;GO:0016021;GO:0005739;GO:0005515;GO:0031966;GO:0006919;GO:0008656	regulation of apoptotic process;apoptotic process;nucleus;membrane;integral component of membrane;mitochondrion;protein binding;mitochondrial membrane;activation of cysteine-type endopeptidase activity involved in apoptotic process;cysteine-type endopeptidase activator activity involved in apoptotic process	5667.34	0.011185	0.107061	0.10449	0.91678	0.960416
ENSG00000100209	HSCB	HscB mitochondrial iron-sulfur cluster cochaperone [Source:HGNC Symbol;Acc:HGNC:28913]	GO:0051087;GO:0001671;GO:0097428;GO:0051259;GO:0005737;GO:0046872;GO:0005654;GO:0005829;GO:0005739;GO:0005515;GO:0032781;GO:0016226;GO:0042802;GO:0003674;GO:0044571	chaperone binding;ATPase activator activity;protein maturation by iron-sulfur cluster transfer;protein complex oligomerization;cytoplasm;metal ion binding;nucleoplasm;cytosol;mitochondrion;protein binding;positive regulation of ATPase activity;iron-sulfur cluster assembly;identical protein binding;molecular_function;[2Fe-2S] cluster assembly	529.641	0.0772162	0.145834	0.529715	0.59631	0.76473
ENSG00000100219	XBP1	X-box binding protein 1 [Source:HGNC Symbol;Acc:HGNC:12801]	GO:0006355;GO:0003700;GO:0045766;GO:0008284;GO:0030335;GO:0035470;GO:0005634;GO:0005737;GO:0016020;GO:0016021;GO:0015031;GO:0043066;GO:0005783;GO:0005789;GO:0006915;GO:0003677;GO:0006629;GO:0007275;GO:0030154;GO:0007517;GO:0005515;GO:0006914;GO:0006986;GO:0000978;GO:0000981;GO:0043565;GO:0001525;GO:0001889;GO:0001935;GO:0002070;GO:0006511;GO:0006990;GO:0010506;GO:0031017;GO:0031648;GO:0035356;GO:…	regulation of transcription, DNA-templated;DNA-binding transcription factor activity;positive regulation of angiogenesis;positive regulation of cell population proliferation;positive regulation of cell migration;positive regulation of vascular wound healing;nucleus;cytoplasm;membrane;integral component of membrane;protein transport;negative regulation of apoptotic process;endoplasmic reticulum;en…	16831.3	0.36583	0.207419	1.76366	0.0777887	0.207002
ENSG00000100225	FBXO7	F-box protein 7 [Source:HGNC Symbol;Acc:HGNC:13586]	GO:0005515;GO:0005634;GO:0005737;GO:0005654;GO:0005829;GO:0016567;GO:0005739;GO:0019901;GO:1903204;GO:0000209;GO:0043687;GO:0019005;GO:0046982;GO:0004842;GO:0000151;GO:0031647;GO:0031625;GO:0006511;GO:0000422;GO:1903599;GO:0006626;GO:0032991;GO:1990037;GO:0043130;GO:1990756;GO:0010975;GO:0040012;GO:0045620;GO:0045736;GO:1901215;GO:2000134;GO:0097409;GO:0097414;GO:0097462;GO:1990038	protein binding;nucleus;cytoplasm;nucleoplasm;cytosol;protein ubiquitination;mitochondrion;protein kinase binding;negative regulation of oxidative stress-induced neuron death;protein polyubiquitination;post-translational protein modification;SCF ubiquitin ligase complex;protein heterodimerization activity;ubiquitin-protein transferase activity;ubiquitin ligase complex;regulation of protein stabil…	5957.22	-0.153424	0.0690271	-2.22267	0.0262384	0.0967176
ENSG00000100324	TAB1	TGF-beta activated kinase 1 (MAP3K7) binding protein 1 [Source:HGNC Symbol;Acc:HGNC:18157]	GO:0003824;GO:0006470;GO:0004722;GO:0016607;GO:0016301;GO:0016310;GO:0005829;GO:0005515;GO:0005634;GO:0038095;GO:0010008;GO:0002223;GO:0016579;GO:0070498;GO:0019209;GO:0044877;GO:0048273;GO:0000185;GO:0001701;GO:0003007;GO:0003279;GO:0007179;GO:0030324;GO:0035904;GO:0043406;GO:0060976;GO:0032991;GO:0004724;GO:0002755;GO:0007249;GO:0007254;GO:0051092;GO:0000187;GO:0070423;GO:0008047;GO:0006469	catalytic activity;protein dephosphorylation;protein serine/threonine phosphatase activity;nuclear speck;kinase activity;phosphorylation;cytosol;protein binding;nucleus;Fc-epsilon receptor signaling pathway;endosome membrane;stimulatory C-type lectin receptor signaling pathway;protein deubiquitination;interleukin-1-mediated signaling pathway;kinase activator activity;protein-containing complex bi…	1040.22	-0.319394	0.103285	-3.0924	0.00198542	0.0137249
ENSG00000100345	MYH9	myosin heavy chain 9 [Source:HGNC Symbol;Acc:HGNC:7579]	GO:0005524;GO:0005515;GO:0051015;GO:0003774;GO:0016459;GO:0005634;GO:0003723;GO:0005737;GO:0016020;GO:0015031;GO:0000166;GO:0005886;GO:0005856;GO:0003779;GO:0007155;GO:0005925;GO:0005829;GO:0042803;GO:0019904;GO:0000212;GO:0000904;GO:0001701;GO:0001768;GO:0006911;GO:0007520;GO:0008360;GO:0032796;GO:0051295;GO:0098609;GO:1903919;GO:1903923;GO:0001725;GO:0001772;GO:0001931;GO:0005819;GO:0005903;GO:…	ATP binding;protein binding;actin filament binding;motor activity;myosin complex;nucleus;RNA binding;cytoplasm;membrane;protein transport;nucleotide binding;plasma membrane;cytoskeleton;actin binding;cell adhesion;focal adhesion;cytosol;protein homodimerization activity;protein domain specific binding;meiotic spindle organization;cell morphogenesis involved in differentiation;in utero embryonic d…	96701.6	-0.230305	0.0581332	-3.96168	7.44252e-05	0.00111045
ENSG00000100422	CERK	ceramide kinase [Source:HGNC Symbol;Acc:HGNC:19256]	GO:0016301;GO:0003951;GO:0005737;GO:0016020;GO:0016021;GO:0000166;GO:0005524;GO:0016740;GO:0016310;GO:0005886;GO:0005515;GO:0001729;GO:0046834;GO:0000287;GO:0006687;GO:0006672;GO:0006665;GO:0001727;GO:0102773	kinase activity;NAD+ kinase activity;cytoplasm;membrane;integral component of membrane;nucleotide binding;ATP binding;transferase activity;phosphorylation;plasma membrane;protein binding;ceramide kinase activity;lipid phosphorylation;magnesium ion binding;glycosphingolipid metabolic process;ceramide metabolic process;sphingolipid metabolic process;lipid kinase activity;dihydroceramide kinase acti…	2694.5	0.0416563	0.206997	0.201217	0.840529	0.917839
ENSG00000100578	KIAA0586	KIAA0586 [Source:HGNC Symbol;Acc:HGNC:19960]	GO:0007224;GO:0005737;GO:0005856;GO:0005814;GO:0042995;GO:0030030;GO:0005815;GO:0005813;GO:0001917;GO:0060271;GO:0036064;GO:0070201	smoothened signaling pathway;cytoplasm;cytoskeleton;centriole;cell projection;cell projection organization;microtubule organizing center;centrosome;photoreceptor inner segment;cilium assembly;ciliary basal body;regulation of establishment of protein localization	596.105	0.113252	0.0993392	1.14002	0.25428	0.460118
ENSG00000100823	APEX1	apurinic/apyrimidinic endodeoxyribonuclease 1 [Source:HGNC Symbol;Acc:HGNC:587]	GO:0003677;GO:0006281;GO:0004519;GO:0004518;GO:0005634;GO:0003723;GO:0005737;GO:0016607;GO:0046872;GO:0005783;GO:0005654;GO:0016491;GO:0016787;GO:0005739;GO:0005840;GO:0031490;GO:0005813;GO:0005730;GO:0006974;GO:0090305;GO:0005515;GO:0055114;GO:0048471;GO:0006310;GO:0090502;GO:0004527;GO:1903507;GO:0003684;GO:0003713;GO:0080111;GO:0004523;GO:0004528;GO:0000784;GO:0045944;GO:0003906;GO:0006284;GO:…	DNA binding;DNA repair;endonuclease activity;nuclease activity;nucleus;RNA binding;cytoplasm;nuclear speck;metal ion binding;endoplasmic reticulum;nucleoplasm;oxidoreductase activity;hydrolase activity;mitochondrion;ribosome;chromatin DNA binding;centrosome;nucleolus;cellular response to DNA damage stimulus;nucleic acid phosphodiester bond hydrolysis;protein binding;oxidation-reduction process;pe…	3195.59	-0.0863089	0.141314	-0.61076	0.541359	0.72517
ENSG00000100888	CHD8	chromodomain helicase DNA binding protein 8 [Source:HGNC Symbol;Acc:HGNC:20153]	GO:0005524;GO:0005515;GO:0016817;GO:0043044;GO:0005634;GO:0000166;GO:0043066;GO:0005654;GO:0005886;GO:0016787;GO:0003677;GO:0006325;GO:0016055;GO:0004386;GO:0032508;GO:0003678;GO:0045893;GO:0045944;GO:0000122;GO:0090090;GO:0030178;GO:0032991;GO:0042393;GO:0045892;GO:0071339;GO:0007420;GO:0008013;GO:0035064;GO:0002039;GO:0008094;GO:0003682;GO:0045945;GO:0048565;GO:0070016;GO:0001701;GO:0001964;GO:…	ATP binding;protein binding;hydrolase activity, acting on acid anhydrides;ATP-dependent chromatin remodeling;nucleus;nucleotide binding;negative regulation of apoptotic process;nucleoplasm;plasma membrane;hydrolase activity;DNA binding;chromatin organization;Wnt signaling pathway;helicase activity;DNA duplex unwinding;DNA helicase activity;positive regulation of transcription, DNA-templated;posit…	6278.47	0.0722502	0.0679622	1.06311	0.28773	0.497638
ENSG00000100906	NFKBIA	NFKB inhibitor alpha [Source:HGNC Symbol;Acc:HGNC:7797]	GO:0005515;GO:0045944;GO:0005634;GO:0005737;GO:0005829;GO:0005886;GO:0016032;GO:0042802;GO:0005654;GO:0016579;GO:0070498;GO:0031625;GO:0008134;GO:0019899;GO:0042994;GO:0006915;GO:0043066;GO:0007249;GO:0051059;GO:0032270;GO:0010745;GO:0010875;GO:0010888;GO:0043392;GO:0033256;GO:1901222;GO:0008139;GO:0006606;GO:0007253;GO:0010468;GO:0031663;GO:0032088;GO:0032495;GO:0032496;GO:0033209;GO:0034142;GO:…	protein binding;positive regulation of transcription by RNA polymerase II;nucleus;cytoplasm;cytosol;plasma membrane;viral process;identical protein binding;nucleoplasm;protein deubiquitination;interleukin-1-mediated signaling pathway;ubiquitin protein ligase binding;transcription factor binding;enzyme binding;cytoplasmic sequestering of transcription factor;apoptotic process;negative regulation o…	51473	0.610066	0.235637	2.58878	0.00963162	0.0461698
ENSG00000101017	CD40	CD40 molecule [Source:HGNC Symbol;Acc:HGNC:11919]	GO:0005515;GO:0038023;GO:0042113;GO:0050776;GO:0009897;GO:0043536;GO:2000353;GO:0045766;GO:0042531;GO:0045944;GO:0001934;GO:0016020;GO:0016021;GO:0005886;GO:0005576;GO:0002376;GO:0009986;GO:0003823;GO:0019904;GO:0002768;GO:0006874;GO:0006954;GO:0009617;GO:0030890;GO:0031667;GO:0032735;GO:0033590;GO:0034341;GO:0036018;GO:0042832;GO:0043491;GO:0048304;GO:0051023;GO:0051607;GO:0071222;GO:0071347;GO:…	protein binding;signaling receptor activity;B cell activation;regulation of immune response;external side of plasma membrane;positive regulation of blood vessel endothelial cell migration;positive regulation of endothelial cell apoptotic process;positive regulation of angiogenesis;positive regulation of tyrosine phosphorylation of STAT protein;positive regulation of transcription by RNA polymeras…	15659.7	0.0207964	0.268753	0.0773723	0.938327	0.970325
ENSG00000101310	SEC23B	SEC23 homolog B, COPII coat complex component [Source:HGNC Symbol;Acc:HGNC:10702]	GO:0008270;GO:0006886;GO:0006888;GO:0030127;GO:0090114;GO:0005737;GO:0016020;GO:0015031;GO:0046872;GO:0005783;GO:0005789;GO:0005829;GO:0012507;GO:0031410;GO:0016192;GO:0043547;GO:0005515;GO:0005096;GO:0000139;GO:0070971;GO:0090110;GO:0012505;GO:0048471	zinc ion binding;intracellular protein transport;endoplasmic reticulum to Golgi vesicle-mediated transport;COPII vesicle coat;COPII-coated vesicle budding;cytoplasm;membrane;protein transport;metal ion binding;endoplasmic reticulum;endoplasmic reticulum membrane;cytosol;ER to Golgi transport vesicle membrane;cytoplasmic vesicle;vesicle-mediated transport;positive regulation of GTPase activity;pro…	6975.89	0.00260127	0.073577	0.0353587	0.971794	0.98581
ENSG00000101417	PXMP4	peroxisomal membrane protein 4 [Source:HGNC Symbol;Acc:HGNC:15920]	GO:0016020;GO:0016021;GO:0005777;GO:0005778;GO:0005515;GO:0008150	membrane;integral component of membrane;peroxisome;peroxisomal membrane;protein binding;biological_process	173.84	0.258941	0.158672	1.63225	0.102626	0.252148
ENSG00000102158	MAGT1	magnesium transporter 1 [Source:HGNC Symbol;Acc:HGNC:28880]	GO:0008250;GO:0006487;GO:0015095;GO:0016020;GO:0016021;GO:0005789;GO:0005886;GO:0006486;GO:1903830;GO:0005783;GO:0005887;GO:0018279;GO:0055085;GO:0043312;GO:0035577;GO:0050890;GO:0015693	oligosaccharyltransferase complex;protein N-linked glycosylation;magnesium ion transmembrane transporter activity;membrane;integral component of membrane;endoplasmic reticulum membrane;plasma membrane;protein glycosylation;magnesium ion transmembrane transport;endoplasmic reticulum;integral component of plasma membrane;protein N-linked glycosylation via asparagine;transmembrane transport;neutroph…	7505.76	0.0765109	0.0771745	0.99141	0.321486	0.532058
ENSG00000102524	TNFSF13B	TNF superfamily member 13b [Source:HGNC Symbol;Acc:HGNC:11929]	GO:0005515;GO:0016020;GO:0006955;GO:0005164;GO:0005737;GO:0016021;GO:0005886;GO:0005576;GO:0005615;GO:0048471;GO:0002376;GO:0005125;GO:0005102;GO:0001782;GO:0002636;GO:0030890;GO:0031295;GO:0031296;GO:0042102;GO:0048305;GO:0050776;GO:0033209;GO:0007165	protein binding;membrane;immune response;tumor necrosis factor receptor binding;cytoplasm;integral component of membrane;plasma membrane;extracellular region;extracellular space;perinuclear region of cytoplasm;immune system process;cytokine activity;signaling receptor binding;B cell homeostasis;positive regulation of germinal center formation;positive regulation of B cell proliferation;T cell cos…	6366.59	-0.343501	0.187333	-1.83386	0.0666752	0.186405
ENSG00000102531	FNDC3A	fibronectin type III domain containing 3A [Source:HGNC Symbol;Acc:HGNC:20296]	GO:0005515;GO:0003723;GO:0016020;GO:0016021;GO:0005794;GO:0000139;GO:0007286;GO:0009566;GO:0060009;GO:0098609;GO:0001669;GO:0005829;GO:0012506;GO:0031410	protein binding;RNA binding;membrane;integral component of membrane;Golgi apparatus;Golgi membrane;spermatid development;fertilization;Sertoli cell development;cell-cell adhesion;acrosomal vesicle;cytosol;vesicle membrane;cytoplasmic vesicle	12347.6	-0.272932	0.200647	-1.3604	0.173704	0.360895
ENSG00000102554	KLF5	Kruppel like factor 5 [Source:HGNC Symbol;Acc:HGNC:6349]	GO:0006355;GO:0003700;GO:0003676;GO:0005634;GO:0005794;GO:0043231;GO:0046872;GO:0005654;GO:0003677;GO:0005515;GO:0000976;GO:0000981;GO:0045944;GO:0000790;GO:0000978;GO:1990837;GO:0001228;GO:1902895;GO:0008134;GO:0043426;GO:0043565;GO:0000122;GO:0001525;GO:0006357;GO:0008284;GO:0010468;GO:0014816;GO:0014901;GO:0014908;GO:0030033;GO:0032534;GO:0035914;GO:0043403;GO:0045600;GO:0045893;GO:0060576;GO:…	regulation of transcription, DNA-templated;DNA-binding transcription factor activity;nucleic acid binding;nucleus;Golgi apparatus;intracellular membrane-bounded organelle;metal ion binding;nucleoplasm;DNA binding;protein binding;transcription regulatory region sequence-specific DNA binding;DNA-binding transcription factor activity, RNA polymerase II-specific;positive regulation of transcription b…	643.275	-0.499762	0.38056	-1.31185	0.189572	0.381924
ENSG00000102921	N4BP1	NEDD4 binding protein 1 [Source:HGNC Symbol;Acc:HGNC:29850]	GO:0005634;GO:0005730;GO:0005515;GO:0016605;GO:0032435;GO:0031397;GO:0034644	nucleus;nucleolus;protein binding;PML body;negative regulation of proteasomal ubiquitin-dependent protein catabolic process;negative regulation of protein ubiquitination;cellular response to UV	10896.7	0.594443	0.146644	4.05361	5.04338e-05	0.00081996
ENSG00000102977	ACD	ACD shelterin complex subunit and telomerase recruitment factor [Source:HGNC Symbol;Acc:HGNC:25070]	GO:0000723;GO:0016233;GO:0000783;GO:0070187;GO:0005634;GO:0003677;GO:0005694;GO:0005515;GO:0016604;GO:0000781;GO:0005654;GO:0000784;GO:0032212;GO:0051973;GO:0042162;GO:0070200;GO:0070198;GO:0070182;GO:0032211;GO:0044877;GO:0031848;GO:0006886;GO:0032202;GO:0060381	telomere maintenance;telomere capping;nuclear telomere cap complex;shelterin complex;nucleus;DNA binding;chromosome;protein binding;nuclear body;chromosome, telomeric region;nucleoplasm;nuclear chromosome, telomeric region;positive regulation of telomere maintenance via telomerase;positive regulation of telomerase activity;telomeric DNA binding;establishment of protein localization to telomere;pr…	612.355	0.329767	0.0879071	3.75147	0.000175799	0.00211708
ENSG00000103241	FOXF1	forkhead box F1 [Source:HGNC Symbol;Acc:HGNC:3809]	GO:0006355;GO:0003700;GO:0043565;GO:0005634;GO:0003677;GO:0045893;GO:0000981;GO:0000790;GO:0001228;GO:0045944;GO:0000977;GO:0001568;GO:0007507;GO:0000976;GO:0000978;GO:0000122;GO:0001570;GO:0001701;GO:0001756;GO:0001763;GO:0002053;GO:0003197;GO:0003214;GO:0007224;GO:0007368;GO:0007494;GO:0007498;GO:0009887;GO:0010811;GO:0014822;GO:0030198;GO:0030323;GO:0030324;GO:0030335;GO:0031016;GO:0043305;GO:…	regulation of transcription, DNA-templated;DNA-binding transcription factor activity;sequence-specific DNA binding;nucleus;DNA binding;positive regulation of transcription, DNA-templated;DNA-binding transcription factor activity, RNA polymerase II-specific;nuclear chromatin;DNA-binding transcription activator activity, RNA polymerase II-specific;positive regulation of transcription by RNA polymer…	967.485	0.395223	0.506117	0.78003	0.435373	0.640686
[truncated: 36,444 more rows]

## Sheet: log2fold>1 - padj<0.05
ENSEMBL	SYMBOL	DESCRIPTION	GO_ID	GO_NAME	baseMean	log2FoldChange	lfcSE	stat	pvalue	padj
[truncated: 1,802 more rows]
