# Supplementary material for: Long‐lived macrophage reprogramming drives spike protein‐mediated inflammasome activation in COVID‐19
Source: EMBO Mol Med. 2021 Jun 16;13(8):e14150. doi: 10.15252/emmm.202114150 (PMC8350892; doi:10.15252/emmm.202114150)
Supplement: Supplementary file 3 — Dataset EV1 [file EMMM-13-e14150-s004.zip › I miRNA_SC-conv_unstimulated vs Naïve_unstimulated.xlsx]

## Sheet: Tabelle1
miRNA dataset: SARS-CoV-2 convalescent individuals unstimulated macrophages vs SARS-CoV-2 naïve individuals unstimulated macrophages
miRNA	baseMean	log2FoldChange	lfcSE	stat	pvalue	padj
hsa-miR-4447	53.0971	2.79348	0.503013	5.5535	2.8001e-08	2.32688e-05
hsa-miR-147b-3p	91.56	1.66853	0.307497	5.42619	5.75701e-08	2.39204e-05
hsa-miR-4455	143.362	2.42609	0.490719	4.94395	7.65563e-07	0.000212061
hsa-miR-769-5p	1144.67	-0.657922	0.144951	-4.53892	5.65435e-06	0.00117469
hsa-miR-155-5p	326168	1.05831	0.244615	4.32642	1.51551e-05	0.00226456
hsa-miR-4800-3p	13.1249	-3.27242	0.759323	-4.30966	1.63506e-05	0.00226456
hsa-miR-30b-5p	7040.91	-0.75677	0.178486	-4.23993	2.2359e-05	0.00265433
hsa-miR-30a-5p	992.065	-1.8314	0.443918	-4.12553	3.6988e-05	0.00381654
hsa-miR-221-3p	38831.8	0.861641	0.210162	4.09989	4.13343e-05	0.00381654
hsa-miR-181a-2-3p	603.277	-0.731424	0.179802	-4.06794	4.74304e-05	0.00394147
hsa-miR-4483	109.68	1.63063	0.403998	4.03624	5.43156e-05	0.00410329
hsa-miR-92a-1-5p	738.81	0.905106	0.227351	3.98109	6.85997e-05	0.00475053
hsa-miR-484	3956.6	-0.383679	0.101102	-3.79495	0.000147671	0.00943961
hsa-miR-197-5p	127.377	1.14465	0.305688	3.74451	0.000180744	0.0107285
hsa-miR-1307-5p	504.329	-0.849025	0.228888	-3.70935	0.000207793	0.0115118
hsa-miR-3143	5.61296	-5.8952	1.60055	-3.68323	0.000230301	0.0119613
hsa-miR-3151-5p	20.1	3.4588	0.945856	3.65679	0.000255395	0.0124843
hsa-miR-6741-5p	7.83503	4.96341	1.38627	3.58041	0.000343052	0.0150202
hsa-miR-4516	23.1254	-2.18495	0.610322	-3.57999	0.000343604	0.0150202
hsa-miR-628-5p	115.487	0.892816	0.250319	3.56671	0.000361496	0.0150202
hsa-miR-3615	683.324	-0.620417	0.175383	-3.5375	0.000403931	0.015702
hsa-miR-6730-5p	64.2434	-1.15427	0.326996	-3.52991	0.000415697	0.015702
hsa-miR-132-3p	6265	0.791448	0.22837	3.46563	0.000528983	0.0191124
hsa-miR-1270	152.19	1.31032	0.382801	3.42296	0.000619422	0.0214475
hsa-miR-10400-5p	10.4071	-3.02656	0.888258	-3.40729	0.000656103	0.0216175
hsa-miR-454-5p	244.655	-0.696353	0.204871	-3.39899	0.00067636	0.0216175
hsa-miR-29b-1-5p	697.715	0.986721	0.292738	3.37066	0.000749877	0.0230795
hsa-miR-326	301.595	-0.808896	0.241011	-3.35627	0.000790022	0.0234467
hsa-miR-221-5p	863.331	0.818359	0.247927	3.30081	0.000964062	0.0276254
hsa-miR-30a-3p	10.8417	-3.22618	0.992224	-3.25147	0.00114812	0.0318028
hsa-miR-103a-2-5p	6.19524	-4.97161	1.61039	-3.0872	0.00202051	0.053324
hsa-miR-4508	140.123	-1.01592	0.329851	-3.07995	0.00207038	0.053324
hsa-miR-17-5p	2188.83	0.474758	0.154482	3.07323	0.00211756	0.053324
hsa-miR-212-3p	931.46	0.808436	0.264419	3.0574	0.00223264	0.0545685
hsa-miR-29a-3p	1970.23	0.415864	0.136538	3.04578	0.00232079	0.0551021
hsa-miR-708-3p	8.17875	-6.18671	2.0415	-3.03048	0.00244169	0.0554953
hsa-miR-181d-5p	331.669	0.758695	0.250652	3.02688	0.00247091	0.0554953
hsa-miR-1255b-5p	5.5713	-5.06734	1.68445	-3.00831	0.00262707	0.0574498
hsa-miR-4739	18.9512	2.41674	0.805962	2.99858	0.00271241	0.0577952
hsa-miR-378c	192.634	0.805014	0.272077	2.95877	0.00308869	0.0641675
hsa-miR-1228-3p	75.6829	-0.925096	0.313552	-2.95038	0.00317388	0.0642077
hsa-miR-3960	89.5653	-1.65209	0.561266	-2.94351	0.00324515	0.0642077
hsa-miR-423-3p	26765.6	-0.316238	0.108472	-2.91538	0.0035525	0.0686542
hsa-miR-30d-5p	79056.3	-0.298426	0.104114	-2.86636	0.00415228	0.0784215
hsa-miR-3146	13.3418	2.3922	0.840755	2.8453	0.00443692	0.0819351
hsa-miR-708-5p	81.9432	-3.38069	1.20124	-2.81433	0.00488784	0.0852334
hsa-miR-133a-3p	145.475	3.03968	1.08208	2.80911	0.00496787	0.0852334
hsa-miR-342-5p	5034.88	0.727635	0.259837	2.80035	0.00510466	0.0852334
hsa-miR-15b-5p	1382	-0.524316	0.187252	-2.80005	0.00510944	0.0852334
hsa-miR-222-3p	63520.5	0.63724	0.227744	2.79805	0.0051412	0.0852334
hsa-miR-6718-5p	58.2111	1.36751	0.489716	2.79246	0.00523093	0.0852334
hsa-miR-27a-5p	369.666	0.666834	0.24162	2.75985	0.00578279	0.0920798
hsa-miR-3155a	3.06128	4.75494	1.7283	2.75122	0.00593747	0.0920798
hsa-miR-7704	23.2431	-1.4637	0.532511	-2.74868	0.00598352	0.0920798
hsa-miR-222-5p	103.531	0.873568	0.3211	2.72055	0.00651743	0.0964369
hsa-miR-4684-3p	3.68166	-5.3171	1.95618	-2.7181	0.00656584	0.0964369
hsa-miR-1268b	1744.14	0.917151	0.337878	2.71444	0.00663875	0.0964369
hsa-miR-193a-5p	501.111	0.830783	0.306576	2.70988	0.00673085	0.0964369
hsa-miR-4665-5p	12.3107	2.19056	0.819995	2.67144	0.00755275	0.106379
hsa-miR-18a-5p	236.154	0.737655	0.279491	2.63928	0.00830831	0.11507
hsa-miR-576-3p	532.427	0.491845	0.187557	2.62238	0.00873177	0.118952
hsa-miR-3690	25.6626	2.11969	0.813576	2.6054	0.00917662	0.122996
hsa-miR-211-5p	2.73847	5.68329	2.19919	2.58426	0.00975878	0.128708
hsa-miR-301a-3p	899.566	-0.387946	0.150433	-2.57887	0.00991249	0.128708
hsa-miR-1273h-5p	249.29	0.617269	0.242418	2.5463	0.0108872	0.139188
hsa-miR-1537-5p	3.89006	4.80263	1.89318	2.5368	0.0111871	0.140001
hsa-miR-223-5p	685.316	-0.572404	0.225919	-2.53367	0.0112876	0.140001
hsa-miR-6855-5p	8.21268	-3.2765	1.30319	-2.51421	0.0119299	0.14579
hsa-miR-182-5p	102.771	0.873339	0.348382	2.50685	0.0121814	0.146706
hsa-miR-6503-3p	179.774	-0.716976	0.287711	-2.492	0.0127025	0.150797
hsa-miR-23a-5p	141.114	0.710089	0.286897	2.47507	0.0133211	0.155913
hsa-miR-1287-5p	43.1147	-0.996458	0.405661	-2.45638	0.0140345	0.161981
hsa-miR-146a-3p	54.963	1.5159	0.625416	2.42382	0.0153583	0.174832
hsa-miR-6858-3p	3.26714	-5.55417	2.30553	-2.40906	0.0159935	0.17822
hsa-miR-100-5p	36.1204	1.43504	0.596197	2.40698	0.0160848	0.17822
hsa-miR-9-3p	6.31964	-3.71726	1.55683	-2.3877	0.0169541	0.178957
hsa-miR-4706	4.56166	4.44923	1.86412	2.38677	0.0169972	0.178957
hsa-miR-5009-5p	10.5107	-2.2	0.924131	-2.38062	0.0172837	0.178957
hsa-miR-4538	5.16814	3.44782	1.44888	2.37964	0.0173297	0.178957
hsa-miR-12135	739.624	0.699461	0.294145	2.37794	0.0174095	0.178957
hsa-miR-574-5p	8339.3	0.540437	0.227633	2.37415	0.0175892	0.178957
hsa-miR-150-5p	490.595	-2.33963	0.986062	-2.3727	0.0176588	0.178957
hsa-miR-3661	5.27402	-4.07463	1.74511	-2.33488	0.0195497	0.193236
hsa-miR-371b-3p	3.93937	-4.7589	2.04146	-2.33113	0.0197467	0.193236
hsa-miR-1307-3p	3773.73	-0.325127	0.139493	-2.33077	0.0197654	0.193236
hsa-miR-6128	1.8676	3.39412	1.45858	2.32701	0.0199646	NA
hsa-miR-548s	2.86446	-5.32934	2.29544	-2.32171	0.0202485	0.195657
hsa-miR-92b-3p	1110.18	0.403048	0.174549	2.30908	0.0209393	0.200006
hsa-miR-132-5p	676.681	0.489592	0.214581	2.28162	0.022512	0.212585
hsa-miR-3613-3p	88.509	-1.00617	0.443263	-2.26991	0.0232132	0.216743
hsa-miR-4707-3p	16.7419	-3.22022	1.42677	-2.257	0.0240081	0.221675
hsa-miR-545-3p	3.1332	-3.77321	1.69151	-2.23068	0.025702	0.234708
hsa-miR-449a	57.5002	0.742766	0.335075	2.21671	0.0266426	0.240652
hsa-miR-4466	64.478	0.903855	0.412844	2.18934	0.0285723	0.255307
hsa-miR-193b-3p	11.0955	-2.90658	1.33741	-2.1733	0.0297579	0.263073
hsa-miR-636	4.37525	3.86713	1.78837	2.16238	0.0305889	0.263405
hsa-miR-616-3p	150.335	0.615433	0.284631	2.16222	0.0306016	0.263405
hsa-miR-1260a	261.332	-0.635788	0.2943	-2.16034	0.0307464	0.263405
hsa-miR-151a-5p	858.438	0.439319	0.203749	2.15618	0.0310699	0.26346
hsa-miR-1249-5p	16.1947	1.74802	0.823423	2.12287	0.0337652	0.283302
hsa-miR-627-5p	58.5831	1.71813	0.810829	2.11899	0.0340917	0.283302
hsa-miR-548j-5p	105.536	-0.818927	0.388029	-2.11048	0.0348173	0.286467
hsa-miR-21-5p	652242	0.460514	0.219424	2.09875	0.0358393	0.291985
hsa-miR-374b-5p	371.263	-0.320257	0.153291	-2.08921	0.0366892	0.296007
hsa-miR-3174	280.11	-0.465293	0.223332	-2.08341	0.0372137	0.297352
hsa-miR-378a-3p	126664	0.345268	0.166518	2.07346	0.0381296	0.29813
hsa-miR-151a-3p	764.207	0.424373	0.204875	2.07137	0.0383238	0.29813
hsa-miR-1234-3p	2.25783	-5.01259	2.42073	-2.07069	0.0383874	0.29813
hsa-miR-20a-5p	3491.99	0.369721	0.181707	2.03471	0.0418797	0.320081
hsa-miR-183-5p	3.14105	-4.82084	2.37204	-2.03236	0.0421167	0.320081
hsa-miR-4785	6.38015	-2.97653	1.46636	-2.02987	0.0423693	0.320081
hsa-miR-197-3p	3525.31	-0.394645	0.195797	-2.01559	0.0438433	0.328233
hsa-miR-6511b-3p	12.6312	-1.69096	0.841099	-2.01041	0.0443874	0.32873
hsa-miR-6790-3p	2.75714	-4.7912	2.3867	-2.00746	0.0447009	0.32873
hsa-miR-4497	7.81861	-2.09838	1.04867	-2.001	0.0453922	0.330885
hsa-miR-128-3p	1105.22	0.990061	0.497738	1.98912	0.0466878	0.331475
hsa-miR-4458	18.3479	1.54906	0.779252	1.98788	0.0468255	0.331475
hsa-miR-548q	21.4132	1.83768	0.92464	1.98745	0.0468722	0.331475
hsa-miR-23b-3p	153.147	-0.608386	0.307394	-1.97917	0.0477964	0.331475
hsa-miR-335-5p	79.9995	0.79041	0.399364	1.97917	0.0477965	0.331475
hsa-miR-6842-5p	9.11581	-2.13274	1.07793	-1.97855	0.0478665	0.331475
hsa-miR-1226-5p	98.7694	0.791813	0.401075	1.97423	0.0483556	0.332095
hsa-miR-4517	2.62799	-4.82535	2.45931	-1.96207	0.049754	0.338498
hsa-miR-26b-3p	220.073	-0.442733	0.225989	-1.95909	0.0501027	0.338498
hsa-miR-3162-5p	5.33347	3.55888	1.82889	1.94592	0.0516641	0.346194
hsa-miR-16-2-3p	210.701	0.405426	0.208712	1.94251	0.0520749	0.346194
hsa-miR-7977	263.507	-0.708196	0.367598	-1.92655	0.0540359	0.35638
hsa-miR-2278	4.06961	3.61316	1.88138	1.92049	0.0547963	0.356868
hsa-miR-3157-3p	3.22395	4.01992	2.09467	1.91912	0.0549689	0.356868
hsa-miR-6785-5p	3.85289	2.96879	1.55169	1.91326	0.0557144	0.358905
hsa-miR-574-3p	235.893	-0.409192	0.214993	-1.90328	0.0570044	0.36335
hsa-miR-146b-3p	2190.62	-0.425246	0.224268	-1.89615	0.05794	0.36335
hsa-miR-3127-5p	66.0644	0.638341	0.336776	1.89544	0.0580335	0.36335
hsa-miR-1262	89.653	0.811467	0.42834	1.89445	0.0581657	0.36335
hsa-miR-4492	3.51569	-3.56631	1.88569	-1.89125	0.0585907	0.36335
hsa-miR-16-5p	35442.5	-1.97047	1.05897	-1.86073	0.0627819	0.385389
hsa-miR-6836-5p	3.08622	3.70887	1.99543	1.85868	0.0630721	0.385389
hsa-miR-2277-3p	6.19379	2.44922	1.33333	1.83691	0.0662227	0.401687
hsa-miR-4430	1.9476	3.50255	1.91348	1.83046	0.0671811	NA
hsa-miR-627-3p	32.605	-0.944872	0.519116	-1.82015	0.0687355	0.413907
hsa-miR-1260b	1057.4	-0.330334	0.18239	-1.81114	0.0701196	0.417148
hsa-miR-4286	158.977	-0.427298	0.236295	-1.80833	0.0705559	0.417148
hsa-miR-6756-5p	2.35468	-3.0879	1.70896	-1.80689	0.0707797	0.417148
hsa-miR-486-3p	31.0695	1.83794	1.02054	1.80095	0.07171	0.419655
hsa-miR-6819-5p	10.551	-2.12417	1.18693	-1.78963	0.0735132	0.424497
hsa-miR-6848-5p	10.8428	1.62345	0.910128	1.78376	0.0744623	0.424497
hsa-miR-6780a-5p	15.2722	1.81508	1.01779	1.78336	0.074528	0.424497
hsa-miR-4774-5p	4.88474	2.75016	1.54241	1.78303	0.0745807	0.424497
hsa-miR-12114	3.10503	-3.98073	2.24497	-1.77318	0.0761997	0.42839
hsa-miR-4804-5p	53.4076	0.847948	0.478365	1.7726	0.0762958	0.42839
hsa-let-7a-3p	116.395	-1.33377	0.756454	-1.76319	0.0778677	0.434108
hsa-miR-3065-5p	322.272	0.702629	0.399156	1.76029	0.0783588	0.434108
hsa-miR-28-5p	2107.61	0.248676	0.141924	1.75218	0.0797423	0.434769
hsa-miR-181c-3p	256.844	0.48478	0.276922	1.7506	0.0800148	0.434769
hsa-miR-3065-3p	443.453	0.752943	0.430152	1.75041	0.0800476	0.434769
hsa-miR-6858-5p	12.9203	-1.44871	0.830876	-1.74359	0.0812303	0.438327
hsa-miR-1914-3p	2.77551	4.32383	2.48469	1.74019	0.0818262	0.438694
hsa-miR-30e-5p	37606.1	-0.186156	0.107838	-1.72625	0.0843018	0.448781
hsa-miR-4429	2.47832	-2.91531	1.69403	-1.72094	0.0852624	0.448781
hsa-miR-18b-5p	2.57006	3.5853	2.08378	1.72058	0.0853277	0.448781
hsa-miR-107	360.806	-0.360031	0.20991	-1.71517	0.0863141	0.451114
hsa-miR-142-5p	35285.1	-0.18808	0.110007	-1.70971	0.0873201	0.453519
hsa-miR-148a-5p	212.038	-0.534204	0.313681	-1.70302	0.0885648	0.456167
hsa-miR-1304-5p	13.2153	1.29677	0.762323	1.70108	0.0889278	0.456167
hsa-miR-4773	10.4348	-2.85197	1.68757	-1.68999	0.0910307	0.463149
hsa-miR-671-5p	1310.48	0.344212	0.203975	1.68752	0.0915039	0.463149
hsa-miR-7-1-3p	31.6846	1.05026	0.623248	1.68514	0.0919611	0.463149
hsa-miR-6767-5p	3.14409	3.41731	2.03519	1.67911	0.0931316	0.466219
hsa-miR-187-3p	1.51129	4.66879	2.78443	1.67675	0.0935916	NA
hsa-miR-6861-3p	1.67276	-5.44073	3.26557	-1.66609	0.095696	NA
hsa-miR-3138	75.5649	0.615037	0.36936	1.66514	0.0958847	0.477127
hsa-miR-365a-5p	19.015	-1.3957	0.844971	-1.65177	0.0985807	0.485581
hsa-miR-190a-5p	55.1258	0.819148	0.496366	1.65029	0.0988839	0.485581
hsa-miR-7848-3p	17.3523	-1.06594	0.646776	-1.64808	0.0993366	0.485581
hsa-miR-1843	454.651	-0.29197	0.177923	-1.64099	0.100799	0.487627
hsa-miR-6769b-3p	13.2034	1.08763	0.663039	1.64037	0.100929	0.487627
hsa-miR-939-5p	83.2271	0.553114	0.338403	1.63448	0.102157	0.488499
hsa-miR-4723-5p	3.65571	-3.56637	2.18277	-1.63388	0.102285	0.488499
hsa-miR-6894-5p	10.4646	1.91255	1.17638	1.6258	0.103993	0.492669
hsa-miR-10b-5p	71.9205	1.03187	0.636003	1.62242	0.104713	0.492669
hsa-miR-505-5p	37.9352	0.875531	0.540949	1.61851	0.105553	0.492669
hsa-let-7g-5p	198026	0.268986	0.1664	1.6165	0.105986	0.492669
hsa-miR-1301-3p	168.346	-0.38809	0.240174	-1.61587	0.106122	0.492669
hsa-miR-6862-5p	2.65861	3.28692	2.05232	1.60157	0.109252	0.504378
hsa-miR-5697	13.7124	1.29369	0.809158	1.59881	0.109863	0.504399
hsa-let-7f-2-3p	37.8358	-0.836613	0.525302	-1.59263	0.111242	0.507695
hsa-miR-27b-5p	62.3765	0.484338	0.304588	1.59014	0.111803	0.507695
hsa-miR-940	24.212	-1.06165	0.672669	-1.57826	0.114506	0.513202
hsa-miR-548as-5p	2.64782	-4.69259	2.97444	-1.57764	0.114648	0.513202
hsa-miR-6823-5p	8.30038	-2.10577	1.33719	-1.57477	0.11531	0.513202
hsa-miR-487b-3p	2.45197	3.54701	2.25349	1.57401	0.115486	0.513202
hsa-miR-134-5p	1.79614	4.15332	2.64457	1.57051	0.116297	NA
hsa-miR-147b-5p	252.789	0.425259	0.271873	1.56418	0.117774	0.520588
hsa-miR-199a-5p	0.992711	3.37881	2.16317	1.56197	0.118294	NA
hsa-miR-146b-5p	1.68357e+06	-0.284513	0.18265	-1.5577	0.119305	0.524563
hsa-miR-6769b-5p	2.78443	-2.48834	1.6018	-1.55346	0.120313	0.525244
hsa-miR-140-5p	808.602	0.296488	0.191068	1.55174	0.120724	0.525244
hsa-let-7d-5p	69660.6	0.267887	0.173191	1.54678	0.121917	0.527673
hsa-miR-744-3p	29.799	0.885948	0.577129	1.5351	0.12476	0.534632
hsa-miR-3202	12.0602	-1.35603	0.885999	-1.53051	0.125891	0.534632
hsa-miR-361-3p	479.545	0.248895	0.162939	1.52754	0.126627	0.534632
hsa-miR-629-5p	1239.87	0.353982	0.231921	1.5263	0.126934	0.534632
hsa-miR-579-5p	4.78107	-2.32341	1.52394	-1.52461	0.127355	0.534632
hsa-miR-212-5p	403.231	0.405841	0.266474	1.523	0.127758	0.534632
hsa-miR-4504	3.72379	-2.89971	1.9053	-1.52192	0.128029	0.534632
hsa-miR-4326	34.8707	3.52211	2.32886	1.51237	0.130439	0.539809
hsa-let-7a-5p	242239	1.56623	1.03687	1.51054	0.130905	0.539809
hsa-miR-320a-3p	96343.5	0.311779	0.206569	1.50932	0.131217	0.539809
hsa-miR-548w	9.46537	-1.9053	1.26828	-1.50227	0.133028	0.543438
hsa-miR-3613-5p	306.462	0.342545	0.228386	1.49985	0.133652	0.543438
hsa-miR-6732-5p	4.75751	2.56454	1.71656	1.494	0.135176	0.543438
hsa-miR-342-3p	5892.72	0.433546	0.290331	1.49328	0.135364	0.543438
hsa-miR-6516-5p	5.11513	-1.74802	1.17061	-1.49326	0.135369	0.543438
hsa-miR-95-3p	29.9248	-0.588361	0.394945	-1.48973	0.136296	0.544528
hsa-miR-3620-5p	53.4272	-0.57695	0.388422	-1.48537	0.137447	0.544939
hsa-miR-3682-3p	12.5693	-1.10883	0.748127	-1.48214	0.138304	0.544939
hsa-miR-188-5p	24.5845	0.786385	0.531213	1.48036	0.138777	0.544939
hsa-miR-4488	15.6809	-1.32326	0.894429	-1.47944	0.139022	0.544939
hsa-miR-25-3p	6881.89	-0.19332	0.131949	-1.46511	0.14289	0.557298
hsa-miR-937-5p	2.2362	-3.43293	2.34679	-1.46282	0.143516	0.557298
hsa-miR-4632-3p	2.15687	-3.58869	2.45449	-1.46209	0.143716	NA
hsa-miR-190b-5p	471.439	0.288585	0.197981	1.45764	0.144941	0.558672
hsa-miR-6513-3p	7.53728	-1.65451	1.13584	-1.45665	0.145214	0.558672
hsa-miR-204-5p	14.209	1.09162	0.753292	1.44914	0.147299	0.560943
hsa-miR-34a-3p	13.7377	-1.04673	0.722435	-1.4489	0.147367	0.560943
hsa-miR-331-5p	4.89155	2.27574	1.57247	1.44724	0.14783	0.560943
hsa-miR-3150b-3p	5.1121	1.60872	1.11577	1.44181	0.149357	0.563592
hsa-miR-2467-5p	50.5274	-0.470671	0.327365	-1.43776	0.150503	0.563592
hsa-miR-3620-3p	2.30839	2.91865	2.03422	1.43477	0.151352	0.563592
hsa-miR-122-5p	24.7298	1.10488	0.771038	1.43298	0.151863	0.563592
hsa-miR-320c	23.2491	-0.861987	0.601616	-1.43279	0.151919	0.563592
hsa-miR-29c-5p	26.9972	-0.961304	0.672196	-1.43009	0.15269	0.563935
hsa-miR-7976	8.02478	1.45829	1.02194	1.42699	0.153583	0.564724
hsa-miR-3074-5p	12.4589	-1.32064	0.928518	-1.42231	0.154936	0.567187
hsa-miR-199b-5p	115.497	0.393924	0.279082	1.4115	0.158098	0.576226
hsa-miR-6852-3p	1.66878	-4.14317	2.94504	-1.40683	0.159478	NA
hsa-miR-2355-3p	1.69885	3.26899	2.32507	1.40598	0.159731	NA
hsa-miR-548f-3p	12.7523	-1.63691	1.17076	-1.39816	0.162065	0.587096
hsa-miR-4448	6.71717	2.01112	1.44055	1.39608	0.16269	0.587096
hsa-miR-6758-5p	10.7111	1.35355	0.971044	1.39391	0.163344	0.587096
hsa-miR-6889-5p	4.29859	3.15031	2.26307	1.39205	0.163907	0.587096
hsa-miR-127-3p	6.91042	-1.98909	1.43155	-1.38946	0.164692	0.587376
hsa-miR-6721-5p	77.2393	-0.448253	0.323773	-1.38447	0.166215	0.590276
hsa-miR-4659a-3p	1.48042	4.88317	3.54648	1.3769	0.168542	NA
hsa-miR-5001-3p	5.4633	1.67405	1.2169	1.37567	0.168925	0.597348
hsa-miR-542-3p	177.807	0.446352	0.325279	1.37221	0.169998	0.59793
hsa-miR-548ab	10.6986	1.52491	1.11266	1.37051	0.170529	0.59793
hsa-miR-133a-5p	12.4251	3.21352	2.3626	1.36016	0.173779	0.606766
hsa-miR-766-3p	69.4294	-0.608462	0.448264	-1.35737	0.174662	0.607299
hsa-miR-200c-3p	452.907	0.393443	0.291497	1.34973	0.177102	0.613214
hsa-miR-6812-5p	5.77747	-2.30768	1.71407	-1.34632	0.1782	0.614459
hsa-miR-4426	1.60722	-4.7261	3.53426	-1.33723	0.181149	NA
hsa-miR-6816-3p	4.2692	-1.75012	1.30935	-1.33664	0.18134	0.617035
hsa-miR-378f	7.96253	0.9815	0.735728	1.33405	0.182186	0.617035
hsa-miR-4525	4.26079	1.8303	1.37327	1.33281	0.182595	0.617035
hsa-miR-424-3p	145.967	0.376551	0.283199	1.32963	0.18364	0.617035
hsa-miR-6748-5p	3.95982	-2.31888	1.74609	-1.32804	0.184166	0.617035
hsa-miR-4755-3p	2.74501	-2.38474	1.79837	-1.32606	0.18482	0.617035
hsa-miR-423-5p	17703.1	-0.138418	0.104391	-1.32595	0.184857	0.617035
hsa-miR-143-3p	1825.07	0.407623	0.307442	1.32585	0.184888	0.617035
hsa-miR-451a	2.2123	-4.37448	3.30099	-1.3252	0.185104	NA
hsa-miR-6761-3p	2.13922	3.88553	2.93542	1.32367	0.185613	NA
hsa-miR-29a-5p	13.6855	-1.28542	0.971362	-1.32332	0.185729	0.617364
hsa-miR-331-3p	61.401	-0.453185	0.343928	-1.31768	0.187612	0.619305
hsa-let-7f-1-3p	72.9964	-0.460093	0.349321	-1.3171	0.187804	0.619305
hsa-miR-125b-5p	13.0266	-1.31157	1.00188	-1.30912	0.190495	0.62302
hsa-miR-3196	31.0011	-0.70508	0.538855	-1.30848	0.190711	0.62302
hsa-miR-4750-5p	23.2706	-0.714952	0.546976	-1.3071	0.19118	0.62302
hsa-miR-4767	2.89066	-2.71354	2.09282	-1.29659	0.194771	0.631387
hsa-miR-145-3p	2.23223	2.42648	1.8735	1.29516	0.195267	0.631387
hsa-miR-6786-5p	2.5555	2.79722	2.17332	1.28707	0.19807	0.637062
hsa-miR-24-2-5p	404.408	0.253776	0.197609	1.28424	0.199059	0.637062
hsa-miR-93-3p	138.448	-0.400867	0.312327	-1.28349	0.199321	0.637062
hsa-miR-4651	2.09159	2.90681	2.26695	1.28226	0.199752	NA
hsa-miR-3178	6.31468	-1.25361	0.980652	-1.27834	0.201128	0.640285
hsa-miR-877-5p	530.009	-0.25909	0.203293	-1.27447	0.202498	0.640285
hsa-miR-3168	54.1666	-0.675162	0.529929	-1.27406	0.202641	0.640285
hsa-miR-4482-3p	1.91434	-4.83445	3.80579	-1.27029	0.203982	NA
hsa-miR-6803-3p	9.51023	-1.20323	0.951068	-1.26514	0.205822	0.646288
hsa-miR-6737-5p	4.47114	-2.72273	2.15342	-1.26437	0.206097	0.646288
hsa-miR-4731-5p	2.03573	3.35604	2.65908	1.2621	0.206911	NA
hsa-miR-5187-3p	2.52718	-3.34441	2.66427	-1.25528	0.209377	0.65217
hsa-miR-3691-3p	1.98112	2.96068	2.36053	1.25424	0.209754	NA
hsa-miR-15b-3p	16.4318	-0.893447	0.713792	-1.25169	0.210682	0.65217
hsa-miR-619-5p	37.8624	-0.558172	0.446113	-1.25119	0.210865	0.65217
hsa-miR-365b-3p	177.281	0.44207	0.35351	1.25051	0.211112	0.65217
hsa-miR-4645-3p	9.06967	-1.21901	0.987616	-1.2343	0.217092	0.657335
hsa-miR-6890-5p	3.29087	1.70251	1.37956	1.2341	0.217167	0.657335
hsa-miR-30c-5p	8681.66	-1.51198	1.22552	-1.23374	0.2173	0.657335
hsa-miR-2115-3p	6.72946	-1.3763	1.11711	-1.23202	0.217943	0.657335
hsa-miR-449c-5p	20.8433	0.838512	0.682209	1.22911	0.219029	0.657335
hsa-miR-6716-3p	7.49296	1.14329	0.93045	1.22875	0.219165	0.657335
hsa-miR-548u	4.21178	-2.67986	2.18151	-1.22844	0.219282	0.657335
hsa-miR-99a-5p	9.35987	-1.28389	1.04545	-1.22807	0.219422	0.657335
hsa-miR-1229-3p	13.4648	-1.15799	0.944144	-1.2265	0.22001	0.657335
hsa-miR-1908-3p	20.8289	0.659499	0.538505	1.22469	0.220694	0.657335
hsa-miR-27b-3p	2802.21	-0.202095	0.165743	-1.21933	0.222719	0.661
hsa-miR-6837-3p	18.4947	0.638853	0.526517	1.21336	0.224993	0.665371
hsa-miR-652-3p	511.219	0.19114	0.158376	1.20688	0.22748	0.669645
hsa-miR-6800-3p	1.51481	3.1167	2.58368	1.2063	0.227702	NA
hsa-miR-301a-5p	19.0084	-1.03599	0.860485	-1.20396	0.228606	0.669645
hsa-miR-4743-5p	1.83728	3.65013	3.03238	1.20372	0.228699	NA
hsa-miR-365b-5p	267.691	0.48283	0.401251	1.20331	0.228856	0.669645
hsa-miR-149-5p	3.49357	-2.27876	1.90102	-1.19871	0.230642	0.672503
hsa-miR-6747-5p	2.06545	3.04538	2.55266	1.19302	0.232861	NA
hsa-miR-4451	9.94303	1.17149	0.985094	1.18922	0.234355	0.68094
hsa-miR-330-3p	139.713	0.371293	0.313705	1.18357	0.236582	0.685015
hsa-miR-676-3p	1.75474	4.09649	3.47726	1.17808	0.238764	NA
hsa-miR-378d	78.7864	0.426312	0.365236	1.16722	0.24312	0.701503
hsa-miR-6124	1.71727	-2.46198	2.11555	-1.16376	0.244523	NA
hsa-miR-548au-5p	9.38307	-1.1845	1.01864	-1.16283	0.2449	0.704195
hsa-miR-6508-3p	1.53999	4.33202	3.73028	1.16131	0.245514	NA
hsa-miR-3189-3p	10.5196	1.22574	1.06051	1.15581	0.247761	0.709963
hsa-miR-4779	1.71048	3.36796	2.91481	1.15546	0.247901	NA
hsa-miR-6795-5p	1.50942	-4.31579	3.74604	-1.15209	0.249283	NA
hsa-miR-885-3p	5.50226	1.35173	1.1816	1.14398	0.252632	0.716369
hsa-miR-4722-5p	4.00697	1.94193	1.70019	1.14218	0.253379	0.716369
hsa-miR-381-3p	2.50522	-2.16199	1.90416	-1.1354	0.256206	0.716369
hsa-miR-6810-3p	3.65496	1.8665	1.64496	1.13468	0.25651	0.716369
hsa-miR-4463	1.15582	-4.10255	3.61957	-1.13344	0.257031	NA
hsa-miR-6089	3.90887	1.453	1.28623	1.12966	0.25862	0.716369
hsa-miR-3064-5p	29.1668	0.625806	0.554735	1.12812	0.25927	0.716369
hsa-miR-576-5p	102.372	0.439641	0.390014	1.12724	0.25964	0.716369
hsa-miR-542-5p	9.57955	-1.205	1.0723	-1.12375	0.261118	0.716369
hsa-miR-378i	65.5429	0.281237	0.250384	1.12322	0.261342	0.716369
hsa-miR-548e-3p	121.255	-0.397344	0.355345	-1.11819	0.263485	0.716369
hsa-miR-4660	14.1363	-0.837664	0.749657	-1.1174	0.263825	0.716369
hsa-miR-8485	4.61228	-1.82021	1.63096	-1.11603	0.264409	0.716369
hsa-miR-374a-5p	374.814	-0.186413	0.167118	-1.11545	0.264657	0.716369
hsa-miR-17-3p	44.1135	0.578713	0.519062	1.11492	0.264884	0.716369
hsa-miR-1343-3p	5.807	1.40249	1.25867	1.11427	0.265164	0.716369
hsa-miR-1537-3p	8.55376	1.25674	1.12889	1.11325	0.265602	0.716369
hsa-miR-3605-3p	335.122	-0.256922	0.230939	-1.11251	0.265919	0.716369
hsa-miR-1271-5p	4.2574	1.84071	1.65458	1.11249	0.265928	0.716369
hsa-miR-219b-3p	2.82942	3.08443	2.77515	1.11145	0.266375	0.716369
hsa-miR-3942-5p	1.54901	4.00888	3.6098	1.11056	0.26676	NA
hsa-miR-3135b	81.5751	-0.315862	0.286369	-1.10299	0.270032	0.721899
hsa-miR-4661-5p	4.20296	1.68067	1.52864	1.09945	0.271571	0.721899
hsa-miR-202-5p	2.49983	1.96572	1.78908	1.09873	0.271886	0.721899
hsa-miR-125a-3p	262.451	-0.448658	0.40836	-1.09868	0.271907	0.721899
hsa-miR-4717-3p	3.36412	-1.66569	1.51974	-1.09603	0.273064	0.722663
hsa-miR-660-5p	944.569	-0.174648	0.160268	-1.08972	0.275834	0.726016
hsa-miR-301b-3p	129.13	-0.319395	0.293763	-1.08725	0.276924	0.726016
hsa-miR-188-3p	8.69188	0.951462	0.875155	1.08719	0.276952	0.726016
hsa-miR-125a-5p	12232.6	-0.521745	0.48312	-1.07995	0.280165	0.73213
hsa-miR-219b-5p	1.21492	3.5025	3.2464	1.07889	0.280638	NA
hsa-miR-6802-5p	7.88535	-0.805208	0.753932	-1.06801	0.285515	0.743772
hsa-miR-4510	1.37534	1.91058	1.79094	1.0668	0.286061	NA
hsa-miR-3190-3p	49.9134	0.538412	0.507162	1.06162	0.288409	0.747733
hsa-miR-210-3p	125.945	-0.606199	0.572753	-1.05839	0.289875	0.747733
hsa-miR-181a-3p	2004.86	-0.183726	0.173601	-1.05832	0.289908	0.747733
hsa-miR-9-5p	161.452	1.28353	1.21463	1.05673	0.290635	0.747733
hsa-miR-4751	1.44865	-3.1423	2.97715	-1.05547	0.291208	NA
hsa-miR-12136	126.793	-0.378588	0.359913	-1.05189	0.292851	0.74955
hsa-miR-5090	3.03677	-2.59567	2.46943	-1.05112	0.293201	0.74955
hsa-miR-101-3p	4447.38	-0.340652	0.324763	-1.04893	0.294212	0.74955
hsa-miR-6734-3p	1.23126	3.39801	3.24103	1.04844	0.294438	NA
hsa-miR-6511b-5p	11.7723	1.05987	1.01198	1.04733	0.294949	0.74955
hsa-miR-191-3p	74.412	0.39843	0.38153	1.04429	0.29635	0.750813
hsa-miR-99a-3p	1.31644	-3.84476	3.68463	-1.04346	0.296736	NA
hsa-miR-128-1-5p	51.753	0.425329	0.408417	1.04141	0.297686	0.751906
hsa-miR-1288-3p	1.89247	-3.44039	3.31768	-1.03699	0.299742	NA
hsa-miR-195-5p	2.46209	-1.87528	1.81656	-1.03232	0.301921	0.760291
hsa-miR-3199	1.96918	-2.792	2.70959	-1.03042	0.302814	NA
hsa-miR-135a-3p	13.3012	1.04017	1.01418	1.02563	0.305065	0.765227
hsa-miR-4710	8.6863	0.891639	0.870538	1.02424	0.305722	0.765227
hsa-miR-24-3p	27399.2	-1.05662	1.04229	-1.01375	0.310703	0.765344
hsa-miR-106b-3p	1084.74	-0.148897	0.147462	-1.00973	0.312623	0.765344
hsa-miR-33b-3p	11.4652	0.856398	0.848208	1.00966	0.31266	0.765344
hsa-miR-7706	210.246	-0.213008	0.211118	-1.00895	0.312999	0.765344
hsa-miR-429	8.91545	1.22502	1.21492	1.00831	0.313304	0.765344
hsa-miR-7113-5p	1.17022	-3.53146	3.50346	-1.00799	0.313458	NA
hsa-miR-320b	152.37	0.405857	0.402661	1.00794	0.313485	0.765344
hsa-miR-1913	4.16535	1.34172	1.33387	1.00589	0.31447	0.765344
hsa-miR-2277-5p	60.7169	-0.442664	0.440103	-1.00582	0.314503	0.765344
hsa-miR-34a-5p	4493.56	0.296178	0.294537	1.00557	0.314623	0.765344
hsa-miR-769-3p	61.0154	-0.361301	0.359564	-1.00483	0.314979	0.765344
hsa-miR-23a-3p	3619.48	-0.178358	0.17878	-0.997639	0.318455	0.766317
hsa-miR-6748-3p	1.40699	-3.6668	3.68616	-0.994748	0.319859	NA
hsa-let-7b-3p	136.781	-0.254932	0.256293	-0.994688	0.319888	0.766317
hsa-miR-99b-5p	2018.28	-0.530808	0.53369	-0.994599	0.319931	0.766317
hsa-miR-5010-5p	80.3944	-0.318413	0.32041	-0.993767	0.320336	0.766317
hsa-miR-4632-5p	12.8809	0.869566	0.875274	0.993479	0.320477	0.766317
hsa-miR-6511a-3p	6.47775	1.63137	1.64356	0.992584	0.320913	0.766317
hsa-miR-196b-5p	208.599	0.34797	0.354716	0.980981	0.326602	0.777668
hsa-miR-2682-5p	1.99599	-2.97903	3.03708	-0.980885	0.32665	NA
hsa-miR-4724-5p	1.40704	-3.646	3.72952	-0.977603	0.328271	NA
hsa-miR-20a-3p	7.08044	0.953383	0.975486	0.977342	0.3284	0.779715
hsa-miR-3614-3p	1.48689	-4.27651	4.40512	-0.970804	0.331646	NA
hsa-miR-4454	98.9495	0.409464	0.422094	0.970077	0.332008	0.780393
hsa-miR-5001-5p	11.1459	0.99849	1.02975	0.969646	0.332223	0.780393
hsa-miR-6764-5p	2.45952	2.05281	2.11786	0.969284	0.332404	0.780393
hsa-miR-30e-3p	1764.21	-0.114409	0.118043	-0.969207	0.332442	0.780393
hsa-miR-7110-5p	1.44595	-2.26767	2.34886	-0.965435	0.334327	NA
hsa-miR-6892-5p	4.62262	1.10357	1.1434	0.965164	0.334463	0.782925
hsa-miR-7108-3p	0.924902	-3.94299	4.10407	-0.96075	0.336678	NA
hsa-miR-1910-3p	2.28754	2.07645	2.16798	0.957779	0.338174	0.786469
hsa-miR-371b-5p	52.2266	-0.440275	0.460133	-0.956842	0.338647	0.786469
hsa-miR-3173-3p	13.24	0.882387	0.922509	0.956508	0.338816	0.786469
hsa-miR-425-5p	3054.35	-0.123573	0.130127	-0.94963	0.3423	0.789043
hsa-miR-3173-5p	41.0187	-0.431073	0.454141	-0.949205	0.342516	0.789043
hsa-miR-5006-3p	1.27442	-3.79664	4.001	-0.948923	0.34266	NA
hsa-miR-432-5p	14.9467	-1.03488	1.09084	-0.9487	0.342773	0.789043
hsa-miR-7515	0.960083	-2.9994	3.16317	-0.948229	0.343013	NA
hsa-miR-6747-3p	1.63065	1.74511	1.84068	0.948079	0.343089	NA
hsa-miR-6513-5p	4.20176	1.9256	2.04447	0.941859	0.346265	0.794045
hsa-miR-194-5p	37.0789	0.510636	0.542824	0.940703	0.346857	0.794045
hsa-miR-21-3p	2568.74	0.279113	0.298167	0.936094	0.349225	0.797268
hsa-miR-4523	1.71739	2.41448	2.58313	0.934712	0.349937	NA
hsa-miR-330-5p	79.2664	-0.342843	0.36808	-0.931438	0.351627	0.799177
hsa-miR-363-3p	135.457	-0.309914	0.332973	-0.930748	0.351984	0.799177
hsa-miR-10527-5p	323.132	0.270886	0.292322	0.926673	0.354096	0.801782
hsa-miR-5585-5p	5.97512	1.0543	1.14278	0.922578	0.356227	0.804416
hsa-miR-3918	0.961672	3.69729	4.01904	0.919943	0.357603	NA
hsa-miR-3191-3p	11.7536	0.944902	1.02733	0.919767	0.357695	0.80554
hsa-miR-7106-5p	5.68152	1.42743	1.55859	0.915846	0.359748	0.807974
hsa-miR-369-3p	1.77808	2.4981	2.72964	0.915173	0.360101	NA
hsa-miR-4754	2.17291	2.57836	2.83369	0.909894	0.362878	NA
hsa-miR-6778-5p	1.48066	-2.12967	2.34436	-0.908423	0.363655	NA
hsa-miR-1228-5p	878.884	-0.265753	0.29255	-0.908402	0.363666	0.810496
hsa-miR-652-5p	14.495	0.641359	0.706169	0.908223	0.363761	0.810496
hsa-miR-616-5p	80.3534	0.365848	0.403781	0.906056	0.364906	0.810496
hsa-miR-19a-3p	776.532	0.123007	0.135831	0.905593	0.365151	0.810496
hsa-miR-4298	3.21822	1.39203	1.53906	0.904468	0.365747	0.810496
hsa-miR-20b-3p	8.65028	-0.929049	1.03252	-0.899784	0.368235	0.811592
hsa-miR-363-5p	2.80123	1.9854	2.20936	0.898629	0.36885	0.811592
hsa-miR-4489	4.81046	-1.30895	1.46364	-0.89431	0.371156	0.811592
hsa-miR-32-3p	134.559	0.311314	0.34818	0.894118	0.371259	0.811592
hsa-miR-3157-5p	1.14726	-3.32921	3.7277	-0.8931	0.371803	NA
hsa-miR-26b-5p	73558.3	0.188152	0.210902	0.892132	0.372322	0.811592
hsa-miR-4723-3p	1.22515	-3.9079	4.39189	-0.889798	0.373574	NA
hsa-miR-6774-3p	3.13051	1.4796	1.66428	0.889037	0.373983	0.811592
hsa-miR-935	1.22834	-4.80549	5.40885	-0.88845	0.374299	NA
hsa-miR-874-3p	7.1355	0.979637	1.10498	0.886565	0.375313	0.811592
hsa-miR-548n	22.7898	0.614452	0.694088	0.885266	0.376013	0.811592
hsa-miR-215-5p	4.73867	1.47669	1.67316	0.882574	0.377467	0.811592
hsa-miR-130a-3p	63.2066	0.282116	0.320154	0.881188	0.378216	0.811592
hsa-miR-4742-5p	1.91664	2.88829	3.28012	0.880545	0.378564	NA
hsa-miR-1275	381.745	0.296287	0.336762	0.879812	0.378961	0.811592
hsa-miR-6820-5p	7.89356	1.2955	1.47294	0.879532	0.379113	0.811592
hsa-miR-223-3p	12177.3	-0.179082	0.203718	-0.879068	0.379365	0.811592
hsa-miR-3121-3p	6.94555	-1.22112	1.39311	-0.876539	0.380737	0.811592
hsa-miR-548o-5p	22.6668	0.455617	0.51996	0.876255	0.380892	0.811592
hsa-miR-1207-5p	1.7198	-1.81926	2.08018	-0.874569	0.381808	NA
hsa-miR-4783-3p	1.164	4.0099	4.6011	0.87151	0.383476	NA
hsa-miR-6511a-5p	6.26111	1.39988	1.61531	0.866634	0.386143	0.820677
hsa-miR-6824-5p	2.15758	2.06972	2.39015	0.865934	0.386527	NA
hsa-miR-664b-5p	24.4796	0.467006	0.540835	0.863491	0.387868	0.821789
hsa-miR-5196-5p	0.772712	-3.71592	4.3119	-0.861782	0.388808	NA
hsa-miR-589-5p	567.075	-0.149083	0.17305	-0.8615	0.388963	0.821789
hsa-miR-664a-3p	80.6989	-0.339164	0.394247	-0.860284	0.389633	0.821789
hsa-miR-6766-5p	2.98993	-1.84564	2.15863	-0.855005	0.392549	0.825174
hsa-miR-550a-5p	9.34994	0.794778	0.933271	0.851605	0.394434	0.825174
hsa-miR-6825-5p	108.747	-0.198515	0.233369	-0.85065	0.394964	0.825174
hsa-miR-181c-5p	1074.63	0.171624	0.201862	0.850208	0.39521	0.825174
hsa-miR-1286	14.5135	0.829924	0.980695	0.846261	0.397407	0.827066
hsa-miR-185-3p	94.7805	0.25293	0.299323	0.845008	0.398106	0.827066
hsa-miR-323a-3p	1.29739	4.18081	4.95861	0.843141	0.39915	NA
hsa-miR-6813-5p	12.1382	0.715802	0.849061	0.843051	0.3992	0.827269
hsa-miR-9901	2.13051	-1.95964	2.32454	-0.843021	0.399216	NA
hsa-miR-1255a	176.6	0.307151	0.365123	0.841227	0.400221	0.827322
hsa-miR-6505-5p	1.91113	-1.84719	2.19703	-0.840766	0.400479	NA
hsa-miR-1266-5p	1.29448	-4.07748	4.86429	-0.838247	0.401892	NA
hsa-miR-345-3p	5.02161	1.12428	1.34177	0.837912	0.40208	0.82822
hsa-miR-548bc	35.0442	-0.366527	0.437957	-0.836901	0.402648	0.82822
hsa-miR-450a-5p	12.1652	0.774011	0.927998	0.834065	0.404244	0.829449
hsa-miR-3159	11.2088	-0.806379	0.970475	-0.830912	0.406023	0.829759
hsa-miR-6850-5p	0.883208	4.49124	5.4084	0.83042	0.406301	NA
hsa-miR-6775-5p	0.950316	4.47633	5.40851	0.827646	0.407871	NA
hsa-miR-6865-5p	1.53002	-2.81603	3.41633	-0.824284	0.409778	NA
hsa-miR-328-3p	516.846	0.154107	0.187055	0.823862	0.410018	0.829759
hsa-miR-4688	6.05291	-1.31585	1.5973	-0.8238	0.410053	0.829759
hsa-miR-943	5.96271	-1.44745	1.76106	-0.821918	0.411123	0.829759
hsa-miR-6125	3.51721	-0.972241	1.18294	-0.821884	0.411143	0.829759
hsa-miR-194-3p	6.64783	-0.969772	1.18298	-0.819769	0.412348	0.829759
hsa-miR-589-3p	17.8814	-0.638868	0.780943	-0.818072	0.413316	0.829759
hsa-miR-324-3p	114.766	-0.189446	0.232819	-0.813708	0.415813	0.829759
hsa-miR-503-5p	284.229	-0.242506	0.29849	-0.812441	0.416539	0.829759
hsa-miR-126-3p	107.097	0.223613	0.275316	0.812203	0.416675	0.829759
hsa-miR-34c-3p	1.00928	-3.40811	4.2011	-0.811243	0.417226	NA
hsa-miR-6791-5p	3.29173	1.55069	1.91265	0.810755	0.417506	0.829759
hsa-miR-573	0.685349	4.38345	5.40921	0.810368	0.417729	NA
hsa-miR-320d	15.5188	-0.665794	0.822533	-0.809444	0.41826	0.829759
hsa-miR-139-5p	19.8593	0.93235	1.15227	0.809145	0.418432	0.829759
hsa-miR-7851-3p	13.1841	-0.62202	0.770091	-0.807723	0.41925	0.829759
hsa-miR-548az-5p	4.57279	1.00631	1.24619	0.80751	0.419373	0.829759
hsa-miR-8072	30.3862	0.394319	0.490618	0.803719	0.421559	0.829858
hsa-miR-6731-5p	17.1764	-0.575622	0.717223	-0.80257	0.422223	0.829858
hsa-miR-32-5p	75.5512	0.319357	0.398086	0.802232	0.422419	0.829858
hsa-miR-6780a-3p	0.580345	-4.31879	5.41319	-0.797826	0.424971	NA
hsa-miR-3198	9.0614	-1.06326	1.33283	-0.797745	0.425018	0.832996
hsa-miR-4641	0.624009	-4.28691	5.41353	-0.791888	0.428426	NA
hsa-miR-505-3p	89.7963	-0.260235	0.329176	-0.790566	0.429197	0.839207
hsa-miR-3940-3p	1.01456	-3.74461	4.74798	-0.788674	0.430303	NA
hsa-miR-6832-5p	5.09332	-1.47548	1.87673	-0.7862	0.43175	0.840313
hsa-miR-625-3p	315.035	-0.154389	0.197157	-0.783078	0.433581	0.840313
hsa-miR-411-5p	8.13024	0.966229	1.23713	0.781025	0.434788	0.840313
hsa-miR-33a-3p	1.88903	-2.11497	2.70814	-0.780967	0.434822	NA
hsa-miR-1290	776.713	-0.555125	0.71145	-0.780272	0.435231	0.840313
hsa-miR-6740-5p	5.84148	-0.966125	1.23853	-0.780058	0.435357	0.840313
hsa-miR-4787-3p	12.3113	0.856965	1.10094	0.778391	0.436339	0.840313
hsa-miR-3180	4.15598	1.17606	1.51254	0.777538	0.436842	0.840313
hsa-miR-3177-5p	0.813711	-3.76803	4.86354	-0.774751	0.438487	NA
hsa-miR-6787-5p	8.14366	1.18614	1.5319	0.774295	0.438756	0.8408
hsa-let-7i-5p	255065	0.115616	0.149561	0.773037	0.439501	0.8408
hsa-miR-1237-5p	0.808317	4.17861	5.41092	0.772256	0.439963	NA
hsa-miR-570-3p	2.83531	1.71865	2.22631	0.771974	0.44013	0.8408
hsa-miR-548l	70.882	0.416425	0.541271	0.769346	0.441688	0.841841
hsa-miR-4526	1.64791	-2.64127	3.43828	-0.768195	0.442371	NA
hsa-miR-5581-3p	2.63189	1.78198	2.33199	0.764148	0.444779	0.845792
hsa-miR-150-3p	3.1089	-2.05075	2.70992	-0.756757	0.449196	0.852241
hsa-miR-873-5p	1.91532	-2.16897	2.86936	-0.755907	0.449705	NA
hsa-miR-548at-5p	19.9355	-0.420586	0.559949	-0.751116	0.452583	0.856711
hsa-miR-1273h-3p	386.74	0.201495	0.269088	0.748807	0.453973	0.857391
hsa-miR-1243	1.15065	2.90715	3.88612	0.748085	0.454409	NA
hsa-miR-31-5p	13.9963	-0.547959	0.735235	-0.745285	0.4561	0.859453
hsa-miR-5787	0.847127	2.54676	3.41761	0.745187	0.456159	NA
hsa-miR-3674	0.475262	-4.03194	5.41653	-0.744378	0.456648	NA
hsa-miR-3120-3p	1.28202	-2.94813	3.99617	-0.737739	0.460673	NA
hsa-miR-532-3p	98.2437	-0.198888	0.270241	-0.735964	0.461753	0.867799
hsa-miR-1296-5p	26.1729	-0.388972	0.529542	-0.734544	0.462617	0.867799
hsa-miR-202-3p	2.34026	0.890134	1.21799	0.730822	0.464888	0.870094
hsa-miR-548aq-3p	1.82857	-1.89978	2.60462	-0.729387	0.465765	NA
hsa-miR-1250-5p	42.7267	-0.395848	0.54533	-0.725887	0.467908	0.870459
hsa-miR-1273c	1.06857	-2.6832	3.70393	-0.724421	0.468807	NA
hsa-miR-889-3p	1.21996	-2.80843	3.88403	-0.723071	0.469636	NA
hsa-miR-3648	6.35053	-1.22294	1.69733	-0.720509	0.471212	0.870459
hsa-miR-5088-5p	11.1381	0.811058	1.12607	0.720255	0.471368	0.870459
hsa-miR-186-5p	18967.4	-0.0982293	0.136454	-0.719872	0.471604	0.870459
hsa-miR-643	2.52498	1.51271	2.1015	0.719823	0.471634	0.870459
hsa-miR-18a-3p	37.028	-0.368136	0.512556	-0.718236	0.472611	0.870459
hsa-miR-765	27.0675	0.418015	0.582395	0.717752	0.47291	0.870459
hsa-miR-548am-3p	1.50181	-2.75456	3.83871	-0.717573	0.473021	NA
hsa-miR-10399-5p	34.5276	-0.341577	0.477984	-0.71462	0.474844	0.870459
hsa-miR-340-5p	13293.7	0.127608	0.178685	0.714148	0.475136	0.870459
hsa-miR-98-5p	81640.8	0.109628	0.153656	0.713466	0.475558	0.870459
hsa-miR-550a-3-5p	0.894709	-3.02378	4.23952	-0.713236	0.4757	NA
hsa-miR-130b-3p	457.069	0.140437	0.197416	0.711376	0.476851	0.870908
hsa-miR-4656	0.588563	3.84368	5.41429	0.709913	0.477758	NA
hsa-miR-548j-3p	3.7775	-1.51396	2.15592	-0.702235	0.482532	0.877771
hsa-miR-7854-3p	38.8645	-0.425936	0.606804	-0.701933	0.482721	0.877771
hsa-miR-217-5p	0.479559	2.66394	3.79545	0.701878	0.482755	NA
hsa-miR-7852-3p	0.406242	-3.80231	5.41972	-0.70157	0.482947	NA
hsa-miR-3188	10.0009	0.830574	1.19434	0.695426	0.486788	0.879996
hsa-miR-218-5p	3.25941	1.31763	1.89559	0.695103	0.486991	0.879996
hsa-miR-4749-3p	0.444347	3.75779	5.41529	0.693922	0.487731	NA
hsa-miR-6882-5p	6.8183	0.981601	1.41707	0.692699	0.488499	0.879996
hsa-miR-4700-5p	1.12809	-1.79674	2.59493	-0.692405	0.488683	NA
hsa-let-7f-5p	766446	0.535193	0.774754	0.690791	0.489697	0.879996
hsa-miR-3162-3p	3.19535	1.57412	2.28761	0.688107	0.491385	0.879996
hsa-miR-4521	89.3559	0.261763	0.381596	0.68597	0.492732	0.879996
hsa-miR-145-5p	8.66468	0.683858	0.996943	0.685955	0.492741	0.879996
hsa-miR-3163	6.20111	1.12694	1.64474	0.68518	0.493231	0.879996
hsa-miR-1281	1.51376	-2.91815	4.2613	-0.684803	0.493468	NA
hsa-miR-33a-5p	27.4432	0.402237	0.587386	0.684792	0.493475	0.879996
hsa-miR-4474-3p	0.381465	-3.71232	5.42111	-0.684789	0.493477	NA
hsa-miR-3150a-3p	1.00876	3.24228	4.74707	0.683006	0.494603	NA
hsa-miR-452-5p	0.650354	-3.52861	5.18791	-0.680161	0.496402	NA
hsa-miR-4762-3p	1.18314	2.35775	3.47103	0.679266	0.496969	NA
hsa-miR-1976	1.55457	2.18797	3.222	0.67907	0.497093	NA
hsa-miR-4728-3p	0.369649	-3.66848	5.42182	-0.676614	0.498651	NA
hsa-miR-6726-5p	8.4495	-0.65912	0.980497	-0.67223	0.501437	0.892279
hsa-miR-556-5p	0.704561	-2.94542	4.40704	-0.668345	0.503913	NA
hsa-miR-1914-5p	1.01019	2.79507	4.21768	0.662702	0.507521	NA
hsa-miR-6793-3p	0.74163	-3.59162	5.42312	-0.662279	0.507792	NA
hsa-miR-3651	1.22065	-2.43754	3.69248	-0.660136	0.509166	NA
hsa-miR-632	0.498638	-3.57887	5.42334	-0.659901	0.509318	NA
hsa-miR-4507	1.32995	2.4639	3.73702	0.659322	0.509689	NA
hsa-miR-3680-5p	0.864485	3.55542	5.41789	0.656237	0.511672	NA
hsa-miR-920	0.487291	-3.55743	5.42372	-0.655902	0.511887	NA
hsa-miR-191-5p	43373.4	-0.0737974	0.112784	-0.654326	0.512902	0.910729
hsa-miR-3911	2.17934	-1.2878	1.96879	-0.654105	0.513044	NA
hsa-miR-483-5p	2.35016	1.34447	2.06183	0.652078	0.514351	0.911356
hsa-miR-1272	0.332576	-3.52786	5.42425	-0.650387	0.515443	NA
hsa-miR-6780b-5p	0.715661	-3.52786	5.42425	-0.650386	0.515443	NA
hsa-let-7e-5p	81192.2	-0.301136	0.463395	-0.649847	0.515791	0.911596
hsa-miR-663b	0.656009	2.61283	4.03002	0.648342	0.516764	NA
hsa-miR-502-5p	21.7544	-0.465791	0.71945	-0.647427	0.517355	0.911596
hsa-miR-4522	0.502048	3.47827	5.41898	0.641868	0.520959	NA
hsa-miR-6837-5p	0.623309	3.47502	5.41902	0.641262	0.521352	NA
hsa-miR-125b-1-3p	0.951652	-1.64676	2.56909	-0.640988	0.521531	NA
hsa-miR-2467-3p	2.59455	1.61829	2.53106	0.63937	0.522582	0.911596
hsa-miR-4687-5p	15.3909	-0.568902	0.88992	-0.639273	0.522646	0.911596
hsa-miR-6738-5p	16.6381	-0.54821	0.858994	-0.6382	0.523343	0.911596
hsa-miR-149-3p	3.4389	0.924533	1.44995	0.63763	0.523715	0.911596
hsa-miR-6864-5p	4.40165	0.945605	1.48511	0.636724	0.524305	0.911596
hsa-miR-10398-5p	2.1647	1.48275	2.32958	0.636487	0.524459	NA
hsa-miR-1587	1.06727	-2.03008	3.19217	-0.635956	0.524805	NA
hsa-miR-4782-3p	0.316842	-3.44543	5.42579	-0.635009	0.525423	NA
hsa-miR-152-5p	9.68256	0.561066	0.885658	0.633502	0.526406	0.911596
hsa-miR-1303	134.018	0.241787	0.382322	0.632416	0.527115	0.911596
hsa-miR-155-3p	38.1009	-0.522833	0.829214	-0.630516	0.528357	0.911596
hsa-miR-5585-3p	12.5294	0.469101	0.747268	0.627755	0.530164	0.911596
hsa-miR-30c-1-3p	96.7306	0.14369	0.228922	0.627681	0.530213	0.911596
hsa-miR-3934-5p	9.95832	-0.546939	0.871864	-0.627321	0.530449	0.911596
hsa-miR-193b-5p	17.0628	-0.581008	0.926547	-0.627069	0.530614	0.911596
hsa-miR-6882-3p	0.428555	3.39274	5.42026	0.625937	0.531356	NA
hsa-miR-4473	0.434183	3.39274	5.42026	0.625937	0.531357	NA
hsa-miR-6750-5p	0.577895	3.39274	5.42026	0.625936	0.531357	NA
hsa-miR-10399-3p	198.261	-0.230096	0.367674	-0.625815	0.531436	0.911596
hsa-miR-106b-5p	569.688	0.127964	0.204961	0.624335	0.532408	0.911596
hsa-miR-4731-3p	1.35908	2.04388	3.27425	0.624228	0.532478	NA
hsa-miR-6759-5p	0.923665	-2.24137	3.59392	-0.623656	0.532853	NA
hsa-miR-3928-3p	33.2439	-0.318949	0.511769	-0.623227	0.533135	0.911596
hsa-miR-659-3p	0.384279	-3.37671	5.42714	-0.622189	0.533818	NA
hsa-miR-548ag	1.64479	1.96773	3.16437	0.62184	0.534047	NA
hsa-miR-25-5p	90.7156	-0.244216	0.395218	-0.617927	0.536623	0.915675
hsa-miR-7108-5p	0.293399	-3.34551	5.42778	-0.616367	0.537652	NA
hsa-miR-4791	24.7023	-0.397384	0.646069	-0.615081	0.538501	0.91635
hsa-miR-4677-3p	684.248	0.102359	0.167443	0.611305	0.540997	0.91635
hsa-miR-4685-5p	1.31324	2.48472	4.06862	0.610703	0.541396	NA
hsa-miR-762	4.13998	-0.714357	1.17022	-0.610447	0.541566	0.91635
hsa-miR-6756-3p	0.320815	-3.30687	5.42859	-0.609159	0.542419	NA
hsa-miR-6739-5p	0.670511	3.3011	5.42171	0.608867	0.542613	NA
hsa-miR-6774-5p	8.75059	-0.73102	1.20166	-0.608342	0.542961	0.91635
hsa-miR-532-5p	2576.44	0.106617	0.175721	0.606737	0.544025	0.91635
hsa-miR-136-5p	0.762439	3.07731	5.0766	0.606176	0.544398	NA
hsa-miR-6801-3p	0.847607	-3.01863	4.98692	-0.605309	0.544974	NA
hsa-miR-3129-5p	0.464517	3.2819	5.42203	0.60529	0.544986	NA
hsa-miR-516b-5p	0.348312	3.2819	5.42203	0.60529	0.544986	NA
hsa-miR-1278	4.55742	-0.991211	1.64088	-0.604072	0.545796	0.91635
hsa-miR-4498	5.4371	-0.756289	1.25492	-0.602658	0.546736	0.91635
hsa-miR-3691-5p	98.5088	0.213494	0.355055	0.601298	0.547641	0.91635
hsa-miR-22-5p	63.7145	0.224273	0.373552	0.60038	0.548253	0.91635
hsa-miR-3610	0.964919	2.26705	3.78083	0.599616	0.548762	NA
hsa-miR-4284	2.4096	-1.2321	2.05623	-0.599203	0.549038	0.91635
hsa-miR-3165	0.364029	3.2411	5.42272	0.597689	0.550047	NA
hsa-miR-6838-5p	0.410785	3.2411	5.42272	0.597689	0.550047	NA
hsa-miR-6825-3p	0.274596	-3.24282	5.42997	-0.597208	0.550369	NA
hsa-miR-6085	0.308897	3.23588	5.42281	0.596717	0.550696	NA
hsa-miR-3160-5p	0.339309	-3.23042	5.43024	-0.594893	0.551915	NA
hsa-miR-6726-3p	0.271077	-3.23042	5.43024	-0.594893	0.551915	NA
hsa-miR-4763-5p	0.609731	-3.23041	5.43024	-0.594893	0.551915	NA
hsa-miR-548o-3p	44.1862	0.475204	0.800486	0.593645	0.55275	0.91635
hsa-miR-618	30.4694	-0.384423	0.648245	-0.59302	0.553168	0.91635
hsa-miR-651-5p	24.8134	0.410374	0.692522	0.59258	0.553462	0.91635
hsa-miR-379-5p	18.2395	-0.719896	1.21546	-0.592285	0.55366	0.91635
hsa-miR-7112-5p	0.530319	3.20336	5.4134	0.591747	0.55402	NA
hsa-miR-6847-3p	0.266061	-3.20783	5.43075	-0.590679	0.554735	NA
hsa-miR-1911-5p	0.408848	-3.20783	5.43075	-0.590679	0.554736	NA
hsa-miR-2116-3p	179.007	0.184488	0.312476	0.590406	0.554918	0.91635
hsa-miR-3180-5p	0.683787	3.1896	5.42361	0.588096	0.556468	NA
hsa-miR-5189-5p	0.785291	3.1831	5.42373	0.586883	0.557282	NA
hsa-miR-4477b	4.97804	-1.02411	1.7483	-0.585776	0.558026	0.91635
hsa-miR-4637	0.264035	-3.18146	5.43135	-0.585759	0.558037	NA
hsa-miR-4693-3p	0.264035	-3.18146	5.43135	-0.585759	0.558037	NA
hsa-miR-548ay-3p	0.76746	-3.18146	5.43135	-0.585759	0.558037	NA
hsa-miR-30d-3p	72.809	-0.202455	0.345829	-0.58542	0.558265	0.91635
hsa-miR-200a-3p	49.7904	0.380526	0.650086	0.585347	0.558315	0.91635
hsa-miR-106a-5p	37.1768	-0.254246	0.434997	-0.584479	0.558898	0.91635
hsa-miR-3939	1.59601	1.43258	2.45128	0.584419	0.558939	NA
hsa-miR-6515-5p	41.1395	0.223414	0.383172	0.583064	0.55985	0.91635
hsa-miR-6772-3p	7.07325	-0.587737	1.00903	-0.582478	0.560245	0.91635
hsa-miR-185-5p	4208.56	0.116275	0.200149	0.580944	0.561278	0.91635
hsa-miR-3175	1.71477	1.71238	2.9705	0.576461	0.564304	NA
hsa-miR-362-3p	6.01946	-0.712834	1.24344	-0.573277	0.566457	0.922695
hsa-miR-493-3p	0.975104	2.79365	4.87641	0.572891	0.566718	NA
hsa-miR-450a-1-3p	1.06127	2.40776	4.20331	0.572825	0.566763	NA
hsa-miR-4726-5p	13.2067	0.409126	0.715371	0.571907	0.567385	0.922695
hsa-miR-6088	1.05266	-1.84025	3.22213	-0.571129	0.567912	NA
hsa-miR-6762-3p	3.57404	-1.1176	1.96126	-0.569836	0.568789	0.922988
hsa-miR-4762-5p	1.33956	2.6098	4.59276	0.568243	0.56987	NA
hsa-miR-5009-3p	0.277881	3.07803	5.42567	0.567309	0.570505	NA
hsa-miR-4433b-5p	0.769384	3.07802	5.42567	0.567308	0.570505	NA
hsa-miR-6895-3p	0.654248	3.07802	5.42567	0.567308	0.570505	NA
hsa-miR-1299	31.6965	0.529425	0.934161	0.566739	0.570892	0.922988
hsa-miR-338-5p	47.3676	-0.318683	0.562849	-0.566197	0.57126	0.922988
hsa-miR-6789-5p	0.274923	3.07163	5.42579	0.566116	0.571315	NA
hsa-miR-6763-5p	11.9001	0.533164	0.94451	0.564487	0.572423	0.922988
hsa-miR-181d-3p	0.339589	3.05888	5.42603	0.563742	0.57293	NA
hsa-miR-4654	0.754363	3.05888	5.42603	0.563742	0.57293	NA
hsa-miR-454-3p	1497.78	0.145718	0.25861	0.563464	0.573119	0.922988
hsa-miR-4644	2.41634	1.31308	2.34496	0.559957	0.575509	0.924942
hsa-miR-6509-5p	29.0292	0.338181	0.607336	0.556826	0.577646	0.924942
hsa-miR-548aa	3.35924	-0.88197	1.58403	-0.556789	0.577671	0.924942
hsa-miR-3153	0.895964	3.02026	5.42679	0.556545	0.577838	NA
hsa-miR-5583-3p	0.420255	3.02025	5.42679	0.556544	0.577839	NA
hsa-miR-3681-5p	0.566378	-3.01652	5.43537	-0.554979	0.578909	NA
hsa-miR-23b-5p	0.464417	-3.00888	5.43557	-0.553553	0.579885	NA
hsa-miR-548h-5p	0.428891	-3.00888	5.43557	-0.553553	0.579885	NA
hsa-miR-500b-3p	2.63568	-1.36749	2.48036	-0.551325	0.581411	0.92914
hsa-miR-3192-3p	0.378926	-2.99025	5.43606	-0.550078	0.582266	NA
hsa-miR-4666a-5p	0.483382	-2.99025	5.43606	-0.550078	0.582266	NA
hsa-miR-6878-5p	1.13568	-2.49826	4.55406	-0.548579	0.583295	NA
hsa-miR-7846-3p	0.778083	2.39965	4.37454	0.548548	0.583316	NA
hsa-miR-4306	0.257067	2.97243	5.42776	0.547634	0.583943	NA
hsa-miR-6728-5p	4.59815	0.730547	1.33742	0.546238	0.584902	0.931681
hsa-miR-1343-5p	11.7382	-0.452695	0.829505	-0.545742	0.585244	0.931681
hsa-miR-5089-5p	0.575603	2.94325	5.41644	0.543392	0.58686	NA
hsa-miR-6880-5p	4.06246	0.811332	1.49739	0.541832	0.587934	0.933284
hsa-miR-9903	13.0374	-0.421338	0.780075	-0.540125	0.589111	0.933284
hsa-miR-92b-5p	46.9404	0.339965	0.63028	0.539387	0.58962	0.933284
hsa-miR-1244	1.78338	-1.9213	3.58776	-0.535514	0.592295	NA
hsa-miR-124-3p	1.692	-1.21707	2.28328	-0.533036	0.594009	NA
hsa-miR-610	0.240557	2.87957	5.42973	0.530333	0.595881	NA
hsa-miR-92a-3p	46449.8	-0.273962	0.518602	-0.52827	0.597312	0.943662
hsa-miR-3182	0.375452	-2.85815	5.43969	-0.525426	0.599287	NA
hsa-miR-548x-3p	0.390045	-2.85815	5.43969	-0.525426	0.599287	NA
hsa-miR-548aq-5p	0.526947	-2.85815	5.43969	-0.525426	0.599287	NA
hsa-miR-3909	477.519	0.12173	0.232257	0.524119	0.600196	0.944978
hsa-miR-551b-3p	0.231962	2.82835	5.43088	0.52079	0.602513	NA
hsa-miR-4709-3p	40.6219	-0.272059	0.522579	-0.520609	0.602639	0.944978
hsa-miR-4485-5p	0.207361	-2.83017	5.4405	-0.520205	0.602921	NA
hsa-miR-4749-5p	2.27454	-1.30871	2.51775	-0.519793	0.603208	0.944978
hsa-miR-6777-3p	0.231567	2.81404	5.4312	0.518124	0.604371	NA
hsa-miR-642a-3p	0.430948	2.81404	5.4312	0.518124	0.604372	NA
hsa-miR-582-5p	62.098	0.200865	0.388638	0.516843	0.605266	0.944978
hsa-miR-581	3.71114	0.928555	1.7992	0.516094	0.605789	0.944978
hsa-miR-642a-5p	0.482524	2.79498	5.43164	0.514573	0.606851	NA
hsa-miR-7702	0.348795	2.79498	5.43164	0.514573	0.606851	NA
hsa-miR-4663	0.199545	-2.79589	5.44152	-0.513807	0.607387	NA
hsa-miR-6742-3p	0.534496	-2.79589	5.44152	-0.513807	0.607387	NA
hsa-miR-4638-5p	0.471158	-2.79589	5.44151	-0.513807	0.607387	NA
hsa-miR-455-5p	1.30976	0.999857	1.94909	0.512987	0.60796	NA
hsa-miR-6871-3p	0.606854	-2.68278	5.2393	-0.512049	0.608617	NA
hsa-miR-4672	0.433414	2.78071	5.43198	0.511916	0.60871	NA
hsa-miR-1908-5p	254.437	0.191964	0.375156	0.51169	0.608868	0.944978
hsa-miR-6797-3p	5.5313	-0.722658	1.41769	-0.509742	0.610232	0.944978
hsa-miR-6766-3p	0.592662	-2.74716	5.39206	-0.509484	0.610413	NA
hsa-miR-6810-5p	36.0412	0.359857	0.707883	0.508357	0.611203	0.944978
hsa-miR-339-3p	234.476	0.157948	0.310944	0.507964	0.611479	0.944978
hsa-miR-4716-3p	1.75786	1.49724	2.94908	0.507698	0.611665	NA
hsa-miR-3160-3p	2.38681	-1.48034	2.91897	-0.507146	0.612053	0.944978
hsa-miR-548ah-3p	1.51939	1.39796	2.7615	0.506233	0.612693	NA
hsa-miR-941	1295.57	-0.7457	1.476	-0.505216	0.613407	0.944978
hsa-miR-6812-3p	0.639355	-2.74702	5.44301	-0.504689	0.613777	NA
hsa-miR-6133	0.505373	-2.74702	5.44301	-0.504689	0.613777	NA
hsa-miR-199a-3p	126.18	-0.376241	0.747394	-0.503403	0.614681	0.944978
hsa-miR-548x-5p	8.62049	0.535764	1.07065	0.50041	0.616787	0.944978
hsa-miR-3128	7.946	0.627854	1.25646	0.499699	0.617287	0.944978
hsa-miR-374b-3p	20.2683	0.336936	0.676311	0.498197	0.618345	0.944978
hsa-miR-424-5p	103.295	0.189701	0.381601	0.49712	0.619104	0.944978
hsa-miR-6885-5p	1.6138	1.52989	3.08164	0.496451	0.619576	NA
hsa-miR-361-5p	1434.62	0.0784004	0.159891	0.490337	0.623895	0.944978
hsa-miR-3922-5p	0.206192	2.65794	5.43498	0.489043	0.624811	NA
hsa-miR-548an	0.271642	2.65794	5.43498	0.489043	0.624811	NA
hsa-miR-412-5p	0.885186	2.65794	5.43498	0.489043	0.624811	NA
hsa-miR-6826-5p	11.2064	-0.636893	1.30444	-0.488251	0.625372	0.944978
hsa-miR-425-3p	1020.88	-0.0767694	0.157254	-0.488187	0.625417	0.944978
hsa-miR-431-5p	4.85744	-0.442633	0.907735	-0.487623	0.625817	0.944978
hsa-miR-5000-3p	1.77191	1.62368	3.33135	0.487395	0.625978	NA
hsa-miR-3141	12.6484	0.334707	0.689391	0.485512	0.627313	0.944978
hsa-miR-937-3p	33.8315	-0.205554	0.42366	-0.485187	0.627543	0.944978
hsa-miR-141-3p	58.207	-0.192495	0.396807	-0.485108	0.6276	0.944978
hsa-miR-1179	10.0761	-0.488553	1.00858	-0.484395	0.628105	0.944978
hsa-miR-4725-5p	3.10506	-0.895201	1.85406	-0.482832	0.629215	0.944978
hsa-miR-1289	0.533007	-2.60316	5.41154	-0.481038	0.630489	NA
hsa-miR-6820-3p	44.1952	-0.18134	0.377434	-0.480456	0.630903	0.944978
hsa-let-7c-5p	2703.27	0.125876	0.26201	0.480427	0.630924	0.944978
hsa-miR-548k	636.293	-0.09059	0.188698	-0.480079	0.631172	0.944978
hsa-miR-6865-3p	1.97535	1.06549	2.22737	0.478363	0.632392	NA
hsa-miR-4707-5p	5.03159	-1.07096	2.2391	-0.478299	0.632438	0.944978
hsa-miR-6772-5p	0.801747	-1.59124	3.33831	-0.476661	0.633604	NA
hsa-miR-146a-5p	250229	0.0917658	0.193268	0.474811	0.634922	0.944978
hsa-miR-4484	0.560593	-2.57149	5.42629	-0.473895	0.635575	NA
hsa-miR-625-5p	364.603	-0.106989	0.225817	-0.473784	0.635654	0.944978
hsa-miR-548a-5p	1.61363	-1.3084	2.76511	-0.473184	0.636082	NA
hsa-miR-3192-5p	31.5412	0.223572	0.473562	0.472108	0.63685	0.944978
hsa-miR-5708	0.174104	-2.57161	5.44879	-0.471961	0.636955	NA
hsa-miR-4469	0.174104	-2.57161	5.44879	-0.471961	0.636955	NA
hsa-miR-4529-3p	0.209308	-2.57161	5.44879	-0.471961	0.636955	NA
hsa-miR-758-5p	0.228845	-2.57161	5.44879	-0.471961	0.636955	NA
hsa-miR-1247-3p	0.21458	-2.57043	5.44883	-0.471739	0.637113	NA
hsa-miR-4511	15.6521	-0.386272	0.819341	-0.471442	0.637325	0.944978
hsa-miR-26a-5p	48429.7	0.498818	1.06113	0.47008	0.638298	0.944978
hsa-miR-3179	3.95399	1.05548	2.24969	0.469164	0.638953	0.944978
hsa-miR-2116-5p	2.78997	0.79506	1.69704	0.468497	0.639429	0.944978
hsa-miR-3913-5p	0.903709	-1.86774	3.99012	-0.468092	0.639719	NA
hsa-miR-409-3p	17.4142	0.518697	1.11324	0.465935	0.641262	0.944978
hsa-miR-144-5p	6.06897	0.553394	1.18844	0.465646	0.641469	0.944978
hsa-miR-6877-3p	0.426805	-2.53528	5.45008	-0.465183	0.6418	NA
hsa-miR-4743-3p	0.166288	-2.53528	5.45008	-0.465183	0.641801	NA
hsa-miR-7152-3p	0.166288	-2.53528	5.45008	-0.465183	0.641801	NA
hsa-miR-1306-3p	35.7636	0.216648	0.466698	0.464214	0.642494	0.944978
hsa-miR-6807-5p	1.36143	-1.59902	3.48296	-0.459098	0.646164	NA
hsa-miR-5187-5p	102.276	-0.14287	0.311294	-0.458956	0.646266	0.945514
hsa-miR-548aw	0.352326	2.49069	5.43951	0.45789	0.647032	NA
hsa-miR-4691-3p	0.241894	2.49069	5.43951	0.45789	0.647032	NA
hsa-miR-455-3p	0.623969	2.49069	5.43951	0.45789	0.647032	NA
hsa-miR-7109-3p	0.82869	2.49069	5.43951	0.457889	0.647032	NA
hsa-miR-3134	0.612503	2.47175	5.44005	0.454362	0.649569	NA
hsa-miR-6829-5p	0.972035	-1.75829	3.87428	-0.453837	0.649946	NA
hsa-miR-4787-5p	5.06079	-0.476025	1.05097	-0.452939	0.650593	0.945514
hsa-miR-4802-3p	89.2951	0.135365	0.299634	0.451767	0.651437	0.945514
hsa-miR-3158-3p	21.2995	0.297563	0.658756	0.451704	0.651482	0.945514
hsa-miR-4753-5p	1.22094	-2.0203	4.48593	-0.450362	0.652449	NA
hsa-miR-34c-5p	11.3506	-0.345731	0.768312	-0.449988	0.652719	0.945514
hsa-miR-3191-5p	0.158421	-2.44083	5.45358	-0.447566	0.654467	NA
hsa-miR-6874-3p	0.276726	-2.44083	5.45358	-0.447566	0.654467	NA
hsa-miR-7113-3p	0.307288	-2.44083	5.45358	-0.447566	0.654467	NA
hsa-miR-4444	0.547836	-2.44083	5.45358	-0.447566	0.654467	NA
hsa-miR-378j	0.218593	-2.44083	5.45357	-0.447566	0.654467	NA
hsa-miR-6826-3p	0.505399	-2.44083	5.45357	-0.447566	0.654467	NA
hsa-miR-6806-5p	0.694529	2.3459	5.24184	0.447533	0.65449	NA
hsa-miR-181b-5p	10281.1	-0.217672	0.487139	-0.446837	0.654992	0.945514
hsa-miR-6854-5p	4.05394	0.738609	1.65355	0.446681	0.655105	0.945514
hsa-miR-597-3p	5.46489	0.633593	1.42385	0.444984	0.656331	0.945514
hsa-miR-892a	0.154901	-2.42683	5.45411	-0.444955	0.656352	NA
hsa-miR-6728-3p	0.154901	-2.42683	5.45411	-0.444955	0.656352	NA
hsa-miR-4715-5p	0.239861	-2.42683	5.45411	-0.444955	0.656352	NA
hsa-miR-493-5p	5.31628	-0.91243	2.0621	-0.442475	0.658145	0.945514
hsa-miR-4781-3p	13.4318	-0.355683	0.804806	-0.441948	0.658527	0.945514
hsa-miR-556-3p	1.24361	1.52234	3.44764	0.44156	0.658808	NA
hsa-miR-5191	0.733725	1.76284	3.99258	0.441529	0.65883	NA
hsa-miR-3131	0.74231	-2.01957	4.583	-0.440666	0.659455	NA
hsa-miR-4470	0.747788	1.91834	4.3551	0.440482	0.659588	NA
hsa-miR-548i	0.544933	2.09084	4.74702	0.440453	0.659609	NA
hsa-miR-4535	0.527571	2.39597	5.44231	0.440249	0.659757	NA
hsa-miR-4446-3p	0.530217	2.39597	5.44231	0.440249	0.659757	NA
hsa-miR-548d-3p	0.282343	-2.39059	5.43299	-0.440014	0.659927	NA
hsa-miR-6877-5p	32.5939	-0.264136	0.600393	-0.439939	0.659981	0.945514
hsa-let-7d-3p	1879.32	-0.0555353	0.127356	-0.436063	0.662791	0.945514
hsa-miR-628-3p	30.8905	0.242688	0.557395	0.435396	0.663275	0.945514
hsa-miR-659-5p	28.894	-0.237205	0.545785	-0.434613	0.663843	0.945514
hsa-miR-6849-3p	0.330688	2.35669	5.42567	0.43436	0.664027	NA
hsa-miR-503-3p	2.69798	0.966086	2.23263	0.432712	0.665224	0.945514
hsa-miR-6762-5p	1.42028	1.4216	3.28693	0.432501	0.665377	NA
hsa-miR-98-3p	397.476	-0.0781975	0.181079	-0.431842	0.665856	0.945514
hsa-miR-1-3p	10789.5	-0.561192	1.30076	-0.431432	0.666154	0.945514
hsa-miR-6749-5p	0.766065	1.33002	3.08546	0.431061	0.666424	NA
hsa-miR-6876-5p	7.61027	-0.336888	0.781802	-0.430912	0.666532	0.945514
hsa-miR-599	0.165687	2.34523	5.44389	0.430801	0.666613	NA
hsa-miR-203a-3p	12.6802	-0.466522	1.0852	-0.429894	0.667273	0.945514
hsa-miR-744-5p	13025.3	0.0558074	0.13043	0.427873	0.668744	0.945514
hsa-miR-99b-3p	224.091	-0.195554	0.462208	-0.423087	0.672232	0.945514
hsa-miR-4766-5p	2.40714	-1.28016	3.0265	-0.422983	0.672308	0.945514
hsa-miR-6134	1.26234	0.746153	1.76484	0.422788	0.67245	NA
hsa-miR-3684	8.75236	-0.420228	0.995599	-0.422086	0.672962	0.945514
hsa-miR-29c-3p	365.013	-0.0903538	0.215217	-0.419827	0.674612	0.945514
hsa-miR-10395-3p	61.3566	-0.169456	0.404097	-0.419344	0.674965	0.945514
hsa-miR-5698	8.36595	-0.477865	1.14073	-0.418912	0.675281	0.945514
hsa-miR-6722-3p	0.857894	1.60764	3.84578	0.418028	0.675927	NA
hsa-miR-4695-3p	0.716667	2.25278	5.397	0.417414	0.676376	NA
hsa-miR-6738-3p	2.34764	-1.31049	3.14145	-0.41716	0.676561	0.945514
hsa-miR-219a-1-3p	13.0515	0.314361	0.755887	0.415884	0.677495	0.945514
hsa-miR-2355-5p	24.2257	-0.228639	0.54991	-0.415776	0.677574	0.945514
hsa-miR-4435	0.999155	-1.53898	3.71081	-0.414727	0.678342	NA
hsa-miR-4496	1.03582	-1.49531	3.60596	-0.414678	0.678378	NA
hsa-miR-181b-2-3p	0.788233	-2.01737	4.92109	-0.409945	0.681846	NA
hsa-miR-3679-3p	0.819199	2.07689	5.07029	0.40962	0.682084	NA
hsa-miR-6873-3p	5.89342	0.631006	1.54054	0.4096	0.6821	0.945514
hsa-miR-421	1844.7	0.0568734	0.138852	0.409596	0.682102	0.945514
hsa-miR-1229-5p	3.40479	0.775676	1.89956	0.408344	0.683021	0.945514
hsa-miR-374a-3p	824.523	0.0664246	0.163559	0.406119	0.684655	0.945514
hsa-miR-580-3p	1.97396	-1.36162	3.35284	-0.406108	0.684664	NA
hsa-miR-5706	2.34606	0.959622	2.36353	0.406012	0.684734	0.945514
hsa-miR-4721	0.13303	-2.21693	5.46283	-0.40582	0.684875	NA
hsa-miR-6849-5p	0.173004	-2.21693	5.46283	-0.40582	0.684875	NA
hsa-miR-4765	0.267283	-2.21693	5.46283	-0.40582	0.684875	NA
hsa-miR-6881-5p	1.00608	-2.21692	5.46283	-0.40582	0.684875	NA
hsa-miR-7-2-3p	0.492721	-2.21692	5.46283	-0.40582	0.684875	NA
hsa-miR-3124-5p	1.43348	1.06203	2.62096	0.405207	0.685325	NA
hsa-miR-7114-5p	2.49154	0.809929	2.00001	0.404962	0.685505	0.945514
hsa-miR-3200-3p	2.78489	0.825936	2.04103	0.404667	0.685722	0.945514
hsa-miR-3614-5p	33.389	0.276762	0.684646	0.404241	0.686036	0.945514
hsa-miR-545-5p	13.7798	0.269391	0.667229	0.403746	0.686399	0.945514
hsa-miR-6126	0.782115	-1.80121	4.47232	-0.402746	0.687135	NA
hsa-miR-26a-2-3p	14.9637	-0.316294	0.785693	-0.402567	0.687267	0.945514
hsa-miR-6090	1.64792	-0.815329	2.02792	-0.402052	0.687646	NA
hsa-miR-4746-5p	7.8567	0.439438	1.09707	0.400556	0.688747	0.945514
hsa-miR-6732-3p	13.2764	-0.271968	0.684012	-0.397607	0.69092	0.945514
hsa-miR-3605-5p	135.601	-0.0912789	0.229888	-0.397058	0.691325	0.945514
hsa-miR-140-3p	13109.6	-0.0513129	0.129436	-0.396435	0.691784	0.945514
hsa-miR-148b-3p	4026.89	0.0423816	0.107615	0.393826	0.69371	0.946589
hsa-miR-6857-5p	0.840446	-1.3207	3.36016	-0.393048	0.694284	NA
hsa-miR-29b-3p	84.8167	-0.523142	1.34059	-0.390234	0.696364	0.948418
hsa-miR-15a-5p	1825.91	0.0480997	0.123674	0.388924	0.697333	0.948418
hsa-miR-6770-3p	2.04889	-0.881894	2.26857	-0.388744	0.697466	NA
hsa-miR-6867-5p	1.1156	1.21942	3.13863	0.38852	0.697631	NA
hsa-miR-296-3p	2.76803	-0.806874	2.08697	-0.386625	0.699034	0.949178
hsa-miR-135a-2-3p	0.579386	2.0927	5.4312	0.385311	0.700007	NA
hsa-miR-6786-3p	17.5945	0.245247	0.640386	0.382968	0.701744	0.951303
hsa-miR-186-3p	0.813714	-1.87656	4.90656	-0.382461	0.70212	NA
hsa-miR-4433a-5p	0.137461	2.07561	5.45327	0.380617	0.703487	NA
hsa-miR-5680	0.275851	2.07561	5.45327	0.380617	0.703487	NA
hsa-miR-5739	0.196155	2.07561	5.45327	0.380617	0.703487	NA
hsa-miR-449b-3p	0.448728	2.07561	5.45326	0.380617	0.703487	NA
hsa-miR-485-5p	0.619751	2.07561	5.45326	0.380617	0.703487	NA
hsa-miR-4301	0.305728	2.07332	5.45335	0.380193	0.703802	NA
hsa-miR-1238-3p	0.26984	2.07332	5.45335	0.380193	0.703802	NA
hsa-miR-4750-3p	0.262369	2.07332	5.45335	0.380193	0.703802	NA
hsa-miR-551b-5p	1.20229	1.13959	3.00295	0.37949	0.704324	NA
hsa-miR-33b-5p	7.05138	0.320717	0.846527	0.378863	0.70479	0.953877
hsa-miR-4418	0.21764	2.06085	5.45383	0.377873	0.705525	NA
hsa-miR-548ad-5p	0.948292	-1.5983	4.2312	-0.377742	0.705622	NA
hsa-miR-143-5p	0.620006	-1.20507	3.19217	-0.377509	0.705795	NA
hsa-miR-570-5p	2.20557	-1.05098	2.78841	-0.376909	0.706241	NA
hsa-miR-501-3p	254.175	0.0946412	0.251152	0.376828	0.706301	0.954368
hsa-miR-6733-5p	0.779171	2.05459	5.45407	0.376707	0.706391	NA
hsa-miR-4450	0.257415	2.05458	5.45407	0.376706	0.706392	NA
hsa-miR-5193	3.45946	-0.614929	1.64271	-0.374339	0.708152	0.954819
hsa-miR-548t-5p	0.765167	-1.9998	5.37557	-0.372017	0.70988	NA
hsa-miR-4786-3p	0.166666	2.02529	5.45522	0.371257	0.710446	NA
hsa-miR-6807-3p	0.192722	2.02529	5.45521	0.371257	0.710446	NA
hsa-miR-1827	0.400765	2.02529	5.45521	0.371257	0.710446	NA
hsa-miR-6760-5p	1.05601	-1.24312	3.35109	-0.370961	0.710666	NA
hsa-miR-590-3p	259.959	0.111388	0.301274	0.369724	0.711588	0.954819
hsa-miR-301b-5p	0.229456	-2.0146	5.4725	-0.368132	0.712775	NA
hsa-miR-6749-3p	0.618766	-2.0146	5.4725	-0.368132	0.712775	NA
hsa-miR-6833-3p	0.287858	-2.0146	5.4725	-0.368132	0.712775	NA
hsa-miR-6729-3p	0.590648	-2.0146	5.4725	-0.368132	0.712775	NA
hsa-miR-6743-5p	0.323	-2.0146	5.4725	-0.368132	0.712775	NA
hsa-miR-4676-3p	0.918448	-2.0146	5.4725	-0.368132	0.712775	NA
hsa-miR-4330	0.116176	-2.0146	5.4725	-0.368132	0.712775	NA
hsa-miR-153-5p	0.116176	-2.0146	5.4725	-0.368132	0.712775	NA
hsa-miR-10395-5p	0.308978	-2.0146	5.4725	-0.368132	0.712775	NA
hsa-miR-664b-3p	1.76901	-1.13438	3.09207	-0.366865	0.713719	NA
hsa-miR-10401-5p	5.79735	-0.428772	1.17147	-0.366013	0.714355	0.954819
hsa-miR-139-3p	84.6913	0.286737	0.784452	0.365526	0.714719	0.954819
hsa-miR-548b-5p	4.08149	-0.739779	2.0274	-0.36489	0.715193	0.954819
hsa-miR-3145-5p	2.83743	-0.847988	2.32522	-0.364692	0.715341	0.954819
hsa-miR-4512	0.80127	1.4407	3.95692	0.364096	0.715787	NA
hsa-miR-19b-3p	1372.53	0.283224	0.778843	0.363647	0.716121	0.954819
hsa-let-7i-3p	8.96698	-0.353101	0.974791	-0.362232	0.717179	0.954819
hsa-miR-1972	3.08002	-0.631876	1.75879	-0.359268	0.719395	0.954819
hsa-miR-6851-5p	5.23223	-0.544218	1.52343	-0.357233	0.720918	0.954819
hsa-miR-6893-5p	0.408236	1.93891	5.43492	0.35675	0.721279	NA
hsa-miR-6803-5p	0.962811	0.909623	2.55532	0.355973	0.721861	NA
hsa-miR-3611	1.06132	-1.71691	4.84526	-0.354348	0.723078	NA
hsa-miR-485-3p	0.531006	-1.92656	5.47591	-0.351824	0.72497	NA
hsa-miR-4481	0.264346	-1.92651	5.47591	-0.351815	0.724977	NA
hsa-miR-1296-3p	0.116069	-1.92642	5.47592	-0.351799	0.724989	NA
hsa-miR-2681-3p	0.116069	-1.92642	5.47592	-0.351799	0.724989	NA
hsa-miR-199b-3p	6.25208	0.360682	1.02759	0.350998	0.72559	0.954819
hsa-miR-4449	9.47813	-0.272246	0.776712	-0.350511	0.725955	0.954819
hsa-miR-6503-5p	107.905	0.107538	0.307109	0.350162	0.726217	0.954819
hsa-miR-5586-5p	2.33636	1.02311	2.92868	0.349343	0.726832	0.954819
hsa-miR-93-5p	8119.69	0.0542741	0.155475	0.349085	0.727025	0.954819
hsa-miR-6502-5p	41.6416	-0.231219	0.663542	-0.348462	0.727493	0.954819
hsa-miR-6131	873.621	0.113037	0.32448	0.348364	0.727567	0.954819
hsa-miR-210-5p	105.303	-0.151869	0.437057	-0.34748	0.72823	0.954819
hsa-miR-6842-3p	14.0218	-0.278238	0.808066	-0.344326	0.730601	0.954819
hsa-miR-6781-5p	1.70565	1.12975	3.28357	0.344061	0.730801	NA
hsa-miR-1246	2012.28	-0.16694	0.485702	-0.343708	0.731066	0.954819
hsa-miR-1180-3p	19.698	-0.218656	0.636715	-0.343413	0.731288	0.954819
hsa-miR-8089	0.105614	-1.87986	5.47769	-0.343184	0.73146	NA
hsa-miR-6499-5p	0.105614	-1.87986	5.47769	-0.343184	0.73146	NA
hsa-miR-6070	0.105614	-1.87986	5.47769	-0.343184	0.73146	NA
hsa-miR-924	0.145049	-1.87986	5.47769	-0.343184	0.73146	NA
hsa-miR-6716-5p	0.176394	-1.87986	5.47769	-0.343184	0.73146	NA
hsa-miR-4701-3p	0.16258	-1.87985	5.47769	-0.343184	0.73146	NA
hsa-miR-3116	0.356191	-1.87985	5.47769	-0.343183	0.731461	NA
hsa-miR-6783-3p	0.346304	-1.87985	5.47769	-0.343183	0.731461	NA
hsa-miR-100-3p	1.91074	0.85724	2.50392	0.342359	0.732081	NA
hsa-miR-7114-3p	0.706139	-1.84246	5.39145	-0.341736	0.732549	NA
hsa-miR-4763-3p	5.50319	0.443619	1.29889	0.341536	0.7327	0.954819
hsa-miR-4777-3p	0.907209	-1.65535	4.86802	-0.340047	0.733821	NA
hsa-miR-6727-5p	4.1135	-0.487168	1.43409	-0.339706	0.734078	0.954819
hsa-miR-3177-3p	7.7109	0.294062	0.866085	0.33953	0.734211	0.954819
hsa-miR-4799-5p	0.622463	-1.81445	5.36217	-0.338379	0.735077	NA
hsa-miR-6853-3p	0.0997727	-1.8472	5.47867	-0.337162	0.735994	NA
hsa-miR-129-1-3p	0.139208	-1.8472	5.47867	-0.337162	0.735994	NA
hsa-miR-548ax	0.410229	-1.8472	5.47867	-0.337162	0.735995	NA
hsa-miR-3942-3p	1.62472	0.992979	2.96408	0.335004	0.737622	NA
hsa-miR-942-5p	139.148	0.0839159	0.252254	0.332664	0.739388	0.955277
hsa-miR-6754-3p	1.39136	-1.00396	3.02785	-0.331576	0.74021	NA
hsa-miR-1292-3p	0.436428	-1.79737	5.42331	-0.331415	0.740331	NA
hsa-miR-10401-3p	73.1485	0.127792	0.385662	0.331359	0.740373	0.955277
hsa-miR-3916	8.13122	0.454394	1.37204	0.331182	0.740507	0.955277
hsa-miR-4748	11.1916	-0.214158	0.653146	-0.327887	0.742997	0.955277
hsa-miR-6771-5p	16.8243	0.24874	0.760183	0.327211	0.743508	0.955277
hsa-miR-3127-3p	6.03608	-0.332908	1.01794	-0.32704	0.743637	0.955277
hsa-miR-1237-3p	0.860514	-1.59791	4.90869	-0.325528	0.744782	NA
hsa-miR-551a	2.10226	-0.855837	2.63297	-0.325046	0.745146	NA
hsa-miR-548e-5p	41.968	-0.144524	0.446853	-0.323426	0.746373	0.955277
hsa-miR-6835-5p	2.66538	0.791924	2.45516	0.322555	0.747032	0.955277
hsa-miR-5010-3p	80.1478	-0.0858078	0.266036	-0.322542	0.747042	0.955277
hsa-miR-6127	1.502	-0.775081	2.40343	-0.322489	0.747082	NA
hsa-miR-3621	0.249805	1.75042	5.44005	0.321765	0.747631	NA
hsa-miR-671-3p	309.884	0.0575381	0.179123	0.321221	0.748043	0.955277
hsa-miR-4742-3p	13.1654	-0.232828	0.725688	-0.320837	0.748334	0.955277
hsa-miR-6840-5p	1.18929	-0.899312	2.8117	-0.319846	0.749085	NA
hsa-miR-192-5p	1481.41	0.0461149	0.144578	0.318962	0.749755	0.955277
hsa-miR-664a-5p	109.889	0.0973038	0.307127	0.31682	0.75138	0.955277
hsa-miR-4738-3p	1.15325	0.954142	3.02901	0.315001	0.752761	NA
hsa-miR-6891-5p	16.3941	0.232247	0.73951	0.314056	0.753479	0.955277
hsa-miR-19a-5p	0.613746	-1.46725	4.70432	-0.311893	0.755122	NA
hsa-miR-1291	5.33417	-0.525443	1.68649	-0.311559	0.755375	0.955277
hsa-miR-1469	0.457027	1.34612	4.32506	0.311237	0.755621	NA
hsa-miR-508-3p	0.844731	-1.54427	4.98224	-0.309955	0.756595	NA
hsa-miR-184	3.65882	-0.592599	1.91606	-0.30928	0.757108	0.955277
hsa-miR-3130-3p	1.34862	1.39085	4.5114	0.308297	0.757856	NA
hsa-let-7g-3p	33.4065	0.130565	0.423584	0.308238	0.757901	0.955277
hsa-miR-6859-3p	0.990266	-0.899311	2.93127	-0.306799	0.758996	NA
hsa-miR-136-3p	1.18674	-1.59776	5.22801	-0.305615	0.759898	NA
hsa-miR-130b-5p	1186.25	0.0648168	0.212137	0.305542	0.759954	0.955277
hsa-miR-1256	1.62133	-0.899311	2.94593	-0.305272	0.760159	NA
hsa-miR-1233-5p	0.270912	1.66311	5.47142	0.303964	0.761156	NA
hsa-miR-4670-3p	0.472932	1.66311	5.47141	0.303963	0.761156	NA
hsa-miR-3194-5p	0.350369	1.66311	5.47142	0.303963	0.761156	NA
hsa-miR-760	307.753	0.111366	0.369446	0.301441	0.763078	0.955277
hsa-miR-548a-3p	2.21804	0.599859	1.99596	0.300536	0.763768	0.955277
hsa-miR-3679-5p	87.2544	0.112004	0.373621	0.299779	0.764346	0.955277
hsa-miR-4669	5.4995	0.561701	1.88567	0.297879	0.765796	0.955277
hsa-miR-6879-5p	0.710018	-0.878471	2.95864	-0.296917	0.76653	NA
hsa-miR-1306-5p	33.7306	-0.150461	0.506854	-0.296852	0.76658	0.955277
hsa-miR-4999-5p	1.2731	1.23044	4.14886	0.296574	0.766792	NA
hsa-miR-338-3p	392.578	-0.0888207	0.29961	-0.296454	0.766883	0.955277
hsa-miR-582-3p	110.467	0.142852	0.483622	0.295379	0.767704	0.955277
hsa-miR-6817-5p	0.295711	1.61346	5.47396	0.294752	0.768183	NA
hsa-miR-602	0.605372	1.61346	5.47396	0.294752	0.768183	NA
hsa-miR-5587-5p	0.44343	1.61346	5.47396	0.294752	0.768183	NA
hsa-miR-5695	0.132976	1.61346	5.47397	0.294751	0.768184	NA
hsa-miR-7159-5p	0.689247	1.61346	5.47397	0.294751	0.768184	NA
hsa-miR-5586-3p	0.319134	1.61346	5.47397	0.294751	0.768184	NA
hsa-miR-4729	0.189671	1.61346	5.47396	0.294751	0.768184	NA
hsa-miR-8071	0.257066	1.61346	5.47396	0.294751	0.768184	NA
hsa-miR-653-5p	3.81155	-0.638613	2.1722	-0.293994	0.768762	0.955277
hsa-miR-6516-3p	0.960394	-1.46617	4.99149	-0.293735	0.768961	NA
hsa-miR-4479	2.3005	0.990217	3.3729	0.29358	0.769079	0.955277
hsa-miR-6509-3p	3.3249	0.544823	1.85828	0.293188	0.769379	0.955277
hsa-miR-7847-3p	25.5015	-0.15495	0.528634	-0.293113	0.769435	0.955277
hsa-miR-3149	10.6006	-0.278414	0.954623	-0.291648	0.770556	0.955277
hsa-miR-4789-5p	0.247254	-1.59768	5.48496	-0.291284	0.770834	NA
hsa-miR-298	0.20835	-1.59768	5.48496	-0.291284	0.770834	NA
hsa-miR-18b-3p	0.768513	-1.59768	5.48496	-0.291284	0.770834	NA
hsa-miR-7158-5p	0.0774504	-1.59768	5.48496	-0.291283	0.770835	NA
hsa-miR-8061	0.0774504	-1.59768	5.48496	-0.291283	0.770835	NA
hsa-miR-1247-5p	0.0774504	-1.59768	5.48496	-0.291283	0.770835	NA
hsa-miR-7156-5p	0.0774504	-1.59768	5.48496	-0.291283	0.770835	NA
hsa-miR-6866-3p	0.19163	-1.59767	5.48496	-0.291283	0.770835	NA
hsa-miR-144-3p	0.231256	-1.59767	5.48496	-0.291283	0.770835	NA
hsa-miR-4478	0.4436	-1.59767	5.48496	-0.291282	0.770836	NA
hsa-miR-2114-5p	0.191382	-1.59767	5.48496	-0.291282	0.770836	NA
hsa-miR-8069	0.201575	-1.59767	5.48496	-0.291282	0.770836	NA
hsa-miR-4683	0.376634	-1.59767	5.48496	-0.291281	0.770836	NA
hsa-miR-200b-3p	61.1769	0.108004	0.371563	0.290675	0.7713	0.955277
hsa-miR-6751-5p	10.91	-0.338823	1.1659	-0.290611	0.771349	0.955277
hsa-miR-3130-5p	1.36606	-0.899311	3.11049	-0.289122	0.772488	NA
hsa-miR-22-3p	76224.6	-0.0264011	0.0920274	-0.286883	0.774202	0.957384
hsa-miR-6770-5p	1.46999	1.268	4.4291	0.286289	0.774657	NA
hsa-let-7b-5p	251939	0.043807	0.154783	0.283022	0.77716	0.958856
hsa-miR-5690	0.895754	-1.39922	4.94669	-0.28286	0.777284	NA
hsa-miR-766-5p	41.2624	-0.173153	0.613329	-0.282317	0.7777	0.958856
hsa-miR-6884-5p	0.78459	-1.41099	5.01157	-0.281546	0.778292	NA
hsa-miR-6741-3p	23.2242	0.165183	0.592248	0.278909	0.780315	0.960007
hsa-miR-4671-3p	1.34603	-0.899311	3.22739	-0.27865	0.780514	NA
hsa-miR-6753-5p	2.77756	0.513739	1.84791	0.278011	0.781004	0.960007
hsa-miR-3164	23.7185	0.221211	0.801191	0.276102	0.782469	0.960007
hsa-miR-323b-3p	1.82087	0.727552	2.64563	0.275002	0.783315	NA
hsa-miR-181a-5p	55932.9	0.181522	0.661138	0.274559	0.783655	0.960007
hsa-miR-624-3p	1.75905	0.813397	2.96818	0.274039	0.784054	NA
hsa-miR-450a-2-3p	6.96687	-0.307302	1.12502	-0.273152	0.784737	0.960007
hsa-miR-10393-3p	0.82006	-1.30612	4.79982	-0.272118	0.785531	NA
hsa-miR-148a-3p	5530.75	-0.093739	0.344535	-0.272074	0.785565	0.960007
hsa-miR-11181-3p	1.77952	-0.501153	1.85827	-0.269687	0.787401	NA
hsa-miR-4255	0.318008	1.45985	5.42106	0.269293	0.787704	NA
hsa-miR-511-5p	369.378	-0.0731215	0.273538	-0.267318	0.789224	0.960307
hsa-miR-6740-3p	0.0665152	-1.46472	5.48875	-0.266859	0.789577	NA
hsa-miR-1178-3p	0.0665152	-1.46472	5.48875	-0.266859	0.789577	NA
hsa-miR-2115-5p	0.180943	-1.46472	5.48875	-0.266859	0.789577	NA
hsa-miR-4468	0.224419	-1.46472	5.48875	-0.266859	0.789577	NA
hsa-miR-6763-3p	0.762493	1.46257	5.48143	0.266823	0.789605	NA
hsa-miR-6886-3p	0.465032	1.46255	5.48143	0.26682	0.789608	NA
hsa-miR-5582-3p	0.332292	1.46255	5.48143	0.26682	0.789608	NA
hsa-miR-5004-3p	0.291356	1.46254	5.48143	0.266817	0.78961	NA
hsa-miR-3936	0.493692	1.46253	5.48143	0.266816	0.789611	NA
hsa-miR-410-3p	0.495722	1.46252	5.48143	0.266813	0.789613	NA
hsa-miR-6782-3p	0.184886	1.46252	5.48143	0.266813	0.789613	NA
hsa-miR-8085	0.172574	1.46252	5.48143	0.266813	0.789613	NA
hsa-miR-4728-5p	0.0926269	1.46251	5.48143	0.266813	0.789613	NA
hsa-miR-922	0.0926269	1.46251	5.48143	0.266813	0.789613	NA
hsa-miR-4740-5p	0.0913799	1.46251	5.48143	0.266813	0.789613	NA
hsa-miR-612	0.0913799	1.46251	5.48143	0.266813	0.789613	NA
hsa-miR-3920	0.0913799	1.46251	5.48143	0.266813	0.789613	NA
hsa-miR-4642	0.31478	1.46251	5.48143	0.266812	0.789614	NA
hsa-miR-4270	0.21115	1.46251	5.48143	0.266812	0.789614	NA
hsa-miR-6869-5p	0.814984	1.46251	5.48143	0.266812	0.789614	NA
hsa-miR-6805-3p	0.410043	1.46251	5.48143	0.266812	0.789614	NA
hsa-miR-6510-5p	0.217549	1.46251	5.48143	0.266812	0.789614	NA
hsa-miR-6746-5p	2.92609	0.583836	2.18998	0.266595	0.789781	0.960307
hsa-miR-548h-3p	4.72589	-0.335274	1.26238	-0.265588	0.790556	0.960307
hsa-miR-3181	1.17671	1.41682	5.34495	0.265077	0.790951	NA
hsa-miR-3688-3p	3.8686	0.597657	2.259	0.264567	0.791343	0.960307
hsa-miR-500a-3p	815.714	-0.0440459	0.166684	-0.264249	0.791588	0.960307
hsa-miR-4505	0.778322	1.0643	4.05708	0.262332	0.793066	NA
hsa-miR-499a-5p	1.56612	0.682966	2.60428	0.262248	0.793131	NA
hsa-miR-6729-5p	5.15661	0.447497	1.70961	0.261753	0.793512	0.961236
hsa-miR-1276	5.84039	0.399869	1.5491	0.258129	0.796307	0.963219
hsa-miR-3142	0.943426	-0.89931	3.4992	-0.257004	0.797176	NA
hsa-miR-382-5p	3.78069	0.493511	1.93209	0.255428	0.798392	0.964337
hsa-miR-1292-5p	8.94346	-0.316767	1.25341	-0.252724	0.800482	0.964983
hsa-miR-193a-3p	5.67616	-0.342181	1.36851	-0.250038	0.802558	0.964983
hsa-miR-497-5p	0.934071	-1.05161	4.20703	-0.249964	0.802615	NA
hsa-miR-92a-2-5p	6.86528	-0.327573	1.31729	-0.248671	0.803615	0.964983
hsa-miR-874-5p	4.95541	-0.344448	1.38667	-0.248399	0.803825	0.964983
hsa-miR-5006-5p	0.715307	-1.10448	4.46735	-0.247233	0.804728	NA
hsa-miR-6799-5p	3.83414	-0.439	1.7757	-0.247226	0.804733	0.964983
hsa-miR-12124	0.673588	1.2683	5.13081	0.247193	0.804759	NA
hsa-miR-101-2-5p	0.91973	-1.18863	4.81131	-0.247049	0.804871	NA
hsa-miR-1468-5p	14.0264	0.239661	0.983943	0.243572	0.807562	0.96698
hsa-miR-4667-5p	14.6943	-0.159962	0.672202	-0.237967	0.811907	0.970783
hsa-miR-543	0.684192	-1.29327	5.4725	-0.236321	0.813184	NA
hsa-miR-4786-5p	5.77758	0.396638	1.69733	0.233683	0.815231	0.973358
hsa-miR-3668	1.03602	-0.765344	3.28131	-0.233243	0.815572	NA
hsa-miR-7703	6.24322	-0.28175	1.22	-0.230943	0.817359	0.974498
hsa-miR-6776-3p	0.977758	-0.899308	3.91411	-0.229761	0.818278	NA
hsa-miR-491-5p	14.9148	-0.169398	0.740609	-0.228729	0.81908	0.974931
hsa-miR-6793-5p	44.9891	0.10947	0.481278	0.227457	0.820069	0.974931
hsa-miR-489-3p	1.5861	0.665066	2.9377	0.22639	0.820898	NA
hsa-miR-6870-5p	1.14612	0.967538	4.31456	0.22425	0.822563	NA
hsa-miR-20b-5p	59.1586	0.0949208	0.426196	0.222716	0.823756	0.975081
hsa-miR-1912-3p	0.0687307	1.21463	5.48816	0.221318	0.824845	NA
hsa-miR-4718	0.108166	1.21463	5.48816	0.221318	0.824845	NA
hsa-miR-4514	0.215863	1.21462	5.48816	0.221317	0.824845	NA
hsa-miR-7975	0.161824	1.21462	5.48816	0.221316	0.824846	NA
hsa-miR-3907	0.273058	1.19939	5.45949	0.219688	0.826114	NA
hsa-miR-3677-3p	3.49973	0.374446	1.71073	0.21888	0.826743	0.975081
hsa-miR-548al	3.14996	0.456005	2.09187	0.217989	0.827438	0.975081
hsa-miR-142-3p	4345.12	0.0197343	0.0909684	0.216936	0.828258	0.975081
hsa-miR-214-5p	0.442287	0.947783	4.37145	0.216812	0.828355	NA
hsa-miR-6847-5p	13.0987	-0.182395	0.842587	-0.21647	0.828621	0.975081
hsa-miR-4698	0.18458	1.18237	5.48911	0.215403	0.829453	NA
hsa-miR-6765-5p	0.236078	1.18237	5.48911	0.215403	0.829453	NA
hsa-miR-3156-5p	0.121016	1.18237	5.48911	0.215403	0.829453	NA
hsa-miR-4421	0.371561	1.18237	5.48911	0.215402	0.829454	NA
hsa-miR-6086	0.125789	1.18237	5.48911	0.215402	0.829454	NA
hsa-miR-3944-3p	0.544325	1.18236	5.48911	0.215402	0.829454	NA
hsa-miR-1261	6.33466	-0.241899	1.12358	-0.215292	0.829539	0.975081
hsa-miR-511-3p	172.678	-0.100531	0.469482	-0.214132	0.830444	0.975081
hsa-miR-6818-3p	3.19698	-0.452575	2.12597	-0.21288	0.831421	0.975081
hsa-miR-10392-5p	2.26987	0.406621	1.91497	0.212339	0.831843	0.975081
hsa-miR-665	0.3922	-1.14918	5.4137	-0.212272	0.831895	NA
hsa-miR-486-5p	923.222	0.0990535	0.466729	0.212229	0.831928	0.975081
hsa-miR-3665	1.37214	-0.754251	3.5734	-0.211074	0.83283	NA
hsa-miR-654-5p	1.37522	0.703206	3.37115	0.208595	0.834764	NA
hsa-miR-6859-5p	6.22556	0.364735	1.75688	0.207605	0.835538	0.977151
hsa-miR-4761-3p	0.789546	-0.918062	4.42487	-0.207478	0.835637	NA
hsa-miR-4657	6.60189	0.298625	1.44296	0.206953	0.836046	0.977151
hsa-miR-4502	1.74948	-0.598728	2.91658	-0.205285	0.83735	NA
hsa-miR-500a-5p	21.8167	-0.153605	0.754416	-0.203608	0.83866	0.978829
hsa-miR-6501-3p	0.818191	-0.899307	4.42334	-0.20331	0.838893	NA
hsa-miR-4649-5p	0.50688	-0.959644	4.77584	-0.200937	0.840748	NA
hsa-miR-3917	1.28669	-0.505813	2.51929	-0.200776	0.840874	NA
hsa-miR-362-5p	35.0616	-0.117071	0.58903	-0.198752	0.842457	0.981881
hsa-miR-6073	0.224696	-1.0805	5.44912	-0.198288	0.842819	NA
hsa-miR-141-5p	0.847719	1.0463	5.35509	0.195384	0.845092	NA
hsa-miR-101-5p	11.8866	0.173692	0.889119	0.195353	0.845116	0.983332
hsa-miR-6754-5p	2.19975	-0.410296	2.1217	-0.193381	0.846661	NA
hsa-miR-7705	20.6262	0.151288	0.782413	0.193361	0.846676	0.983332
hsa-miR-502-3p	26.064	-0.0966082	0.503835	-0.191746	0.847941	0.983332
hsa-miR-16-1-3p	1.65738	0.624305	3.2592	0.191551	0.848094	NA
hsa-miR-1268a	21.8024	0.102051	0.534281	0.191006	0.848521	0.983332
hsa-miR-6819-3p	1.32375	0.638744	3.36484	0.189829	0.849443	NA
hsa-miR-4766-3p	3.96467	-0.333501	1.75892	-0.189606	0.849618	0.983332
hsa-miR-4534	0.514328	1.01305	5.40911	0.187286	0.851436	NA
hsa-miR-346	0.517757	0.999089	5.3749	0.185881	0.852538	NA
hsa-miR-10a-5p	7349.75	-0.0686474	0.370952	-0.185057	0.853184	0.984803
hsa-miR-324-5p	200.134	-0.0460497	0.248969	-0.184961	0.853259	0.984803
hsa-miR-3183	1.37337	0.660215	3.59227	0.183787	0.85418	NA
hsa-miR-4690-5p	1.68141	0.500402	2.74262	0.182454	0.855227	NA
hsa-miR-4443	53.8639	0.0810492	0.444973	0.182144	0.85547	0.985293
hsa-miR-660-3p	6.99307	0.213237	1.17552	0.181398	0.856055	0.985293
hsa-miR-3925-5p	1.98225	0.543377	3.03305	0.179152	0.857818	NA
hsa-miR-1294	6.849	0.190912	1.08015	0.176745	0.859708	0.985727
hsa-miR-3145-3p	28.9609	0.122436	0.699265	0.175092	0.861007	0.985727
hsa-miR-6761-5p	5.97004	-0.235617	1.34932	-0.174619	0.861379	0.985727
hsa-miR-3195	0.383803	0.944076	5.4107	0.174483	0.861486	NA
hsa-miR-6735-5p	10.3045	-0.168964	0.994724	-0.16986	0.86512	0.985727
hsa-miR-4741	4.89787	-0.279864	1.65869	-0.168726	0.866012	0.985727
hsa-miR-153-3p	0.857256	0.898101	5.36569	0.167379	0.867072	NA
hsa-miR-6765-3p	0.759319	-0.763842	4.57261	-0.167047	0.867333	NA
hsa-miR-598-3p	29.3849	0.109122	0.654908	0.166622	0.867668	0.985727
hsa-miR-450b-5p	41.296	0.0726458	0.442232	0.164271	0.869518	0.985727
hsa-miR-4433b-3p	1.68077	-0.506962	3.08656	-0.164248	0.869536	NA
hsa-miR-4800-5p	0.710602	0.728461	4.43601	0.164215	0.869562	NA
hsa-miR-6788-5p	0.209794	-0.899302	5.49354	-0.163702	0.869966	NA
hsa-miR-4436b-3p	0.278677	-0.899302	5.49354	-0.163702	0.869966	NA
hsa-miR-6165	0.240155	-0.899302	5.49354	-0.163702	0.869966	NA
hsa-miR-3140-3p	0.66938	-0.899302	5.49354	-0.163702	0.869966	NA
hsa-miR-548ac	0.526411	-0.899302	5.49354	-0.163702	0.869966	NA
hsa-miR-10400-3p	0.0580345	-0.899302	5.49354	-0.163702	0.869966	NA
hsa-miR-5008-3p	0.0580345	-0.899302	5.49354	-0.163702	0.869966	NA
hsa-miR-6781-3p	0.0580345	-0.899302	5.49354	-0.163702	0.869966	NA
hsa-miR-7154-3p	0.0580345	-0.899302	5.49354	-0.163702	0.869966	NA
hsa-miR-9985	0.0918268	-0.899302	5.49354	-0.163702	0.869966	NA
hsa-miR-6782-5p	0.326513	-0.899302	5.49354	-0.163702	0.869966	NA
hsa-miR-411-3p	0.0387252	-0.899302	5.49354	-0.163702	0.869966	NA
hsa-miR-622	0.0765145	-0.899302	5.49354	-0.163702	0.869966	NA
hsa-miR-4253	0.0387252	-0.899302	5.49354	-0.163702	0.869966	NA
hsa-miR-3675-3p	0.263177	-0.899302	5.49354	-0.163702	0.869966	NA
hsa-miR-4520-2-3p	0.0387252	-0.899302	5.49354	-0.163702	0.869966	NA
hsa-miR-3135a	0.137405	-0.899302	5.49354	-0.163702	0.869966	NA
hsa-miR-1915-3p	0.498216	-0.899302	5.49354	-0.163702	0.869966	NA
hsa-miR-211-3p	0.0332576	-0.899302	5.49354	-0.163702	0.869966	NA
hsa-miR-6792-5p	0.171647	-0.899302	5.49354	-0.163702	0.869966	NA
hsa-miR-12118	0.0528069	-0.899302	5.49354	-0.163702	0.869966	NA
hsa-miR-4539	0.0528069	-0.899302	5.49354	-0.163702	0.869966	NA
hsa-miR-492	0.0528069	-0.899302	5.49354	-0.163702	0.869966	NA
hsa-miR-8077	0.0528069	-0.899302	5.49354	-0.163702	0.869966	NA
hsa-miR-4667-3p	0.340182	-0.899302	5.49354	-0.163702	0.869966	NA
hsa-miR-548av-5p	0.20732	-0.899302	5.49354	-0.163702	0.869966	NA
hsa-miR-4279	0.0617405	-0.899302	5.49354	-0.163702	0.869966	NA
hsa-miR-6862-3p	0.0714501	-0.899302	5.49354	-0.163702	0.869966	NA
hsa-miR-448	0.143977	-0.899302	5.49354	-0.163702	0.869966	NA
hsa-miR-5584-5p	4.29481	0.249609	1.52486	0.163694	0.869972	0.985727
hsa-miR-1236-5p	2.04251	-0.515585	3.15191	-0.163578	0.870063	NA
hsa-miR-2392	33.763	0.0982868	0.605993	0.162191	0.871155	0.985727
hsa-miR-5701	17.2273	0.141272	0.891366	0.15849	0.874071	0.985727
hsa-miR-3139	1.35296	0.719983	4.54353	0.158463	0.874092	NA
hsa-miR-4653-3p	1.04187	0.610131	3.88406	0.157086	0.875177	NA
hsa-miR-4485-3p	1.52342	-0.452405	2.88913	-0.156589	0.875569	NA
hsa-miR-4647	11.5342	0.13781	0.880335	0.156543	0.875605	0.985727
hsa-miR-4662a-5p	35.8514	0.106707	0.682016	0.156458	0.875672	0.985727
hsa-miR-7850-5p	2.2584	-0.483676	3.13026	-0.154516	0.877203	0.985727
hsa-miR-6818-5p	0.660726	0.702349	4.55571	0.154169	0.877477	NA
hsa-miR-501-5p	46.1185	0.0799236	0.520121	0.153663	0.877875	0.985727
hsa-miR-30c-2-3p	5.29978	0.256945	1.68462	0.152524	0.878774	0.985727
hsa-miR-550a-3p	16.4262	0.141251	0.938523	0.150503	0.880367	0.985727
hsa-miR-7107-5p	0.489804	0.810083	5.38612	0.150402	0.880447	NA
hsa-miR-6861-5p	2.80331	0.266137	1.78611	0.149004	0.88155	0.985727
hsa-miR-6800-5p	2.43939	-0.385536	2.58754	-0.148997	0.881556	0.985727
hsa-miR-5100	2.57089	-0.317236	2.13437	-0.148632	0.881844	0.985727
hsa-miR-29b-2-5p	20.0985	-0.0967424	0.651948	-0.14839	0.882035	0.985727
hsa-miR-6760-3p	0.55307	-0.800353	5.44138	-0.147086	0.883064	NA
hsa-miR-28-3p	12710.4	-0.0147033	0.101243	-0.145227	0.884531	0.985727
hsa-miR-1910-5p	3.93468	-0.201079	1.38577	-0.145102	0.88463	0.985727
hsa-miR-4440	9.92771	-0.167583	1.16667	-0.143642	0.885783	0.985727
hsa-miR-5689	0.401758	0.769862	5.42405	0.141935	0.887131	NA
hsa-miR-1233-3p	0.894063	-0.762946	5.39467	-0.141426	0.887533	NA
hsa-miR-4482-5p	4.0398	-0.615833	4.35772	-0.14132	0.887617	0.985727
hsa-miR-885-5p	5.69733	-0.20323	1.4447	-0.140672	0.888129	0.985727
hsa-miR-4769-5p	2.91951	0.318567	2.29385	0.138879	0.889546	0.985727
hsa-let-7e-3p	23.4007	0.136029	0.989207	0.137513	0.890625	0.985727
hsa-miR-135a-5p	0.211218	-0.743388	5.48875	-0.135439	0.892265	NA
hsa-miR-6845-5p	0.379601	0.741225	5.48143	0.135225	0.892434	NA
hsa-miR-548t-3p	0.358899	0.741198	5.48143	0.13522	0.892438	NA
hsa-miR-3150a-5p	0.703885	0.741176	5.48143	0.135216	0.892441	NA
hsa-miR-6791-3p	0.311534	0.741176	5.48143	0.135216	0.892441	NA
hsa-miR-6501-5p	2.41212	0.294064	2.17853	0.134983	0.892626	0.985727
hsa-miR-5196-3p	2.66943	0.292012	2.16849	0.134661	0.89288	0.985727
hsa-miR-4668-5p	11.957	0.117964	0.893139	0.132078	0.894923	0.985727
hsa-miR-7974	4.68917	-0.217576	1.66352	-0.130792	0.89594	0.985727
hsa-miR-3662	1.66202	-0.348783	2.69986	-0.129186	0.897211	NA
hsa-miR-1285-3p	14.3656	0.134426	1.05015	0.128007	0.898144	0.985727
hsa-miR-3940-5p	2.76225	0.225255	1.76327	0.127748	0.898348	0.985727
hsa-miR-944	4.38625	0.223417	1.77511	0.125861	0.899842	0.985727
hsa-miR-4687-3p	26.96	-0.0729433	0.581575	-0.125424	0.900188	0.985727
hsa-miR-6769a-5p	1.00989	0.543375	4.35162	0.124867	0.900629	NA
hsa-miR-4467	9.13537	0.224395	1.80264	0.124482	0.900934	0.985727
hsa-miR-3609	26.9201	-0.0836067	0.6747	-0.123917	0.901381	0.985727
hsa-miR-4725-3p	20.3474	-0.0792024	0.639977	-0.123758	0.901507	0.985727
hsa-miR-7109-5p	0.85251	-0.528508	4.34948	-0.121511	0.903287	NA
hsa-miR-4506	1.72913	0.390239	3.24782	0.120154	0.904361	NA
hsa-miR-4732-5p	0.477992	0.653612	5.44471	0.120045	0.904447	NA
hsa-miR-126-5p	64.675	0.0433261	0.362391	0.119556	0.904835	0.988065
hsa-miR-6868-3p	0.836199	-0.43536	3.76037	-0.115776	0.90783	NA
hsa-miR-6130	0.381644	0.4944	4.49058	0.110097	0.912332	NA
hsa-miR-548ar-3p	2.33753	0.227655	2.08588	0.109141	0.91309	0.99386
hsa-miR-4784	1.15037	0.297887	2.7782	0.107223	0.914612	NA
hsa-miR-3154	6.01979	0.132178	1.23329	0.107175	0.91465	0.99386
hsa-miR-6734-5p	21.3087	-0.0700522	0.654826	-0.106978	0.914806	0.99386
hsa-miR-7111-5p	1.65335	-0.380384	3.56037	-0.106838	0.914917	NA
hsa-miR-380-3p	1.18307	0.546086	5.11326	0.106798	0.914949	NA
hsa-miR-3187-3p	33.3914	0.0567276	0.543031	0.104465	0.916801	0.99386
hsa-miR-206	1.96031	-0.254497	2.4513	-0.103821	0.917311	NA
hsa-miR-584-5p	12.5615	-0.0885755	0.854263	-0.103686	0.917418	0.99386
hsa-miR-6816-5p	0.613948	0.543372	5.24989	0.103502	0.917565	NA
hsa-miR-548ay-5p	33.9584	-0.0496747	0.48654	-0.102098	0.918679	0.99386
hsa-miR-3678-5p	1.09894	0.342917	3.36401	0.101937	0.918807	NA
hsa-miR-6831-5p	0.668569	0.543372	5.35727	0.101427	0.919212	NA
hsa-miR-3064-3p	0.423935	-0.544599	5.40094	-0.100834	0.919682	NA
hsa-miR-1538	24.7565	0.0495098	0.494061	0.10021	0.920178	0.99386
hsa-miR-125b-2-3p	9.76383	0.122546	1.22321	0.100184	0.920198	0.99386
hsa-miR-4673	0.219701	0.543372	5.49354	0.0989111	0.921209	NA
hsa-miR-6779-3p	0.273561	0.543372	5.49354	0.0989111	0.921209	NA
hsa-miR-6529-5p	0.474227	0.543372	5.49354	0.0989111	0.921209	NA
hsa-miR-802	0.0343653	0.543372	5.49354	0.0989111	0.921209	NA
hsa-miR-891a-5p	0.119326	0.543372	5.49354	0.0989111	0.921209	NA
hsa-miR-6888-5p	0.0343653	0.543372	5.49354	0.0989111	0.921209	NA
hsa-miR-3663-5p	0.264695	0.543372	5.49354	0.0989111	0.921209	NA
hsa-miR-4712-3p	0.0901033	0.543372	5.49354	0.0989111	0.921209	NA
hsa-miR-8052	0.281465	0.543372	5.49354	0.0989111	0.921209	NA
hsa-miR-216b-5p	0.0667006	0.543372	5.49354	0.0989111	0.921209	NA
hsa-miR-3714	0.0331375	0.543372	5.49354	0.0989111	0.921209	NA
hsa-miR-6129	0.081518	0.543372	5.49354	0.0989111	0.921209	NA
hsa-miR-572	0.0463134	0.543372	5.49354	0.0989111	0.921209	NA
hsa-miR-6891-3p	0.855088	0.543372	5.49354	0.0989111	0.921209	NA
hsa-miR-1322	0.148038	0.543372	5.49354	0.0989111	0.921209	NA
hsa-miR-1227-5p	0.164858	0.543372	5.49354	0.0989111	0.921209	NA
hsa-miR-4442	0.126994	0.543372	5.49354	0.0989111	0.921209	NA
hsa-miR-1298-3p	0.159594	0.543372	5.49354	0.0989111	0.921209	NA
hsa-miR-3124-3p	0.16606	0.543372	5.49354	0.0989111	0.921209	NA
hsa-miR-137-3p	0.0910056	0.543372	5.49354	0.0989111	0.921209	NA
hsa-miR-5087	0.815923	0.543372	5.49354	0.0989111	0.921209	NA
hsa-miR-6808-5p	0.312557	0.543372	5.49354	0.0989111	0.921209	NA
hsa-miR-548ae-5p	86.1273	-0.0335094	0.338789	-0.0989092	0.92121	0.99386
hsa-miR-4425	11.1222	-0.0959963	0.98169	-0.0977868	0.922102	0.99386
hsa-miR-4685-3p	14.2256	0.064934	0.689221	0.0942135	0.92494	0.994198
hsa-miR-6779-5p	18.671	0.0675871	0.735448	0.0918993	0.926778	0.994198
hsa-miR-373-3p	2.45636	0.274242	2.98665	0.0918224	0.926839	0.994198
hsa-miR-4646-5p	9.41493	0.110703	1.23825	0.0894029	0.928762	0.994198
hsa-miR-1304-3p	385.275	0.0176838	0.198685	0.089004	0.929079	0.994198
hsa-miR-214-3p	0.268067	-0.486866	5.47424	-0.0889376	0.929131	NA
hsa-miR-4775	44.4697	-0.0374159	0.434386	-0.0861351	0.931359	0.994198
hsa-miR-4709-5p	8.28448	0.0867002	1.00929	0.0859022	0.931544	0.994198
hsa-miR-148b-5p	615.174	0.00961053	0.112606	0.0853467	0.931986	0.994198
hsa-miR-6846-5p	2.77826	0.23226	2.77803	0.083606	0.93337	0.994398
hsa-miR-5684	1.82797	-0.177967	2.41724	-0.0736243	0.941309	NA
hsa-miR-2861	1.1695	-0.230377	3.14212	-0.0733189	0.941552	NA
hsa-miR-345-5p	1480.22	0.0167999	0.229464	0.0732135	0.941636	0.996324
hsa-miR-103a-3p	31287.8	0.0549187	0.796251	0.0689715	0.945012	0.996324
hsa-miR-4695-5p	0.55916	-0.374377	5.44123	-0.0688037	0.945146	NA
hsa-miR-328-5p	51.3781	-0.0284772	0.41853	-0.068041	0.945753	0.996324
hsa-miR-654-3p	5.66499	-0.0923454	1.36599	-0.0676034	0.946101	0.996324
hsa-miR-1284	2.13791	0.135473	2.03975	0.0664166	0.947046	NA
hsa-miR-5188	0.353726	0.358057	5.39647	0.0663503	0.947099	NA
hsa-miR-4727-3p	2.70727	-0.177967	2.73887	-0.0649784	0.948191	0.996324
hsa-miR-7-5p	4867.65	-0.0781155	1.20401	-0.0648793	0.94827	0.996324
hsa-miR-6777-5p	11.6607	-0.0669464	1.03385	-0.0647542	0.94837	0.996324
hsa-miR-6821-5p	2.03749	-0.177967	2.8597	-0.0622329	0.950377	NA
hsa-miR-3115	7.12673	-0.0582056	0.956867	-0.0608293	0.951495	0.996324
hsa-miR-877-3p	17.5839	0.0418349	0.696592	0.0600565	0.952111	0.996324
hsa-miR-590-5p	2.69882	0.0990718	1.68721	0.0587193	0.953176	0.996324
hsa-miR-6755-5p	2.70288	0.118203	2.02	0.0585164	0.953337	0.996324
hsa-miR-6797-5p	2.60814	0.100005	1.75133	0.0571022	0.954464	0.996324
hsa-miR-6852-5p	65.3762	-0.019841	0.352487	-0.0562886	0.955112	0.996324
hsa-miR-7845-5p	21.0254	-0.0388676	0.701186	-0.0554312	0.955795	0.996324
hsa-miR-151b	2.69473	0.0934811	1.6876	0.0553929	0.955825	0.996324
hsa-miR-4664-3p	5.9035	-0.0678388	1.25002	-0.0542703	0.95672	0.996324
hsa-miR-4472	1.31339	0.12009	2.22854	0.0538871	0.957025	NA
hsa-miR-335-3p	18.5791	0.034117	0.645323	0.0528681	0.957837	0.996324
hsa-miR-6881-3p	2.88074	0.0889892	1.70197	0.0522861	0.958301	0.996324
hsa-miR-6833-5p	0.933059	-0.177967	3.42508	-0.0519598	0.958561	NA
hsa-miR-5094	1.08075	-0.177967	3.49505	-0.0509196	0.95939	NA
hsa-miR-6805-5p	45.1809	-0.0253477	0.502465	-0.0504467	0.959766	0.996324
hsa-miR-200a-5p	1.362	-0.177967	3.59877	-0.049452	0.960559	NA
hsa-miR-196a-5p	4.56557	0.0594433	1.20358	0.0493886	0.96061	0.996324
hsa-miR-3617-5p	1.50283	-0.177967	3.78452	-0.0470249	0.962493	NA
hsa-miR-4689	0.901712	-0.177967	3.81842	-0.0466074	0.962826	NA
hsa-miR-4655-5p	0.932792	0.247352	5.34277	0.0462966	0.963074	NA
hsa-miR-30b-3p	160.347	0.0114515	0.248383	0.0461043	0.963227	0.996324
hsa-miR-24-1-5p	1.64741	-0.10491	2.30502	-0.0455139	0.963698	NA
hsa-miR-27a-3p	6873.14	-0.00757469	0.167813	-0.0451376	0.963998	0.996324
hsa-miR-4487	0.726209	-0.177966	4.03778	-0.0440753	0.964844	NA
hsa-miR-1277-3p	1.27559	-0.177966	4.10646	-0.0433381	0.965432	NA
hsa-miR-6730-3p	0.852212	-0.177966	4.28913	-0.0414924	0.966903	NA
hsa-miR-3201	0.849819	-0.177966	4.44323	-0.0400533	0.968051	NA
hsa-miR-1277-5p	117.847	-0.0106445	0.26597	-0.0400214	0.968076	0.996324
hsa-miR-320e	0.693544	0.213277	5.39108	0.0395611	0.968443	NA
hsa-miR-3652	0.767956	-0.177966	4.53182	-0.0392703	0.968675	NA
hsa-miR-4745-5p	0.685819	-0.177966	4.69783	-0.0378826	0.969781	NA
hsa-miR-548am-5p	1.3862	0.0940167	2.61802	0.0359114	0.971353	NA
hsa-miR-4737	0.717908	-0.177966	5.07149	-0.0350914	0.972007	NA
hsa-miR-6724-5p	9.02513	0.0368155	1.05704	0.0348287	0.972216	0.996324
hsa-miR-1224-5p	0.736178	-0.177965	5.12242	-0.0347425	0.972285	NA
hsa-miR-3176	49.7267	0.0171524	0.520935	0.0329261	0.973733	0.996324
hsa-miR-3619-5p	0.948552	-0.177965	5.40773	-0.0329094	0.973747	NA
hsa-miR-340-3p	2155.38	0.00570604	0.173716	0.0328469	0.973797	0.996324
hsa-miR-548ap-5p	0.310995	-0.177965	5.49354	-0.0323954	0.974157	NA
hsa-miR-2276-3p	0.191594	-0.177965	5.49354	-0.0323954	0.974157	NA
hsa-miR-653-3p	0.130899	-0.177965	5.49354	-0.0323954	0.974157	NA
hsa-miR-218-2-3p	0.130899	-0.177965	5.49354	-0.0323954	0.974157	NA
hsa-miR-5587-3p	0.130899	-0.177965	5.49354	-0.0323954	0.974157	NA
hsa-miR-11399	0.130899	-0.177965	5.49354	-0.0323954	0.974157	NA
hsa-miR-6775-3p	0.261799	-0.177965	5.49354	-0.0323954	0.974157	NA
hsa-miR-4665-3p	0.0621448	-0.177965	5.49354	-0.0323954	0.974157	NA
hsa-miR-129-5p	2.88081	-0.177965	5.49354	-0.0323954	0.974157	0.996324
hsa-miR-376a-5p	0.0821119	-0.177965	5.49354	-0.0323954	0.974157	NA
hsa-miR-7151-5p	0.0821119	-0.177965	5.49354	-0.0323954	0.974157	NA
hsa-miR-3928-5p	0.733718	-0.177965	5.49354	-0.0323954	0.974157	NA
hsa-miR-6801-5p	0.370158	-0.177965	5.49354	-0.0323954	0.974157	NA
hsa-miR-4757-3p	0.216093	-0.177965	5.49354	-0.0323954	0.974157	NA
hsa-miR-6822-5p	0.262906	-0.177965	5.49354	-0.0323954	0.974157	NA
hsa-miR-4755-5p	0.42033	-0.177965	5.49354	-0.0323954	0.974157	NA
hsa-miR-195-3p	0.290126	-0.177965	5.49354	-0.0323954	0.974157	NA
hsa-miR-6508-5p	0.296152	-0.177965	5.49354	-0.0323954	0.974157	NA
hsa-miR-4670-5p	1.14914	-0.177965	5.49354	-0.0323954	0.974157	NA
hsa-miR-138-5p	0.257743	-0.177965	5.49354	-0.0323954	0.974157	NA
hsa-miR-663a	0.232643	-0.177965	5.49354	-0.0323954	0.974157	NA
hsa-miR-588	0.545859	-0.177965	5.49354	-0.0323954	0.974157	NA
hsa-miR-6830-5p	0.256073	-0.177965	5.49354	-0.0323954	0.974157	NA
hsa-miR-3667-5p	0.862514	-0.177965	5.49354	-0.0323954	0.974157	NA
hsa-miR-5699-5p	0.459084	-0.177965	5.49354	-0.0323954	0.974157	NA
hsa-miR-4674	0.201379	-0.177965	5.49354	-0.0323954	0.974157	NA
hsa-miR-6851-3p	0.159894	-0.177965	5.49354	-0.0323954	0.974157	NA
hsa-miR-3190-5p	0.119921	-0.177965	5.49354	-0.0323954	0.974157	NA
hsa-miR-3912-5p	0.346211	-0.177965	5.49354	-0.0323954	0.974157	NA
hsa-miR-6515-3p	0.0849603	-0.177965	5.49354	-0.0323954	0.974157	NA
hsa-miR-6855-3p	0.324535	-0.177965	5.49354	-0.0323954	0.974157	NA
hsa-miR-6737-3p	0.203266	-0.177965	5.49354	-0.0323954	0.974157	NA
hsa-miR-6758-3p	0.226723	-0.177965	5.49354	-0.0323954	0.974157	NA
hsa-miR-431-3p	0.0704092	-0.177965	5.49354	-0.0323954	0.974157	NA
hsa-miR-204-3p	0.11768	-0.177965	5.49354	-0.0323954	0.974157	NA
hsa-miR-4715-3p	0.0849603	-0.177965	5.49354	-0.0323954	0.974157	NA
hsa-miR-6785-3p	0.297624	-0.177965	5.49354	-0.0323954	0.974157	NA
hsa-miR-3120-5p	0.800843	-0.177965	5.49354	-0.0323954	0.974157	NA
hsa-miR-4769-3p	0.247872	-0.177965	5.49354	-0.0323954	0.974157	NA
hsa-miR-4433a-3p	0.143848	-0.177965	5.49354	-0.0323954	0.974157	NA
hsa-miR-891a-3p	0.0572141	-0.177965	5.49354	-0.0323954	0.974157	NA
hsa-miR-548y	0.815242	-0.177965	5.49354	-0.0323954	0.974157	NA
hsa-miR-3619-3p	0.0572141	-0.177965	5.49354	-0.0323954	0.974157	NA
hsa-miR-4796-3p	0.376942	-0.177965	5.49354	-0.0323954	0.974157	NA
hsa-miR-4434	0.926157	-0.177965	5.49354	-0.0323954	0.974157	NA
hsa-miR-6720-3p	0.0407621	-0.177965	5.49354	-0.0323954	0.974157	NA
hsa-miR-1204	0.115404	-0.177965	5.49354	-0.0323954	0.974157	NA
hsa-miR-4265	0.115404	-0.177965	5.49354	-0.0323954	0.974157	NA
hsa-miR-4659a-5p	0.346211	-0.177965	5.49354	-0.0323954	0.974157	NA
hsa-miR-3129-3p	0.269276	-0.177965	5.49354	-0.0323954	0.974157	NA
hsa-miR-6500-3p	0.115404	-0.177965	5.49354	-0.0323954	0.974157	NA
hsa-miR-483-3p	0.159894	-0.177965	5.49354	-0.0323954	0.974157	NA
hsa-miR-6076	0.141742	-0.177965	5.49354	-0.0323954	0.974157	NA
hsa-miR-4697-3p	0.0849603	-0.177965	5.49354	-0.0323954	0.974157	NA
hsa-miR-4536-5p	0.195872	-0.177965	5.49354	-0.0323954	0.974157	NA
hsa-miR-4311	0.119921	-0.177965	5.49354	-0.0323954	0.974157	NA
hsa-miR-1181	0.159894	-0.177965	5.49354	-0.0323954	0.974157	NA
hsa-miR-3059-3p	0.159894	-0.177965	5.49354	-0.0323954	0.974157	NA
hsa-miR-4640-5p	0.131648	-0.177965	5.49354	-0.0323954	0.974157	NA
hsa-miR-6875-3p	0.249184	-0.177965	5.49354	-0.0323954	0.974157	NA
hsa-miR-4711-3p	0.147001	-0.177965	5.49354	-0.0323954	0.974157	NA
hsa-miR-658	0.340131	-0.177965	5.49354	-0.0323954	0.974157	NA
hsa-miR-4798-5p	0.0858212	-0.177965	5.49354	-0.0323954	0.974157	NA
hsa-miR-4422	0.0572141	-0.177965	5.49354	-0.0323954	0.974157	NA
hsa-miR-3660	0.0858212	-0.177965	5.49354	-0.0323954	0.974157	NA
hsa-miR-1293	0.0572141	-0.177965	5.49354	-0.0323954	0.974157	NA
hsa-miR-548v	0.208167	-0.177965	5.49354	-0.0323954	0.974157	NA
hsa-miR-3133	0.265975	-0.177965	5.49354	-0.0323954	0.974157	NA
hsa-miR-5696	0.186187	-0.177965	5.49354	-0.0323954	0.974157	NA
hsa-miR-3929	0.158384	-0.177965	5.49354	-0.0323954	0.974157	NA
hsa-miR-623	0.0744335	-0.177965	5.49354	-0.0323954	0.974157	NA
hsa-miR-4300	0.0744335	-0.177965	5.49354	-0.0323954	0.974157	NA
hsa-miR-5002-5p	0.0744335	-0.177965	5.49354	-0.0323954	0.974157	NA
hsa-miR-6083	0.0704092	-0.177965	5.49354	-0.0323954	0.974157	NA
hsa-miR-4524b-5p	0.0704092	-0.177965	5.49354	-0.0323954	0.974157	NA
hsa-miR-7856-5p	0.105614	-0.177965	5.49354	-0.0323954	0.974157	NA
hsa-miR-5705	0.355134	-0.177965	5.49354	-0.0323954	0.974157	NA
hsa-miR-5692c	0.380407	-0.177965	5.49354	-0.0323954	0.974157	NA
hsa-miR-4533	0.155731	-0.177965	5.49354	-0.0323954	0.974157	NA
hsa-miR-8066	0.0849603	-0.177965	5.49354	-0.0323954	0.974157	NA
hsa-miR-549a-3p	0.308778	-0.177965	5.49354	-0.0323954	0.974157	NA
hsa-miR-6507-5p	0.11768	-0.177965	5.49354	-0.0323954	0.974157	NA
hsa-miR-4659b-3p	0.11768	-0.177965	5.49354	-0.0323954	0.974157	NA
hsa-miR-7853-5p	0.230649	-0.177965	5.49354	-0.0323954	0.974157	NA
hsa-miR-876-3p	0.0902587	-0.177965	5.49354	-0.0323954	0.974157	NA
hsa-miR-675-3p	0.0902587	-0.177965	5.49354	-0.0323954	0.974157	NA
hsa-miR-320a-5p	0.19778	-0.177965	5.49354	-0.0323954	0.974157	NA
hsa-miR-939-3p	0.135836	-0.177965	5.49354	-0.0323954	0.974157	NA
hsa-miR-192-3p	0.0671264	-0.177965	5.49354	-0.0323954	0.974157	NA
hsa-miR-4726-3p	0.127352	-0.177965	5.49354	-0.0323954	0.974157	NA
hsa-miR-1468-3p	0.0788702	-0.177965	5.49354	-0.0323954	0.974157	NA
hsa-miR-6871-5p	0.196315	-0.177965	5.49354	-0.0323954	0.974157	NA
hsa-miR-4662a-3p	0.0399736	-0.177965	5.49354	-0.0323954	0.974157	NA
hsa-miR-6731-3p	0.0394351	-0.177965	5.49354	-0.0323954	0.974157	NA
hsa-miR-95-5p	0.339606	-0.177965	5.49354	-0.0323954	0.974157	NA
hsa-miR-422a	0.0335632	-0.177965	5.49354	-0.0323954	0.974157	NA
hsa-miR-379-3p	0.150431	-0.177965	5.49354	-0.0323954	0.974157	NA
hsa-miR-548c-3p	0.453556	-0.177965	5.49354	-0.0323954	0.974157	NA
hsa-miR-3189-5p	0.118305	-0.177965	5.49354	-0.0323954	0.974157	NA
hsa-miR-10b-3p	0.0671264	-0.177965	5.49354	-0.0323954	0.974157	NA
hsa-miR-6795-3p	0.0620622	-0.177965	5.49354	-0.0323954	0.974157	NA
hsa-miR-381-5p	0.0461298	-0.177965	5.49354	-0.0323954	0.974157	NA
hsa-miR-6796-3p	0.0461298	-0.177965	5.49354	-0.0323954	0.974157	NA
hsa-miR-6735-3p	0.437076	-0.177965	5.49354	-0.0323954	0.974157	NA
hsa-miR-4700-3p	0.0284829	-0.177965	5.49354	-0.0323954	0.974157	NA
hsa-miR-6876-3p	0.181524	-0.177965	5.49354	-0.0323954	0.974157	NA
hsa-miR-378h	0.111954	-0.177965	5.49354	-0.0323954	0.974157	NA
hsa-miR-23c	0.0284829	-0.177965	5.49354	-0.0323954	0.974157	NA
hsa-miR-758-3p	0.0394351	-0.177965	5.49354	-0.0323954	0.974157	NA
hsa-miR-3180-3p	0.273144	-0.177965	5.49354	-0.0323954	0.974157	NA
hsa-miR-4753-3p	0.279941	-0.177965	5.49354	-0.0323954	0.974157	NA
hsa-miR-1266-3p	0.0461298	-0.177965	5.49354	-0.0323954	0.974157	NA
hsa-miR-6873-5p	0.0566402	-0.177965	5.49354	-0.0323954	0.974157	NA
hsa-miR-548au-3p	0.0273706	-0.177965	5.49354	-0.0323954	0.974157	NA
hsa-miR-4676-5p	0.0335632	-0.177965	5.49354	-0.0323954	0.974157	NA
hsa-miR-2682-3p	0.0788702	-0.177965	5.49354	-0.0323954	0.974157	NA
hsa-miR-6857-3p	0.0569659	-0.177965	5.49354	-0.0323954	0.974157	NA
hsa-miR-3677-5p	0.0671264	-0.177965	5.49354	-0.0323954	0.974157	NA
hsa-miR-548av-3p	0.02942	-0.177965	5.49354	-0.0323954	0.974157	NA
hsa-miR-580-5p	0.0394351	-0.177965	5.49354	-0.0323954	0.974157	NA
hsa-miR-1288-5p	0.118305	-0.177965	5.49354	-0.0323954	0.974157	NA
hsa-miR-4649-3p	0.0300862	-0.177965	5.49354	-0.0323954	0.974157	NA
hsa-miR-6845-3p	0.0394351	-0.177965	5.49354	-0.0323954	0.974157	NA
hsa-miR-378b	0.232066	-0.177965	5.49354	-0.0323954	0.974157	NA
hsa-miR-6776-5p	0.0461298	-0.177965	5.49354	-0.0323954	0.974157	NA
hsa-miR-6788-3p	0.0310311	-0.177965	5.49354	-0.0323954	0.974157	NA
hsa-miR-4716-5p	0.140257	-0.177965	5.49354	-0.0323954	0.974157	NA
hsa-miR-133b	0.186084	-0.177965	5.49354	-0.0323954	0.974157	NA
hsa-miR-6746-3p	0.248185	-0.177965	5.49354	-0.0323954	0.974157	NA
hsa-miR-4281	0.342747	-0.177965	5.49354	-0.0323954	0.974157	NA
hsa-miR-4309	0.244573	-0.177965	5.49354	-0.0323954	0.974157	NA
hsa-miR-1236-3p	0.210099	-0.177965	5.49354	-0.0323954	0.974157	NA
hsa-miR-4635	0.654559	-0.177965	5.49354	-0.0323954	0.974157	NA
hsa-miR-1248	0.692956	-0.177965	5.49354	-0.0323954	0.974157	NA
hsa-miR-6733-3p	0.0286071	-0.177965	5.49354	-0.0323954	0.974157	NA
hsa-miR-6817-3p	0.191549	-0.177965	5.49354	-0.0323954	0.974157	NA
hsa-miR-6794-3p	0.0335632	-0.177965	5.49354	-0.0323954	0.974157	NA
hsa-miR-5683	0.632311	-0.177965	5.49354	-0.0323954	0.974157	NA
hsa-miR-4793-3p	0.307743	-0.177965	5.49354	-0.0323954	0.974157	NA
hsa-miR-3680-3p	0.386614	-0.177965	5.49354	-0.0323954	0.974157	NA
hsa-miR-6752-5p	0.348998	-0.177965	5.49354	-0.0323954	0.974157	NA
hsa-miR-3200-5p	0.0286071	-0.177965	5.49354	-0.0323954	0.974157	NA
hsa-miR-12130	0.0769359	-0.177965	5.49354	-0.0323954	0.974157	NA
hsa-miR-6132	0.139158	-0.177965	5.49354	-0.0323954	0.974157	NA
hsa-miR-676-5p	0.188946	-0.177965	5.49354	-0.0323954	0.974157	NA
hsa-miR-6742-5p	0.466952	-0.177965	5.49354	-0.0323954	0.974157	NA
hsa-miR-1302	0.382163	-0.177965	5.49354	-0.0323954	0.974157	NA
hsa-miR-5571-3p	0.168922	-0.177965	5.49354	-0.0323954	0.974157	NA
hsa-miR-6784-3p	0.0399736	-0.177965	5.49354	-0.0323954	0.974157	NA
hsa-miR-6784-5p	0.0341162	-0.177965	5.49354	-0.0323954	0.974157	NA
hsa-miR-5703	0.287207	-0.177965	5.49354	-0.0323954	0.974157	NA
hsa-miR-4491	0.0802459	-0.177965	5.49354	-0.0323954	0.974157	NA
hsa-miR-6506-5p	0.0341162	-0.177965	5.49354	-0.0323954	0.974157	NA
hsa-miR-6895-5p	0.114428	-0.177965	5.49354	-0.0323954	0.974157	NA
hsa-miR-34b-3p	1.33896	-0.177965	5.49354	-0.0323954	0.974157	NA
hsa-miR-337-3p	0.150431	-0.177965	5.49354	-0.0323954	0.974157	NA
hsa-miR-410-5p	0.0399736	-0.177965	5.49354	-0.0323954	0.974157	NA
hsa-miR-11400	0.743564	-0.177965	5.49354	-0.0323954	0.974157	NA
hsa-miR-12115	0.118702	-0.177965	5.49354	-0.0323954	0.974157	NA
hsa-miR-370-3p	0.941162	-0.177965	5.49354	-0.0323954	0.974157	NA
hsa-miR-1227-3p	0.188946	-0.177965	5.49354	-0.0323954	0.974157	NA
hsa-miR-4261	0.131031	-0.177965	5.49354	-0.0323954	0.974157	NA
hsa-miR-6719-3p	0.199868	-0.177965	5.49354	-0.0323954	0.974157	NA
hsa-miR-4318	0.0799471	-0.177965	5.49354	-0.0323954	0.974157	NA
hsa-miR-512-3p	0.0399736	-0.177965	5.49354	-0.0323954	0.974157	NA
hsa-miR-1178-5p	0.08826	-0.177965	5.49354	-0.0323954	0.974157	NA
hsa-miR-638	0.05884	-0.177965	5.49354	-0.0323954	0.974157	NA
hsa-miR-5004-5p	0.170898	-0.177965	5.49354	-0.0323954	0.974157	NA
hsa-miR-299-3p	0.127352	-0.177965	5.49354	-0.0323954	0.974157	NA
hsa-miR-205-5p	0.0424508	-0.177965	5.49354	-0.0323954	0.974157	NA
hsa-miR-205-3p	0.0394351	-0.177965	5.49354	-0.0323954	0.974157	NA
hsa-miR-4640-3p	0.169803	-0.177965	5.49354	-0.0323954	0.974157	NA
hsa-miR-6875-5p	0.293242	-0.177965	5.49354	-0.0323954	0.974157	NA
hsa-miR-4518	0.70472	-0.177965	5.49354	-0.0323954	0.974157	NA
hsa-miR-668-3p	0.321372	-0.177965	5.49354	-0.0323954	0.974157	NA
hsa-miR-6510-3p	0.118305	-0.177965	5.49354	-0.0323954	0.974157	NA
hsa-miR-7843-3p	0.0273706	-0.177965	5.49354	-0.0323954	0.974157	NA
hsa-miR-4686	0.0273706	-0.177965	5.49354	-0.0323954	0.974157	NA
hsa-miR-6883-5p	0.137046	-0.177965	5.49354	-0.0323954	0.974157	NA
hsa-miR-4752	0.240477	-0.177965	5.49354	-0.0323954	0.974157	NA
hsa-miR-1282	0.122664	-0.177965	5.49354	-0.0323954	0.974157	NA
hsa-miR-4795-3p	0.0286071	-0.177965	5.49354	-0.0323954	0.974157	NA
hsa-miR-4327	0.0286071	-0.177965	5.49354	-0.0323954	0.974157	NA
hsa-miR-9500	0.0747368	-0.177965	5.49354	-0.0323954	0.974157	NA
hsa-miR-4782-5p	0.0620622	-0.177965	5.49354	-0.0323954	0.974157	NA
hsa-miR-6834-3p	0.378829	-0.177965	5.49354	-0.0323954	0.974157	NA
hsa-miR-1909-3p	0.0620622	-0.177965	5.49354	-0.0323954	0.974157	NA
hsa-miR-515-5p	0.124124	-0.177965	5.49354	-0.0323954	0.974157	NA
hsa-miR-4662b	0.0310311	-0.177965	5.49354	-0.0323954	0.974157	NA
hsa-miR-6512-5p	0.0930933	-0.177965	5.49354	-0.0323954	0.974157	NA
hsa-miR-8059	0.149582	-0.177965	5.49354	-0.0323954	0.974157	NA
hsa-miR-921	0.0620622	-0.177965	5.49354	-0.0323954	0.974157	NA
hsa-miR-586	0.226735	-0.177965	5.49354	-0.0323954	0.974157	NA
hsa-miR-657	0.3547	-0.177965	5.49354	-0.0323954	0.974157	NA
hsa-miR-7150	0.0284829	-0.177965	5.49354	-0.0323954	0.974157	NA
hsa-miR-5693	0.0284829	-0.177965	5.49354	-0.0323954	0.974157	NA
hsa-miR-6856-5p	0.0569659	-0.177965	5.49354	-0.0323954	0.974157	NA
hsa-miR-3937	0.170898	-0.177965	5.49354	-0.0323954	0.974157	NA
hsa-miR-12120	0.0284829	-0.177965	5.49354	-0.0323954	0.974157	NA
hsa-miR-1257	0.0746127	-0.177965	5.49354	-0.0323954	0.974157	NA
hsa-miR-4289	0.0284829	-0.177965	5.49354	-0.0323954	0.974157	NA
hsa-miR-6827-5p	0.0284829	-0.177965	5.49354	-0.0323954	0.974157	NA
hsa-miR-539-3p	0.164179	-0.177965	5.49354	-0.0323954	0.974157	NA
hsa-miR-3622b-5p	0.0788702	-0.177965	5.49354	-0.0323954	0.974157	NA
hsa-miR-494-3p	0.118305	-0.177965	5.49354	-0.0323954	0.974157	NA
hsa-miR-3197	0.0788702	-0.177965	5.49354	-0.0323954	0.974157	NA
hsa-miR-3941	0.0394351	-0.177965	5.49354	-0.0323954	0.974157	NA
hsa-miR-4266	0.127352	-0.177965	5.49354	-0.0323954	0.974157	NA
hsa-miR-4682	0.169803	-0.177965	5.49354	-0.0323954	0.974157	NA
hsa-miR-642b-3p	0.0671264	-0.177965	5.49354	-0.0323954	0.974157	NA
hsa-miR-4720-5p	0.167816	-0.177965	5.49354	-0.0323954	0.974157	NA
hsa-miR-604	0.0671264	-0.177965	5.49354	-0.0323954	0.974157	NA
hsa-miR-4299	0.0566402	-0.177965	5.49354	-0.0323954	0.974157	NA
hsa-miR-4758-5p	0.0566402	-0.177965	5.49354	-0.0323954	0.974157	NA
hsa-miR-4678	0.163624	-0.177965	5.49354	-0.0323954	0.974157	NA
hsa-miR-506-5p	0.05884	-0.177965	5.49354	-0.0323954	0.974157	NA
hsa-miR-4503	0.02942	-0.177965	5.49354	-0.0323954	0.974157	NA
hsa-miR-8082	0.02942	-0.177965	5.49354	-0.0323954	0.974157	NA
hsa-miR-3122	0.02942	-0.177965	5.49354	-0.0323954	0.974157	NA
hsa-miR-7155-3p	0.214605	-0.177965	5.49354	-0.0323954	0.974157	NA
hsa-miR-4262	0.0461298	-0.177965	5.49354	-0.0323954	0.974157	NA
hsa-miR-4760-3p	0.0461298	-0.177965	5.49354	-0.0323954	0.974157	NA
hsa-miR-5047	0.0461298	-0.177965	5.49354	-0.0323954	0.974157	NA
hsa-miR-4477a	0.0461298	-0.177965	5.49354	-0.0323954	0.974157	NA
hsa-miR-433-3p	0.150431	-0.177965	5.49354	-0.0323954	0.974157	NA
hsa-miR-4658	0.270776	-0.177965	5.49354	-0.0323954	0.974157	NA
hsa-let-7a-2-3p	0.0625752	-0.177965	5.49354	-0.0323954	0.974157	NA
hsa-miR-15a-3p	0.219161	-0.177965	5.49354	-0.0323954	0.974157	NA
hsa-let-7c-3p	0.499592	-0.177965	5.49354	-0.0323954	0.974157	NA
hsa-miR-19b-1-5p	1.03245	-0.177965	5.49354	-0.0323954	0.974157	NA
hsa-miR-548ae-3p	0.0352046	-0.177965	5.49354	-0.0323954	0.974157	NA
hsa-miR-873-3p	0.568941	-0.177965	5.49354	-0.0323954	0.974157	NA
hsa-miR-6787-3p	0.562727	-0.177965	5.49354	-0.0323954	0.974157	NA
hsa-miR-491-3p	0.234639	-0.177965	5.49354	-0.0323954	0.974157	NA
hsa-miR-382-3p	0.0283201	-0.177965	5.49354	-0.0323954	0.974157	NA
hsa-miR-548aj-5p	0.300596	-0.177965	5.49354	-0.0323954	0.974157	NA
hsa-miR-579-3p	0.116539	-0.177965	5.49354	-0.0323954	0.974157	NA
hsa-miR-597-5p	0.26052	-0.177965	5.49354	-0.0323954	0.974157	NA
hsa-miR-3151-3p	0.113368	-0.177965	5.49354	-0.0323954	0.974157	NA
hsa-miR-6743-3p	0.511058	-0.177965	5.49354	-0.0323954	0.974157	NA
hsa-miR-10398-3p	0.462188	-0.177965	5.49354	-0.0323954	0.974157	NA
hsa-miR-3678-3p	0.41235	-0.177965	5.49354	-0.0323954	0.974157	NA
hsa-miR-6879-3p	0.0352046	-0.177965	5.49354	-0.0323954	0.974157	NA
hsa-miR-378e	0.133205	-0.177965	5.49354	-0.0323954	0.974157	NA
hsa-miR-3675-5p	0.169195	-0.177965	5.49354	-0.0323954	0.974157	NA
hsa-miR-4690-3p	0.0966492	-0.177965	5.49354	-0.0323954	0.974157	NA
hsa-miR-6755-3p	0.176023	-0.177965	5.49354	-0.0323954	0.974157	NA
hsa-miR-369-5p	0.3274	-0.177965	5.49354	-0.0323954	0.974157	NA
hsa-miR-6794-5p	0.388689	-0.177965	5.49354	-0.0323954	0.974157	NA
hsa-miR-6752-3p	0.0849016	-0.177965	5.49354	-0.0323954	0.974157	NA
hsa-miR-4734	0.659578	-0.177965	5.49354	-0.0323954	0.974157	NA
hsa-miR-302f	0.183958	-0.177965	5.49354	-0.0323954	0.974157	NA
hsa-miR-6886-5p	0.378461	-0.177965	5.49354	-0.0323954	0.974157	NA
hsa-miR-3913-3p	0.0384679	-0.177965	5.49354	-0.0323954	0.974157	NA
hsa-miR-3147	0.419469	-0.177965	5.49354	-0.0323954	0.974157	NA
hsa-miR-4680-3p	0.567624	-0.177965	5.49354	-0.0323954	0.974157	NA
hsa-miR-3126-5p	0.337844	-0.177965	5.49354	-0.0323954	0.974157	NA
hsa-miR-7111-3p	0.11165	-0.177965	5.49354	-0.0323954	0.974157	NA
hsa-miR-10526-3p	0.381294	-0.177965	5.49354	-0.0323954	0.974157	NA
hsa-miR-198	0.0967153	-0.177965	5.49354	-0.0323954	0.974157	NA
hsa-miR-4703-3p	0.391509	-0.177965	5.49354	-0.0323954	0.974157	NA
hsa-miR-4536-3p	0.104525	-0.177965	5.49354	-0.0323954	0.974157	NA
hsa-miR-4530	0.290146	-0.177965	5.49354	-0.0323954	0.974157	NA
hsa-miR-4513	0.160611	-0.177965	5.49354	-0.0323954	0.974157	NA
hsa-miR-3148	0.527004	-0.177965	5.49354	-0.0323954	0.974157	NA
hsa-miR-4476	0.13771	-0.177965	5.49354	-0.0323954	0.974157	NA
hsa-miR-375-3p	0.541957	-0.177965	5.49354	-0.0323954	0.974157	NA
hsa-miR-1252-5p	0.367624	-0.177965	5.49354	-0.0323954	0.974157	NA
hsa-miR-4420	0.113932	-0.177965	5.49354	-0.0323954	0.974157	NA
hsa-miR-6757-5p	0.359762	-0.177965	5.49354	-0.0323954	0.974157	NA
hsa-miR-6821-3p	0.0377892	-0.177965	5.49354	-0.0323954	0.974157	NA
hsa-miR-4638-3p	0.536971	-0.177965	5.49354	-0.0323954	0.974157	NA
hsa-miR-6887-5p	0.202077	-0.177965	5.49354	-0.0323954	0.974157	NA
hsa-miR-10394-3p	0.313271	-0.177965	5.49354	-0.0323954	0.974157	NA
hsa-miR-4633-3p	0.0547413	-0.177965	5.49354	-0.0323954	0.974157	NA
hsa-miR-1471	0.0547413	-0.177965	5.49354	-0.0323954	0.974157	NA
hsa-miR-6717-5p	0.283237	-0.177965	5.49354	-0.0323954	0.974157	NA
hsa-miR-6834-5p	0.0283201	-0.177965	5.49354	-0.0323954	0.974157	NA
hsa-miR-4464	0.22257	-0.177965	5.49354	-0.0323954	0.974157	NA
hsa-miR-129-2-3p	0.426998	-0.177965	5.49354	-0.0323954	0.974157	NA
hsa-miR-933	0.221736	-0.177965	5.49354	-0.0323954	0.974157	NA
hsa-miR-297	0.185255	-0.177965	5.49354	-0.0323954	0.974157	NA
hsa-miR-3976	0.134621	-0.177965	5.49354	-0.0323954	0.974157	NA
hsa-miR-3137	0.199055	-0.177965	5.49354	-0.0323954	0.974157	NA
hsa-miR-325	0.0352046	-0.177965	5.49354	-0.0323954	0.974157	NA
hsa-miR-539-5p	0.0352046	-0.177965	5.49354	-0.0323954	0.974157	NA
hsa-miR-4424	0.0352046	-0.177965	5.49354	-0.0323954	0.974157	NA
hsa-miR-4639-5p	0.176023	-0.177965	5.49354	-0.0323954	0.974157	NA
hsa-miR-648	0.0352046	-0.177965	5.49354	-0.0323954	0.974157	NA
hsa-miR-3908	0.0352046	-0.177965	5.49354	-0.0323954	0.974157	NA
hsa-miR-4271	0.0940446	-0.177965	5.49354	-0.0323954	0.974157	NA
hsa-miR-1183	0.0352046	-0.177965	5.49354	-0.0323954	0.974157	NA
hsa-miR-1185-2-3p	0.0352046	-0.177965	5.49354	-0.0323954	0.974157	NA
hsa-miR-4681	0.13771	-0.177965	5.49354	-0.0323954	0.974157	NA
hsa-miR-600	0.10069	-0.177965	5.49354	-0.0323954	0.974157	NA
hsa-miR-3170	0.10069	-0.177965	5.49354	-0.0323954	0.974157	NA
hsa-miR-6809-5p	0.133414	-0.177965	5.49354	-0.0323954	0.974157	NA
hsa-miR-4423-5p	0.118524	-0.177965	5.49354	-0.0323954	0.974157	NA
hsa-miR-4519	0.0283201	-0.177965	5.49354	-0.0323954	0.974157	NA
hsa-miR-4320	0.169921	-0.177965	5.49354	-0.0323954	0.974157	NA
hsa-miR-649	0.0283201	-0.177965	5.49354	-0.0323954	0.974157	NA
hsa-miR-106a-3p	0.37487	-0.177965	5.49354	-0.0323954	0.974157	NA
hsa-miR-4804-3p	0.138389	-0.177965	5.49354	-0.0323954	0.974157	NA
hsa-miR-3187-5p	0.249605	-0.177965	5.49354	-0.0323954	0.974157	NA
hsa-miR-4646-3p	0.126657	-0.177965	5.49354	-0.0323954	0.974157	NA
hsa-miR-6790-5p	0.277874	-0.177965	5.49354	-0.0323954	0.974157	NA
hsa-miR-548g-3p	0.0682324	-0.177965	5.49354	-0.0323954	0.974157	NA
hsa-miR-219a-5p	0.234337	-0.177965	5.49354	-0.0323954	0.974157	NA
hsa-miR-504-5p	0.549228	-0.177965	5.49354	-0.0323954	0.974157	NA
hsa-miR-6894-3p	0.493585	-0.177965	5.49354	-0.0323954	0.974157	NA
hsa-miR-7110-3p	0.636762	-0.177965	5.49354	-0.0323954	0.974157	NA
hsa-miR-296-5p	0.484554	-0.177965	5.49354	-0.0323954	0.974157	NA
hsa-miR-7107-3p	0.316903	-0.177965	5.49354	-0.0323954	0.974157	NA
hsa-miR-4661-3p	0.129206	-0.177965	5.49354	-0.0323954	0.974157	NA
hsa-miR-4520-3p	0.0682324	-0.177965	5.49354	-0.0323954	0.974157	NA
hsa-miR-6880-3p	0.0327248	-0.177965	5.49354	-0.0323954	0.974157	NA
hsa-miR-10396a-5p	0.197908	-0.177965	5.49354	-0.0323954	0.974157	NA
hsa-miR-6764-3p	0.392983	-0.177965	5.49354	-0.0323954	0.974157	NA
hsa-miR-4257	0.179699	-0.177965	5.49354	-0.0323954	0.974157	NA
hsa-miR-4747-5p	0.599652	-0.177965	5.49354	-0.0323954	0.974157	NA
hsa-miR-6798-5p	0.234808	-0.177965	5.49354	-0.0323954	0.974157	NA
hsa-miR-147a	0.17516	-0.177965	5.49354	-0.0323954	0.974157	NA
hsa-miR-4499	0.0327248	-0.177965	5.49354	-0.0323954	0.974157	NA
hsa-miR-5588-5p	0.432183	-0.177965	5.49354	-0.0323954	0.974157	NA
hsa-miR-376a-3p	0.0327248	-0.177965	5.49354	-0.0323954	0.974157	NA
hsa-miR-3125	0.349338	-0.177965	5.49354	-0.0323954	0.974157	NA
hsa-miR-1909-5p	0.259145	-0.177965	5.49354	-0.0323954	0.974157	NA
hsa-miR-8060	0.152803	-0.177965	5.49354	-0.0323954	0.974157	NA
hsa-miR-5572	0.215699	-0.177965	5.49354	-0.0323954	0.974157	NA
hsa-miR-592	0.0755785	-0.177965	5.49354	-0.0323954	0.974157	NA
hsa-miR-670-3p	0.326186	-0.177965	5.49354	-0.0323954	0.974157	NA
hsa-miR-1298-5p	0.233078	-0.177965	5.49354	-0.0323954	0.974157	NA
hsa-miR-3686	0.140818	-0.177965	5.49354	-0.0323954	0.974157	NA
hsa-miR-4764-5p	0.318345	-0.177965	5.49354	-0.0323954	0.974157	NA
hsa-miR-5092	0.0327248	-0.177965	5.49354	-0.0323954	0.974157	NA
hsa-miR-6736-5p	0.0327248	-0.177965	5.49354	-0.0323954	0.974157	NA
hsa-miR-637	0.0327248	-0.177965	5.49354	-0.0323954	0.974157	NA
hsa-miR-8057	0.0327248	-0.177965	5.49354	-0.0323954	0.974157	NA
hsa-miR-4776-5p	0.0327248	-0.177965	5.49354	-0.0323954	0.974157	NA
hsa-miR-3692-5p	0.0327248	-0.177965	5.49354	-0.0323954	0.974157	NA
hsa-miR-4441	0.138389	-0.177965	5.49354	-0.0323954	0.974157	NA
hsa-miR-96-5p	0.138389	-0.177965	5.49354	-0.0323954	0.974157	NA
hsa-miR-3158-5p	0.295722	-0.177965	5.49354	-0.0323954	0.974157	NA
hsa-miR-651-3p	0.142415	-0.177965	5.49354	-0.0323954	0.974157	NA
hsa-miR-4634	0.203811	-0.177965	5.49354	-0.0323954	0.974157	NA
hsa-miR-4712-5p	0.27928	-0.177965	5.49354	-0.0323954	0.974157	NA
hsa-miR-7152-5p	0.276667	-0.177965	5.49354	-0.0323954	0.974157	NA
hsa-miR-4772-3p	0.111579	-0.177965	5.49354	-0.0323954	0.974157	NA
hsa-miR-6883-3p	0.152916	-0.177965	5.49354	-0.0323954	0.974157	NA
hsa-miR-3166	0.311521	-0.177965	5.49354	-0.0323954	0.974157	NA
hsa-miR-200b-5p	0.844823	-0.177965	5.49354	-0.0323954	0.974157	NA
hsa-miR-4796-5p	0.837834	-0.177965	5.49354	-0.0323954	0.974157	NA
hsa-miR-3136-5p	0.593061	-0.177965	5.49354	-0.0323954	0.974157	NA
hsa-miR-6798-3p	0.360897	-0.177965	5.49354	-0.0323954	0.974157	NA
hsa-miR-6892-3p	0.132401	-0.177965	5.49354	-0.0323954	0.974157	NA
hsa-miR-4803	0.136853	-0.177965	5.49354	-0.0323954	0.974157	NA
hsa-miR-6840-3p	0.0981745	-0.177965	5.49354	-0.0323954	0.974157	NA
hsa-miR-495-3p	0.109483	-0.177965	5.49354	-0.0323954	0.974157	NA
hsa-miR-3132	0.109483	-0.177965	5.49354	-0.0323954	0.974157	NA
hsa-miR-135b-3p	0.0981745	-0.177965	5.49354	-0.0323954	0.974157	NA
hsa-miR-606	0.0981745	-0.177965	5.49354	-0.0323954	0.974157	NA
hsa-miR-181b-3p	117.834	-0.010554	0.338749	-0.0311558	0.975145	0.996324
hsa-miR-10a-3p	13.322	0.0310271	1.01179	0.0306655	0.975536	0.996324
hsa-miR-624-5p	2.1247	0.0681755	2.4608	0.0277046	0.977898	NA
hsa-miR-629-3p	18.3965	0.022716	0.899231	0.0252616	0.979846	0.996324
hsa-miR-339-5p	528.936	0.00582935	0.242922	0.0239968	0.980855	0.996324
hsa-miR-6874-5p	0.807388	-0.103909	4.43789	-0.0234141	0.98132	NA
hsa-miR-4714-3p	1.33521	-0.0915574	3.94595	-0.0232029	0.981488	NA
hsa-miR-6802-3p	1.23843	0.0785038	3.4331	0.0228667	0.981757	NA
hsa-miR-4671-5p	1.05819	-0.0791772	3.4892	-0.0226921	0.981896	NA
hsa-miR-1285-5p	10.4175	0.0157757	0.75768	0.020821	0.983388	0.996324
hsa-miR-4648	6.05189	0.0256056	1.24036	0.0206438	0.98353	0.996324
hsa-miR-6804-5p	3.6971	-0.0342771	1.73821	-0.0197197	0.984267	0.996324
hsa-miR-5091	2.55948	0.0398777	2.06976	0.0192668	0.984628	0.996324
hsa-miR-34b-5p	0.668997	0.100525	5.37751	0.0186937	0.985085	NA
hsa-miR-3685	1.45597	-0.0821687	4.79737	-0.0171278	0.986335	NA
hsa-miR-3074-3p	3.67254	0.0223318	1.39105	0.0160538	0.987191	0.996324
hsa-miR-152-3p	919.452	0.0052022	0.350157	0.0148568	0.988146	0.996324
hsa-miR-504-3p	0.587882	-0.0783654	5.38847	-0.0145432	0.988397	NA
hsa-miR-10396a-3p	0.307207	-0.078394	5.40898	-0.0144933	0.988436	NA
hsa-miR-6796-5p	15.8911	-0.0218496	1.52766	-0.0143027	0.988588	0.996324
hsa-miR-1249-3p	818.624	0.00392972	0.27669	0.0142026	0.988668	0.996324
hsa-miR-6753-3p	7.58919	-0.00980519	0.888695	-0.0110332	0.991197	0.996324
hsa-miR-6866-5p	5.34268	-0.0182514	1.70363	-0.0107133	0.991452	0.996324
hsa-miR-1182	0.261621	-0.0557755	5.45905	-0.0102171	0.991848	NA
hsa-miR-4802-5p	3.5318	-0.0188361	1.86197	-0.0101162	0.991929	0.996324
hsa-miR-4677-5p	3.80869	0.0173639	1.72865	0.0100447	0.991986	0.996324
hsa-miR-548d-5p	28.748	0.00562307	0.560231	0.0100371	0.991992	0.996324
hsa-miR-641	45.3914	-0.00384604	0.410103	-0.00937824	0.992517	0.996324
hsa-miR-6839-5p	0.853133	-0.0484123	5.39873	-0.00896734	0.992845	NA
hsa-miR-3912-3p	11.9026	0.00571364	0.654157	0.00873435	0.993031	0.996324
hsa-miR-6514-5p	71.5858	0.00258966	0.332429	0.00779011	0.993784	0.996324
hsa-miR-2110	504.9	-0.00136393	0.182771	-0.00746251	0.994046	0.996324
hsa-miR-1226-3p	2.73218	-0.0119672	1.64031	-0.00729569	0.994179	0.996324
hsa-miR-5194	11.6327	-0.0055379	0.954907	-0.00579941	0.995373	0.996324
hsa-miR-378a-5p	100.714	-0.00108717	0.235971	-0.00460722	0.996324	0.996324
hsa-miR-130a-5p	0	NA	NA	NA	NA	NA
hsa-miR-127-5p	0	NA	NA	NA	NA	NA
hsa-miR-4666a-3p	0	NA	NA	NA	NA	NA
hsa-miR-190a-3p	0	NA	NA	NA	NA	NA
hsa-miR-449b-5p	6.63111	-1.31149	3.40224	-0.385479	NA	NA
hsa-miR-548z	0	NA	NA	NA	NA	NA
hsa-miR-3663-3p	0	NA	NA	NA	NA	NA
hsa-miR-6824-3p	0	NA	NA	NA	NA	NA
hsa-miR-3650	0	NA	NA	NA	NA	NA
hsa-miR-224-5p	0	NA	NA	NA	NA	NA
hsa-miR-3161	9.1882	-0.504469	5.3148	-0.0949178	NA	NA
hsa-miR-514a-3p	0	NA	NA	NA	NA	NA
hsa-miR-509-3p	0	NA	NA	NA	NA	NA
hsa-miR-647	0	NA	NA	NA	NA	NA
hsa-miR-4697-5p	0	NA	NA	NA	NA	NA
hsa-miR-4740-3p	0	NA	NA	NA	NA	NA
hsa-miR-5190	0	NA	NA	NA	NA	NA
hsa-miR-4439	0	NA	NA	NA	NA	NA
hsa-miR-513c-5p	0	NA	NA	NA	NA	NA
hsa-miR-3667-3p	0	NA	NA	NA	NA	NA
hsa-miR-656-3p	0	NA	NA	NA	NA	NA
hsa-miR-4772-5p	0	NA	NA	NA	NA	NA
hsa-miR-329-3p	0	NA	NA	NA	NA	NA
hsa-miR-3689b-3p	0	NA	NA	NA	NA	NA
hsa-miR-4797-3p	0	NA	NA	NA	NA	NA
hsa-miR-4790-3p	0	NA	NA	NA	NA	NA
hsa-miR-4471	0	NA	NA	NA	NA	NA
hsa-miR-6715b-3p	0	NA	NA	NA	NA	NA
hsa-miR-490-5p	0	NA	NA	NA	NA	NA
